# Supplementary material for: Tracing the birth of structural domains from loops during protein evolution
Source: Sci Rep. 2023 Sep 6;13:14688. doi: 10.1038/s41598-023-41556-w (PMC10482863; doi:10.1038/s41598-023-41556-w)
Supplement: Supplementary file 2 — Supplementary Information 2. [file 41598_2023_41556_MOESM2_ESM.xlsx]

## Sheet: Modular loops
loop	loop age	FF	FF age	FF mapped loop category	Venn Count
DS.EH.6.1.1	0	c.37.1.12	0	(M n NM) - (M n NM n Mc)	1109
DS.EH.6.1.1	0	c.37.1.8	0.0128755	(M n NM) - (M n NM n Mc)	1109
DS.EH.6.1.1	0	c.37.1.1	0.0772532	(M n NM) - (M n NM n Mc)	1109
DS.EH.6.1.4	0.0128755	c.37.1.12	0	(M n NM) - (M n NM n Mc)	1109
DS.EH.6.1.3	0.0128755	c.37.1.20	0.00858369	(M n NM) - (M n NM n Mc)	1109
DS.EH.6.1.3	0.0128755	c.37.1.10	0.0257511	(M n NM) - (M n NM n Mc)	1109
DS.EH.6.1.4	0.0128755	c.37.1.1	0.0772532	(M n NM) - (M n NM n Mc)	1109
DS.EH.6.1.3	0.0128755	c.37.1.24	0.364807	(M n NM) - (M n NM n Mc)	1109
DS.EH.6.1.4	0.0128755	c.37.1.18	0.429185	(M n NM) - (M n NM n Mc)	1109
DS.HE.3.1.5	0.0386266	c.3.1.5	0.0300429	(M n NM) - (M n NM n Mc)	1109
DS.HE.4.2.1	0.0429185	c.37.1.10	0.0257511	(M n NM) - (M n NM n Mc)	1109
DS.BK.4.7.1	0.0429185	c.3.1.5	0.0300429	(M n NM) - (M n NM n Mc)	1109
DS.EH.3.3.1	0.0429185	c.3.1.5	0.0300429	(M n NM) - (M n NM n Mc)	1109
DS.EH.3.6.1	0.0429185	c.3.1.5	0.0300429	(M n NM) - (M n NM n Mc)	1109
DS.HE.3.1.1	0.0429185	c.2.1.2	0.0386266	(M n NM) - (M n NM n Mc)	1109
DS.HE.3.1.1	0.0429185	c.30.1.1	0.0944206	(M n NM) - (M n NM n Mc)	1109
DS.EH.3.3.1	0.0429185	c.2.1.4	0.111588	(M n NM) - (M n NM n Mc)	1109
DS.HE.3.1.1	0.0429185	c.2.1.4	0.111588	(M n NM) - (M n NM n Mc)	1109
DS.HE.3.1.1	0.0429185	d.90.1.1	0.184549	(M n NM) - (M n NM n Mc)	1109
DS.EH.3.3.1	0.0429185	c.3.1.4	0.193133	(M n NM) - (M n NM n Mc)	1109
DS.EH.3.3.1	0.0429185	c.4.1.1	0.291845	(M n NM) - (M n NM n Mc)	1109
DS.EH.3.6.1	0.0429185	c.4.1.1	0.291845	(M n NM) - (M n NM n Mc)	1109
DS.EH.3.6.1	0.0429185	c.2.1.5	0.459227	(M n NM) - (M n NM n Mc)	1109
DS.HE.3.1.1	0.0429185	d.126.1.2	0.549356	(M n NM) - (M n NM n Mc)	1109
DS.EH.3.3.1	0.0429185	c.3.1.6	0.579399	(M n NM) - (M n NM n Mc)	1109
DS.HE.3.3.1	0.055794	c.67.1.4	0.0515021	(M n NM) - (M n NM n Mc)	1109
DS.HE.3.3.1	0.055794	c.67.1.7	0.32618	(M n NM) - (M n NM n Mc)	1109
DS.BN.5.3.1	0.0600858	c.47.1.10	0.055794	(M n NM) - (M n NM n Mc)	1109
DS.BN.5.3.1	0.0600858	b.47.1.1	0.214592	(M n NM) - (M n NM n Mc)	1109
DS.BN.5.3.1	0.0600858	d.110.2.2	0.257511	(M n NM) - (M n NM n Mc)	1109
DS.BN.5.3.1	0.0600858	a.136.1.1	0.566524	(M n NM) - (M n NM n Mc)	1109
DS.HH.1.1.54	0.0686695	c.94.1.1	0.0429185	(M n NM) - (M n NM n Mc)	1109
DS.HE.3.6.1	0.0686695	c.23.16.1	0.055794	(M n NM) - (M n NM n Mc)	1109
DS.HE.3.6.1	0.0686695	d.81.1.3	0.23176	(M n NM) - (M n NM n Mc)	1109
DS.HE.3.6.1	0.0686695	c.6.2.3	0.321888	(M n NM) - (M n NM n Mc)	1109
DS.EH.4.1.1	0.0815451	c.47.1.10	0.055794	(M n NM) - (M n NM n Mc)	1109
DS.EH.0.1.17	0.0815451	c.37.1.1	0.0772532	(M n NM) - (M n NM n Mc)	1109
DS.EH.4.1.1	0.0815451	c.47.1.5	0.982833	(M n NM) - (M n NM n Mc)	1109
DS.HE.4.4.1	0.107296	c.23.1.1	0.0429185	(M n NM) - (M n NM n Mc)	1109
DS.HE.4.4.2	0.107296	c.23.1.1	0.0429185	(M n NM) - (M n NM n Mc)	1109
DS.EH.2.1.9	0.107296	c.67.1.4	0.0515021	(M n NM) - (M n NM n Mc)	1109
DS.EH.4.26.1	0.107296	c.67.1.4	0.0515021	(M n NM) - (M n NM n Mc)	1109
DS.HE.4.4.1	0.107296	c.1.2.1	0.270386	(M n NM) - (M n NM n Mc)	1109
DS.HE.4.4.2	0.107296	d.58.48.1	0.446352	(M n NM) - (M n NM n Mc)	1109
DS.EH.2.1.9	0.107296	d.226.1.1	0.454936	(M n NM) - (M n NM n Mc)	1109
DS.HE.4.4.1	0.107296	c.1.16.3	0.454936	(M n NM) - (M n NM n Mc)	1109
DS.EH.4.26.1	0.107296	c.51.3.2	0.493562	(M n NM) - (M n NM n Mc)	1109
DS.EH.2.1.9	0.107296	d.58.4.16	0.618026	(M n NM) - (M n NM n Mc)	1109
DS.HE.2.2.4	0.111588	c.2.1.6	0.0386266	(M n NM) - (M n NM n Mc)	1109
DS.HE.2.2.4	0.111588	c.108.1.10	0.476395	(M n NM) - (M n NM n Mc)	1109
DS.EH.2.1.1	0.124464	c.37.1.19	0.00429185	(M n NM) - (M n NM n Mc)	1109
DS.HG.3.1.2	0.124464	c.95.1.1	0.0472103	(M n NM) - (M n NM n Mc)	1109
DS.EH.2.1.1	0.124464	g.37.1.1	0.982833	(M n NM) - (M n NM n Mc)	1109
DS.EH.2.1.1	0.124464	d.58.7.1	1	(M n NM) - (M n NM n Mc)	1109
DS.GE.0.1.1	0.128755	d.133.1.1	0.360515	(M n NM) - (M n NM n Mc)	1109
DS.GE.0.1.1	0.128755	c.51.4.1	0.446352	(M n NM) - (M n NM n Mc)	1109
DS.GE.0.1.1	0.128755	d.162.1.1	0.459227	(M n NM) - (M n NM n Mc)	1109
DS.GE.0.1.1	0.128755	d.326.1.1	0.523605	(M n NM) - (M n NM n Mc)	1109
DS.HH.3.1.1	0.137339	a.4.5.28	0.128755	(M n NM) - (M n NM n Mc)	1109
DS.HH.3.1.1	0.137339	a.4.13.2	0.141631	(M n NM) - (M n NM n Mc)	1109
DS.HH.3.1.1	0.137339	a.4.5.5	0.145923	(M n NM) - (M n NM n Mc)	1109
DS.HH.3.1.1	0.137339	a.4.6.2	0.167382	(M n NM) - (M n NM n Mc)	1109
DS.HH.3.1.1	0.137339	a.4.5.6	0.175966	(M n NM) - (M n NM n Mc)	1109
DS.HH.3.1.1	0.137339	a.4.1.9	0.180258	(M n NM) - (M n NM n Mc)	1109
DS.HH.3.1.1	0.137339	c.14.1.1	0.386266	(M n NM) - (M n NM n Mc)	1109
DS.HH.3.1.1	0.137339	a.4.5.50	0.44206	(M n NM) - (M n NM n Mc)	1109
DS.HH.3.1.1	0.137339	a.4.5.24	0.454936	(M n NM) - (M n NM n Mc)	1109
DS.HH.3.1.1	0.137339	a.4.5.35	0.527897	(M n NM) - (M n NM n Mc)	1109
DS.HH.3.1.1	0.137339	a.4.1.1	0.991416	(M n NM) - (M n NM n Mc)	1109
DS.HE.3.17.1	0.141631	d.37.1.1	0.0600858	(M n NM) - (M n NM n Mc)	1109
DS.EH.2.1.2	0.141631	c.66.1.43	0.137339	(M n NM) - (M n NM n Mc)	1109
DS.HE.0.3.1	0.141631	c.66.1.43	0.137339	(M n NM) - (M n NM n Mc)	1109
DS.HE.3.17.1	0.141631	c.55.1.10	0.158798	(M n NM) - (M n NM n Mc)	1109
DS.EH.2.1.2	0.141631	c.66.1.7	0.321888	(M n NM) - (M n NM n Mc)	1109
DS.EH.1.1.16	0.145923	c.37.1.20	0.00858369	(M n NM) - (M n NM n Mc)	1109
DS.BN.4.1.2	0.145923	b.40.4.5	0.0171674	(M n NM) - (M n NM n Mc)	1109
DS.BN.5.6.1	0.145923	c.3.1.5	0.0300429	(M n NM) - (M n NM n Mc)	1109
DS.HE.3.4.2	0.145923	a.4.5.28	0.128755	(M n NM) - (M n NM n Mc)	1109
DS.EH.1.1.16	0.145923	b.129.2.1	0.44206	(M n NM) - (M n NM n Mc)	1109
DS.BN.4.1.2	0.145923	b.24.1.1	0.446352	(M n NM) - (M n NM n Mc)	1109
DS.BN.5.6.1	0.145923	b.68.4.1	0.596567	(M n NM) - (M n NM n Mc)	1109
DS.BN.4.1.2	0.145923	b.29.1.1	0.609442	(M n NM) - (M n NM n Mc)	1109
DS.BN.4.1.2	0.145923	b.50.1.2	0.841202	(M n NM) - (M n NM n Mc)	1109
DS.BN.4.1.2	0.145923	b.68.5.1	0.854077	(M n NM) - (M n NM n Mc)	1109
DS.BN.4.1.2	0.145923	b.7.1.2	0.978541	(M n NM) - (M n NM n Mc)	1109
DS.HH.3.1.2	0.154506	a.35.1.3	0.137339	(M n NM) - (M n NM n Mc)	1109
DS.HH.4.14.2	0.154506	a.35.1.3	0.137339	(M n NM) - (M n NM n Mc)	1109
DS.HH.7.3.1	0.154506	a.35.1.3	0.137339	(M n NM) - (M n NM n Mc)	1109
DS.HH.3.1.2	0.154506	a.4.1.9	0.180258	(M n NM) - (M n NM n Mc)	1109
DS.HH.3.1.2	0.154506	a.96.1.6	0.502146	(M n NM) - (M n NM n Mc)	1109
DS.HE.4.12.1	0.158798	c.94.1.1	0.0429185	(M n NM) - (M n NM n Mc)	1109
DS.EH.0.1.16	0.16309	d.104.1.1	0.0686695	(M n NM) - (M n NM n Mc)	1109
DS.EH.0.1.16	0.16309	a.39.1.8	0.815451	(M n NM) - (M n NM n Mc)	1109
DS.HE.1.15.2	0.175966	a.27.1.1	0.0901288	(M n NM) - (M n NM n Mc)	1109
DS.HH.2.14.1	0.175966	a.177.1.1	0.141631	(M n NM) - (M n NM n Mc)	1109
DS.HH.2.14.1	0.175966	d.278.1.2	0.781116	(M n NM) - (M n NM n Mc)	1109
DS.GH.0.1.1	0.180258	d.108.1.1	0.0343348	(M n NM) - (M n NM n Mc)	1109
DS.HH.2.4.1	0.180258	a.118.8.1	0.0343348	(M n NM) - (M n NM n Mc)	1109
DS.HH.3.10.2	0.180258	a.118.8.1	0.0343348	(M n NM) - (M n NM n Mc)	1109
DS.HH.3.3.1	0.180258	a.118.8.1	0.0343348	(M n NM) - (M n NM n Mc)	1109
DS.EH.2.38.1	0.180258	d.58.11.1	0.0772532	(M n NM) - (M n NM n Mc)	1109
DS.GH.0.1.1	0.180258	c.36.1.5	0.253219	(M n NM) - (M n NM n Mc)	1109
DS.HH.3.3.1	0.180258	a.102.1.5	0.459227	(M n NM) - (M n NM n Mc)	1109
DS.GH.0.1.1	0.180258	a.24.17.1	0.480687	(M n NM) - (M n NM n Mc)	1109
DS.HH.2.4.1	0.180258	a.7.12.1	0.484979	(M n NM) - (M n NM n Mc)	1109
DS.GH.0.1.1	0.180258	d.58.5.1	0.493562	(M n NM) - (M n NM n Mc)	1109
DS.HH.3.3.1	0.180258	d.211.1.1	0.497854	(M n NM) - (M n NM n Mc)	1109
DS.GH.0.1.1	0.180258	c.56.5.1	0.849785	(M n NM) - (M n NM n Mc)	1109
DS.BN.4.100.1	0.184549	e.3.1.1	0.137339	(M n NM) - (M n NM n Mc)	1109
DS.HE.2.2.1	0.184549	c.92.2.2	0.32618	(M n NM) - (M n NM n Mc)	1109
DS.BN.4.100.1	0.184549	a.168.1.1	0.476395	(M n NM) - (M n NM n Mc)	1109
DS.HE.2.2.1	0.184549	e.50.1.1	0.733906	(M n NM) - (M n NM n Mc)	1109
DS.HE.2.37.1	0.188841	c.48.1.2	0.175966	(M n NM) - (M n NM n Mc)	1109
DS.BK.2.7.1	0.193133	c.3.1.2	0.0429185	(M n NM) - (M n NM n Mc)	1109
DS.HE.3.2.1	0.197425	c.1.10.1	0.11588	(M n NM) - (M n NM n Mc)	1109
DS.HH.4.68.1	0.197425	d.87.1.1	0.133047	(M n NM) - (M n NM n Mc)	1109
DS.HH.4.68.1	0.197425	d.329.1.1	0.72103	(M n NM) - (M n NM n Mc)	1109
DS.EG.1.5.17	0.201717	a.118.8.1	0.0343348	(M n NM) - (M n NM n Mc)	1109
DS.BK.3.18.4	0.201717	c.1.4.1	0.107296	(M n NM) - (M n NM n Mc)	1109
DS.HE.3.6.2	0.201717	e.7.1.1	0.193133	(M n NM) - (M n NM n Mc)	1109
DS.HE.3.6.2	0.201717	c.23.16.2	0.223176	(M n NM) - (M n NM n Mc)	1109
DS.HE.3.6.2	0.201717	c.8.2.1	0.248927	(M n NM) - (M n NM n Mc)	1109
DS.HE.3.6.2	0.201717	c.36.1.7	0.347639	(M n NM) - (M n NM n Mc)	1109
DS.BN.2.1.8	0.2103	c.47.1.1	0.0815451	(M n NM) - (M n NM n Mc)	1109
DS.BN.2.1.8	0.2103	b.47.1.2	0.95279	(M n NM) - (M n NM n Mc)	1109
DS.BN.4.3.1	0.214592	c.3.1.5	0.0300429	(M n NM) - (M n NM n Mc)	1109
DS.EG.2.3.1	0.214592	d.108.1.1	0.0343348	(M n NM) - (M n NM n Mc)	1109
DS.EH.3.2.4	0.214592	c.2.1.6	0.0386266	(M n NM) - (M n NM n Mc)	1109
DS.HH.1.1.1	0.214592	c.2.1.2	0.0386266	(M n NM) - (M n NM n Mc)	1109
DS.HE.3.5.1	0.214592	c.1.10.1	0.11588	(M n NM) - (M n NM n Mc)	1109
DS.HE.4.111.1	0.214592	c.55.3.2	0.145923	(M n NM) - (M n NM n Mc)	1109
DS.GE.2.27.1	0.214592	c.72.2.1	0.184549	(M n NM) - (M n NM n Mc)	1109
DS.BN.3.9.2	0.214592	e.7.1.1	0.193133	(M n NM) - (M n NM n Mc)	1109
DS.BK.8.1.1	0.214592	d.38.1.5	0.201717	(M n NM) - (M n NM n Mc)	1109
DS.BK.2.9.1	0.214592	b.45.1.1	0.2103	(M n NM) - (M n NM n Mc)	1109
DS.BN.2.1.9	0.214592	c.97.1.2	0.2103	(M n NM) - (M n NM n Mc)	1109
DS.HH.1.1.1	0.214592	c.57.1.2	0.291845	(M n NM) - (M n NM n Mc)	1109
DS.HE.3.5.1	0.214592	c.72.2.2	0.334764	(M n NM) - (M n NM n Mc)	1109
DS.BN.2.1.9	0.214592	b.92.1.5	0.351931	(M n NM) - (M n NM n Mc)	1109
DS.GE.2.27.1	0.214592	b.29.1.11	0.493562	(M n NM) - (M n NM n Mc)	1109
DS.BK.8.1.1	0.214592	d.38.1.7	0.502146	(M n NM) - (M n NM n Mc)	1109
DS.BN.4.3.1	0.214592	b.86.1.2	0.532189	(M n NM) - (M n NM n Mc)	1109
DS.BK.8.1.1	0.214592	d.38.1.8	0.570815	(M n NM) - (M n NM n Mc)	1109
DS.BN.4.3.1	0.214592	b.69.4.2	0.776824	(M n NM) - (M n NM n Mc)	1109
DS.BN.4.3.1	0.214592	b.38.1.1	0.811159	(M n NM) - (M n NM n Mc)	1109
DS.BN.4.3.1	0.214592	d.9.1.1	0.854077	(M n NM) - (M n NM n Mc)	1109
DS.HH.1.1.1	0.214592	a.211.1.2	0.862661	(M n NM) - (M n NM n Mc)	1109
DS.BN.4.3.1	0.214592	b.69.5.1	0.957082	(M n NM) - (M n NM n Mc)	1109
DS.BN.4.3.1	0.214592	b.69.4.1	1	(M n NM) - (M n NM n Mc)	1109
DS.EH.0.1.8	0.223176	c.2.1.2	0.0386266	(M n NM) - (M n NM n Mc)	1109
DS.BN.4.2.3	0.223176	c.55.1.1	0.0772532	(M n NM) - (M n NM n Mc)	1109
DS.EH.1.1.1	0.223176	e.3.1.1	0.137339	(M n NM) - (M n NM n Mc)	1109
DS.HH.3.61.1	0.223176	a.177.1.1	0.141631	(M n NM) - (M n NM n Mc)	1109
DS.GH.2.3.1	0.223176	a.4.1.9	0.180258	(M n NM) - (M n NM n Mc)	1109
DS.BN.4.2.3	0.223176	d.126.1.1	0.729614	(M n NM) - (M n NM n Mc)	1109
DS.EH.1.1.1	0.223176	c.55.1.3	0.841202	(M n NM) - (M n NM n Mc)	1109
DS.EH.6.1.2	0.227468	c.37.1.1	0.0772532	(M n NM) - (M n NM n Mc)	1109
DS.HE.2.15.2	0.227468	d.58.19.1	0.137339	(M n NM) - (M n NM n Mc)	1109
DS.HE.2.1.1	0.227468	c.120.1.1	0.32618	(M n NM) - (M n NM n Mc)	1109
DS.EG.0.2.1	0.23176	d.15.4.2	0.193133	(M n NM) - (M n NM n Mc)	1109
DS.EG.0.2.1	0.23176	d.15.4.1	0.317597	(M n NM) - (M n NM n Mc)	1109
DS.EG.0.2.1	0.23176	b.47.1.4	0.484979	(M n NM) - (M n NM n Mc)	1109
DS.EG.0.2.1	0.23176	d.198.1.1	0.515021	(M n NM) - (M n NM n Mc)	1109
DS.EG.0.2.1	0.23176	b.34.2.1	0.991416	(M n NM) - (M n NM n Mc)	1109
DS.HE.5.5.1	0.236052	c.68.1.1	0.055794	(M n NM) - (M n NM n Mc)	1109
DS.EH.2.10.2	0.236052	b.35.1.2	0.128755	(M n NM) - (M n NM n Mc)	1109
DS.BN.2.10.9	0.240343	b.92.1.3	0.214592	(M n NM) - (M n NM n Mc)	1109
DS.EG.1.3.1	0.244635	d.108.1.1	0.0343348	(M n NM) - (M n NM n Mc)	1109
DS.HE.3.1.3	0.244635	c.2.1.2	0.0386266	(M n NM) - (M n NM n Mc)	1109
DS.EH.2.21.2	0.244635	c.72.1.1	0.128755	(M n NM) - (M n NM n Mc)	1109
DS.HE.3.1.2	0.244635	c.1.8.1	0.141631	(M n NM) - (M n NM n Mc)	1109
DS.HE.3.12.1	0.248927	c.26.2.1	0.0901288	(M n NM) - (M n NM n Mc)	1109
DS.EG.0.1.7	0.248927	c.1.6.1	0.175966	(M n NM) - (M n NM n Mc)	1109
DS.BN.6.1.1	0.248927	d.58.1.5	0.197425	(M n NM) - (M n NM n Mc)	1109
DS.BN.6.1.1	0.248927	b.68.2.1	0.32618	(M n NM) - (M n NM n Mc)	1109
DS.BN.6.1.1	0.248927	b.33.1.2	0.351931	(M n NM) - (M n NM n Mc)	1109
DS.HE.3.12.1	0.248927	c.1.15.4	0.351931	(M n NM) - (M n NM n Mc)	1109
DS.EG.0.1.7	0.248927	d.300.1.2	0.51073	(M n NM) - (M n NM n Mc)	1109
DS.BN.6.1.1	0.248927	g.41.10.1	0.819742	(M n NM) - (M n NM n Mc)	1109
DS.EG.0.1.27	0.253219	c.26.1.1	0.0686695	(M n NM) - (M n NM n Mc)	1109
DS.EH.0.1.5	0.253219	c.55.1.1	0.0772532	(M n NM) - (M n NM n Mc)	1109
DS.HE.4.4.17	0.253219	c.1.9.6	0.227468	(M n NM) - (M n NM n Mc)	1109
DS.HH.4.3.1	0.257511	c.26.1.1	0.0686695	(M n NM) - (M n NM n Mc)	1109
DS.EH.1.22.1	0.266094	e.11.1.1	0.180258	(M n NM) - (M n NM n Mc)	1109
DS.EH.1.22.1	0.266094	d.58.56.1	0.506438	(M n NM) - (M n NM n Mc)	1109
DS.HE.3.2.3	0.274678	c.1.10.1	0.11588	(M n NM) - (M n NM n Mc)	1109
DS.HE.3.2.3	0.274678	c.1.14.1	0.570815	(M n NM) - (M n NM n Mc)	1109
DS.HE.3.1.8	0.27897	c.117.1.1	0.201717	(M n NM) - (M n NM n Mc)	1109
DS.HE.4.49.1	0.27897	d.58.4.2	0.253219	(M n NM) - (M n NM n Mc)	1109
DS.HE.3.1.8	0.27897	c.6.2.3	0.321888	(M n NM) - (M n NM n Mc)	1109
DS.HE.4.49.1	0.27897	d.58.40.1	0.330472	(M n NM) - (M n NM n Mc)	1109
DS.HE.3.1.8	0.27897	d.129.5.1	0.484979	(M n NM) - (M n NM n Mc)	1109
DS.EH.3.4.1	0.283262	c.37.1.19	0.00429185	(M n NM) - (M n NM n Mc)	1109
DS.BN.2.8.4	0.283262	d.58.18.7	0.27897	(M n NM) - (M n NM n Mc)	1109
DS.EH.3.4.1	0.283262	d.58.7.1	1	(M n NM) - (M n NM n Mc)	1109
DS.BN.4.113.1	0.287554	b.33.1.1	0.248927	(M n NM) - (M n NM n Mc)	1109
DS.EH.1.9.6	0.287554	e.22.1.1	0.27897	(M n NM) - (M n NM n Mc)	1109
DS.EH.2.21.1	0.291845	c.94.1.1	0.0429185	(M n NM) - (M n NM n Mc)	1109
DS.EG.0.1.4	0.291845	b.35.1.2	0.128755	(M n NM) - (M n NM n Mc)	1109
DS.HE.3.1.4	0.291845	c.65.1.1	0.188841	(M n NM) - (M n NM n Mc)	1109
DS.HE.4.1.10	0.291845	c.56.2.1	0.197425	(M n NM) - (M n NM n Mc)	1109
DS.HE.2.12.3	0.291845	c.1.5.1	0.201717	(M n NM) - (M n NM n Mc)	1109
DS.EH.1.3.11	0.291845	d.58.6.1	0.248927	(M n NM) - (M n NM n Mc)	1109
DS.HE.3.1.4	0.291845	c.6.2.3	0.321888	(M n NM) - (M n NM n Mc)	1109
DS.HE.3.1.4	0.291845	c.23.5.2	0.360515	(M n NM) - (M n NM n Mc)	1109
DS.HE.3.1.4	0.291845	c.100.1.1	0.364807	(M n NM) - (M n NM n Mc)	1109
DS.EG.0.1.4	0.291845	d.58.5.1	0.493562	(M n NM) - (M n NM n Mc)	1109
DS.EH.1.5.5	0.296137	d.79.4.1	0.154506	(M n NM) - (M n NM n Mc)	1109
DS.BN.2.1.94	0.296137	b.92.1.3	0.214592	(M n NM) - (M n NM n Mc)	1109
DS.BN.2.1.94	0.296137	d.15.6.1	0.48927	(M n NM) - (M n NM n Mc)	1109
DS.HG.0.1.64	0.300429	c.68.1.1	0.055794	(M n NM) - (M n NM n Mc)	1109
DS.BN.3.65.1	0.300429	b.43.3.1	0.0729614	(M n NM) - (M n NM n Mc)	1109
DS.HH.4.46.1	0.300429	c.26.2.1	0.0901288	(M n NM) - (M n NM n Mc)	1109
DS.BN.2.21.4	0.300429	b.40.6.3	0.244635	(M n NM) - (M n NM n Mc)	1109
DS.HH.4.46.1	0.300429	a.60.8.3	0.343348	(M n NM) - (M n NM n Mc)	1109
DS.BN.2.21.4	0.300429	b.125.1.2	0.613734	(M n NM) - (M n NM n Mc)	1109
DS.EH.4.1.2	0.304721	c.47.1.1	0.0815451	(M n NM) - (M n NM n Mc)	1109
DS.EH.4.1.2	0.304721	c.47.1.2	0.969957	(M n NM) - (M n NM n Mc)	1109
DS.HE.3.36.1	0.309013	d.108.1.1	0.0343348	(M n NM) - (M n NM n Mc)	1109
DS.HE.4.1.4	0.309013	d.108.1.1	0.0343348	(M n NM) - (M n NM n Mc)	1109
DS.HG.4.5.1	0.309013	c.61.1.1	0.0901288	(M n NM) - (M n NM n Mc)	1109
DS.GE.5.30.1	0.309013	c.48.1.2	0.175966	(M n NM) - (M n NM n Mc)	1109
DS.EG.3.6.1	0.309013	d.58.18.3	0.244635	(M n NM) - (M n NM n Mc)	1109
DS.HE.4.90.1	0.309013	c.58.1.5	0.270386	(M n NM) - (M n NM n Mc)	1109
DS.EG.3.4.3	0.309013	c.50.1.1	0.296137	(M n NM) - (M n NM n Mc)	1109
DS.HE.4.1.4	0.309013	c.1.16.3	0.454936	(M n NM) - (M n NM n Mc)	1109
DS.HE.3.36.1	0.309013	c.52.1.16	0.480687	(M n NM) - (M n NM n Mc)	1109
DS.HE.5.52.2	0.313305	c.36.1.9	0.253219	(M n NM) - (M n NM n Mc)	1109
DS.HE.3.56.1	0.313305	d.58.26.1	0.364807	(M n NM) - (M n NM n Mc)	1109
DS.HE.5.52.2	0.313305	c.51.4.3	0.579399	(M n NM) - (M n NM n Mc)	1109
DS.HE.3.2.2	0.317597	c.1.8.1	0.141631	(M n NM) - (M n NM n Mc)	1109
DS.GE.1.5.6	0.317597	c.55.1.10	0.158798	(M n NM) - (M n NM n Mc)	1109
DS.BK.1.8.1	0.317597	b.82.1.9	0.240343	(M n NM) - (M n NM n Mc)	1109
DS.BK.1.8.1	0.317597	b.82.1.2	0.343348	(M n NM) - (M n NM n Mc)	1109
DS.BK.1.8.1	0.317597	b.82.1.1	0.484979	(M n NM) - (M n NM n Mc)	1109
DS.GE.1.28.1	0.317597	b.2.2.2	0.493562	(M n NM) - (M n NM n Mc)	1109
DS.GE.1.28.1	0.317597	d.159.1.6	0.540773	(M n NM) - (M n NM n Mc)	1109
DS.GH.2.2.2	0.321888	c.37.1.12	0	(M n NM) - (M n NM n Mc)	1109
DS.HE.3.7.1	0.321888	c.2.1.2	0.0386266	(M n NM) - (M n NM n Mc)	1109
DS.GH.3.31.1	0.321888	c.84.1.1	0.0858369	(M n NM) - (M n NM n Mc)	1109
DS.GE.2.1.1	0.321888	c.108.1.6	0.124464	(M n NM) - (M n NM n Mc)	1109
DS.HE.5.68.1	0.321888	c.66.1.43	0.137339	(M n NM) - (M n NM n Mc)	1109
DS.BK.2.71.1	0.321888	c.1.8.1	0.141631	(M n NM) - (M n NM n Mc)	1109
DS.HH.3.1.5	0.321888	a.4.1.9	0.180258	(M n NM) - (M n NM n Mc)	1109
DS.HH.1.1.8	0.321888	c.97.1.2	0.2103	(M n NM) - (M n NM n Mc)	1109
DS.HE.2.2.2	0.321888	c.37.1.2	0.227468	(M n NM) - (M n NM n Mc)	1109
DS.HE.4.6.12	0.321888	c.1.9.6	0.227468	(M n NM) - (M n NM n Mc)	1109
DS.HG.2.4.9	0.321888	d.58.18.6	0.248927	(M n NM) - (M n NM n Mc)	1109
DS.BK.2.7.4	0.321888	c.113.1.1	0.266094	(M n NM) - (M n NM n Mc)	1109
DS.HE.3.23.1	0.321888	d.58.18.7	0.27897	(M n NM) - (M n NM n Mc)	1109
DS.EG.1.2.7	0.321888	e.22.1.2	0.287554	(M n NM) - (M n NM n Mc)	1109
DS.EH.3.13.6	0.321888	c.8.2.2	0.287554	(M n NM) - (M n NM n Mc)	1109
DS.GE.5.2.1	0.321888	b.43.4.3	0.300429	(M n NM) - (M n NM n Mc)	1109
DS.HE.3.4.13	0.321888	c.47.1.13	0.304721	(M n NM) - (M n NM n Mc)	1109
DS.GE.0.1.2	0.321888	c.16.1.1	0.309013	(M n NM) - (M n NM n Mc)	1109
DS.HE.7.22.1	0.321888	c.26.1.2	0.339056	(M n NM) - (M n NM n Mc)	1109
DS.EH.3.13.6	0.321888	b.82.2.9	0.347639	(M n NM) - (M n NM n Mc)	1109
DS.GE.0.1.2	0.321888	a.4.2.1	0.446352	(M n NM) - (M n NM n Mc)	1109
DS.GE.0.1.2	0.321888	c.52.1.11	0.480687	(M n NM) - (M n NM n Mc)	1109
DS.HE.3.4.13	0.321888	c.52.1.26	0.506438	(M n NM) - (M n NM n Mc)	1109
DS.HG.2.4.9	0.321888	d.126.1.7	0.579399	(M n NM) - (M n NM n Mc)	1109
DS.GE.0.1.2	0.321888	b.55.1.10	0.669528	(M n NM) - (M n NM n Mc)	1109
DS.GE.0.1.2	0.321888	b.38.1.1	0.811159	(M n NM) - (M n NM n Mc)	1109
DS.GE.0.1.2	0.321888	d.9.1.1	0.854077	(M n NM) - (M n NM n Mc)	1109
DS.GE.0.1.2	0.321888	b.55.1.2	0.909871	(M n NM) - (M n NM n Mc)	1109
DS.EG.0.1.8	0.32618	b.40.4.5	0.0171674	(M n NM) - (M n NM n Mc)	1109
DS.EH.0.1.1	0.32618	c.2.1.2	0.0386266	(M n NM) - (M n NM n Mc)	1109
DS.GH.2.1.22	0.32618	c.2.1.2	0.0386266	(M n NM) - (M n NM n Mc)	1109
DS.HE.4.5.9	0.32618	c.59.1.1	0.184549	(M n NM) - (M n NM n Mc)	1109
DS.BN.5.1.2	0.32618	b.45.1.1	0.2103	(M n NM) - (M n NM n Mc)	1109
DS.EH.3.97.1	0.32618	d.54.1.1	0.214592	(M n NM) - (M n NM n Mc)	1109
DS.HE.5.2.3	0.32618	c.53.2.1	0.283262	(M n NM) - (M n NM n Mc)	1109
DS.BN.5.1.2	0.32618	b.67.1.1	0.450644	(M n NM) - (M n NM n Mc)	1109
DS.BN.5.1.2	0.32618	b.67.2.5	0.48927	(M n NM) - (M n NM n Mc)	1109
DS.EH.3.97.1	0.32618	d.58.48.2	0.48927	(M n NM) - (M n NM n Mc)	1109
DS.BN.5.1.2	0.32618	b.68.6.1	0.506438	(M n NM) - (M n NM n Mc)	1109
DS.BN.5.1.2	0.32618	b.69.1.1	0.88412	(M n NM) - (M n NM n Mc)	1109
DS.EH.0.1.1	0.32618	a.39.1.5	0.991416	(M n NM) - (M n NM n Mc)	1109
DS.HE.2.13.2	0.330472	c.2.1.2	0.0386266	(M n NM) - (M n NM n Mc)	1109
DS.EH.1.1.15	0.330472	c.3.1.2	0.0429185	(M n NM) - (M n NM n Mc)	1109
DS.EG.0.19.1	0.330472	a.29.3.1	0.16309	(M n NM) - (M n NM n Mc)	1109
DS.HE.4.112.1	0.330472	d.265.1.3	0.180258	(M n NM) - (M n NM n Mc)	1109
DS.EG.3.4.1	0.330472	c.2.1.9	0.184549	(M n NM) - (M n NM n Mc)	1109
DS.HE.4.118.1	0.330472	d.38.1.5	0.201717	(M n NM) - (M n NM n Mc)	1109
DS.EG.1.27.1	0.330472	d.185.1.1	0.223176	(M n NM) - (M n NM n Mc)	1109
DS.HE.4.129.1	0.330472	c.80.1.3	0.236052	(M n NM) - (M n NM n Mc)	1109
DS.BN.2.89.1	0.330472	c.8.2.1	0.248927	(M n NM) - (M n NM n Mc)	1109
DS.HH.5.11.1	0.330472	c.1.2.1	0.270386	(M n NM) - (M n NM n Mc)	1109
DS.BK.11.3.1	0.330472	d.15.3.1	0.291845	(M n NM) - (M n NM n Mc)	1109
DS.GH.0.1.131	0.330472	c.4.1.1	0.291845	(M n NM) - (M n NM n Mc)	1109
DS.HG.1.2.9	0.330472	a.99.1.1	0.317597	(M n NM) - (M n NM n Mc)	1109
DS.EG.3.4.1	0.330472	d.67.2.1	0.463519	(M n NM) - (M n NM n Mc)	1109
DS.BK.11.3.1	0.330472	d.15.3.2	0.493562	(M n NM) - (M n NM n Mc)	1109
DS.HG.1.2.9	0.330472	a.3.1.7	0.497854	(M n NM) - (M n NM n Mc)	1109
DS.EH.4.30.1	0.334764	c.47.1.1	0.0815451	(M n NM) - (M n NM n Mc)	1109
DS.BK.1.2.7	0.334764	c.61.1.1	0.0901288	(M n NM) - (M n NM n Mc)	1109
DS.EH.1.3.1	0.334764	a.4.5.28	0.128755	(M n NM) - (M n NM n Mc)	1109
DS.HE.0.5.1	0.334764	a.35.1.3	0.137339	(M n NM) - (M n NM n Mc)	1109
DS.BN.3.1.8	0.334764	c.55.1.10	0.158798	(M n NM) - (M n NM n Mc)	1109
DS.BN.2.7.1	0.334764	a.4.6.1	0.16309	(M n NM) - (M n NM n Mc)	1109
DS.BK.4.85.1	0.334764	b.85.6.1	0.287554	(M n NM) - (M n NM n Mc)	1109
DS.BN.3.8.1	0.334764	d.38.1.6	0.300429	(M n NM) - (M n NM n Mc)	1109
DS.HE.3.4.22	0.334764	c.66.1.7	0.321888	(M n NM) - (M n NM n Mc)	1109
DS.HH.2.1.42	0.334764	d.128.1.3	0.321888	(M n NM) - (M n NM n Mc)	1109
DS.BN.3.8.1	0.334764	d.129.3.5	0.356223	(M n NM) - (M n NM n Mc)	1109
DS.EH.1.3.1	0.334764	a.4.5.61	0.381974	(M n NM) - (M n NM n Mc)	1109
DS.EH.1.3.1	0.334764	a.113.1.1	0.399142	(M n NM) - (M n NM n Mc)	1109
DS.BK.1.2.7	0.334764	b.93.1.1	0.416309	(M n NM) - (M n NM n Mc)	1109
DS.BN.2.7.1	0.334764	b.3.5.1	0.472103	(M n NM) - (M n NM n Mc)	1109
DS.BK.4.85.1	0.334764	b.85.4.1	0.476395	(M n NM) - (M n NM n Mc)	1109
DS.BN.3.8.1	0.334764	b.62.1.1	0.48927	(M n NM) - (M n NM n Mc)	1109
DS.BN.3.1.8	0.334764	b.107.1.1	0.622318	(M n NM) - (M n NM n Mc)	1109
DS.BN.2.7.1	0.334764	b.1.1.2	0.892704	(M n NM) - (M n NM n Mc)	1109
DS.EH.1.3.1	0.334764	a.39.1.5	0.991416	(M n NM) - (M n NM n Mc)	1109
DS.HE.4.14.2	0.339056	c.2.1.2	0.0386266	(M n NM) - (M n NM n Mc)	1109
DS.HG.1.3.3	0.339056	c.2.1.2	0.0386266	(M n NM) - (M n NM n Mc)	1109
DS.EG.1.1.5	0.339056	d.110.2.1	0.145923	(M n NM) - (M n NM n Mc)	1109
DS.BN.5.1.1	0.339056	d.32.1.2	0.150215	(M n NM) - (M n NM n Mc)	1109
DS.HH.2.1.30	0.339056	a.29.3.1	0.16309	(M n NM) - (M n NM n Mc)	1109
DS.EH.4.35.1	0.339056	d.157.1.2	0.197425	(M n NM) - (M n NM n Mc)	1109
DS.EH.2.17.2	0.339056	c.37.1.2	0.227468	(M n NM) - (M n NM n Mc)	1109
DS.BN.4.12.1	0.339056	b.52.2.2	0.244635	(M n NM) - (M n NM n Mc)	1109
DS.EH.1.2.41	0.339056	c.28.1.1	0.317597	(M n NM) - (M n NM n Mc)	1109
DS.EH.1.6.18	0.339056	c.1.19.1	0.321888	(M n NM) - (M n NM n Mc)	1109
DS.GE.2.1.4	0.339056	c.124.1.2	0.321888	(M n NM) - (M n NM n Mc)	1109
DS.EG.2.2.1	0.339056	c.124.1.6	0.32618	(M n NM) - (M n NM n Mc)	1109
DS.BN.5.1.1	0.339056	b.68.9.1	0.351931	(M n NM) - (M n NM n Mc)	1109
DS.GE.2.1.4	0.339056	c.1.27.1	0.527897	(M n NM) - (M n NM n Mc)	1109
DS.BN.5.1.1	0.339056	b.42.1.1	0.793991	(M n NM) - (M n NM n Mc)	1109
DS.BN.5.1.1	0.339056	b.38.1.1	0.811159	(M n NM) - (M n NM n Mc)	1109
DS.BN.5.1.7	0.339056	b.38.1.1	0.811159	(M n NM) - (M n NM n Mc)	1109
DS.EG.1.1.5	0.339056	b.38.1.1	0.811159	(M n NM) - (M n NM n Mc)	1109
DS.HH.5.1.17	0.339056	a.169.1.1	0.815451	(M n NM) - (M n NM n Mc)	1109
DS.BN.5.1.1	0.339056	d.171.1.1	0.832618	(M n NM) - (M n NM n Mc)	1109
DS.BN.5.1.1	0.339056	b.42.2.1	0.841202	(M n NM) - (M n NM n Mc)	1109
DS.BN.5.1.1	0.339056	b.68.1.1	0.858369	(M n NM) - (M n NM n Mc)	1109
DS.BN.2.1.82	0.343348	d.122.1.3	0.0429185	(M n NM) - (M n NM n Mc)	1109
DS.BN.3.5.1	0.343348	b.71.1.1	0.145923	(M n NM) - (M n NM n Mc)	1109
DS.HH.4.1.15	0.343348	a.4.6.2	0.167382	(M n NM) - (M n NM n Mc)	1109
DS.BN.2.8.11	0.343348	d.286.1.1	0.184549	(M n NM) - (M n NM n Mc)	1109
DS.BN.2.15.16	0.343348	d.38.1.5	0.201717	(M n NM) - (M n NM n Mc)	1109
DS.HE.3.163.1	0.343348	d.38.1.5	0.201717	(M n NM) - (M n NM n Mc)	1109
DS.EH.1.1.13	0.343348	c.46.1.2	0.2103	(M n NM) - (M n NM n Mc)	1109
DS.HG.2.1.34	0.343348	c.113.1.1	0.266094	(M n NM) - (M n NM n Mc)	1109
DS.EG.1.9.6	0.343348	c.47.1.13	0.304721	(M n NM) - (M n NM n Mc)	1109
DS.EH.1.9.1	0.343348	c.77.1.4	0.313305	(M n NM) - (M n NM n Mc)	1109
DS.BN.3.5.1	0.343348	e.52.1.1	0.412017	(M n NM) - (M n NM n Mc)	1109
DS.BN.2.1.82	0.343348	g.3.7.2	0.476395	(M n NM) - (M n NM n Mc)	1109
DS.BN.2.1.82	0.343348	d.96.2.1	0.48927	(M n NM) - (M n NM n Mc)	1109
DS.HE.4.11.9	0.347639	d.58.11.1	0.0772532	(M n NM) - (M n NM n Mc)	1109
DS.BN.2.6.25	0.347639	d.265.1.3	0.180258	(M n NM) - (M n NM n Mc)	1109
DS.BN.4.4.2	0.347639	d.38.1.1	0.214592	(M n NM) - (M n NM n Mc)	1109
DS.HE.4.12.3	0.347639	c.77.1.4	0.313305	(M n NM) - (M n NM n Mc)	1109
DS.HE.3.22.3	0.347639	d.58.18.5	0.32618	(M n NM) - (M n NM n Mc)	1109
DS.BN.5.5.1	0.347639	b.70.2.1	0.343348	(M n NM) - (M n NM n Mc)	1109
DS.BN.4.4.2	0.347639	b.69.3.1	0.369099	(M n NM) - (M n NM n Mc)	1109
DS.BN.5.5.1	0.347639	b.69.3.1	0.369099	(M n NM) - (M n NM n Mc)	1109
DS.BN.2.6.25	0.347639	d.67.3.1	0.399142	(M n NM) - (M n NM n Mc)	1109
DS.HE.4.12.3	0.347639	c.52.1.11	0.480687	(M n NM) - (M n NM n Mc)	1109
DS.BN.5.5.1	0.347639	b.68.6.1	0.506438	(M n NM) - (M n NM n Mc)	1109
DS.BN.5.5.1	0.347639	b.68.4.1	0.596567	(M n NM) - (M n NM n Mc)	1109
DS.BN.4.4.2	0.347639	b.69.2.2	0.665236	(M n NM) - (M n NM n Mc)	1109
DS.BN.5.5.1	0.347639	b.69.2.2	0.665236	(M n NM) - (M n NM n Mc)	1109
DS.BN.5.5.1	0.347639	b.69.11.1	0.776824	(M n NM) - (M n NM n Mc)	1109
DS.BN.5.5.1	0.347639	a.4.5.46	0.832618	(M n NM) - (M n NM n Mc)	1109
DS.BN.5.5.1	0.347639	b.69.9.1	0.83691	(M n NM) - (M n NM n Mc)	1109
DS.BN.4.4.2	0.347639	b.69.4.1	1	(M n NM) - (M n NM n Mc)	1109
DS.BN.5.5.1	0.347639	b.69.4.1	1	(M n NM) - (M n NM n Mc)	1109
DS.BN.5.3.2	0.351931	d.37.1.1	0.0600858	(M n NM) - (M n NM n Mc)	1109
DS.EH.2.4.23	0.351931	a.4.5.28	0.128755	(M n NM) - (M n NM n Mc)	1109
DS.BN.5.95.1	0.351931	d.87.1.1	0.133047	(M n NM) - (M n NM n Mc)	1109
DS.HH.4.3.6	0.351931	a.35.1.3	0.137339	(M n NM) - (M n NM n Mc)	1109
DS.EH.0.1.73	0.351931	d.151.1.1	0.206009	(M n NM) - (M n NM n Mc)	1109
DS.HE.3.20.3	0.351931	c.82.1.2	0.27897	(M n NM) - (M n NM n Mc)	1109
DS.BN.4.8.1	0.351931	c.55.1.5	0.287554	(M n NM) - (M n NM n Mc)	1109
DS.EG.0.2.3	0.351931	d.303.1.1	0.317597	(M n NM) - (M n NM n Mc)	1109
DS.EH.2.3.1	0.351931	c.66.1.7	0.321888	(M n NM) - (M n NM n Mc)	1109
DS.EH.0.1.4	0.351931	c.71.1.1	0.32618	(M n NM) - (M n NM n Mc)	1109
DS.EH.0.1.73	0.351931	a.113.1.1	0.399142	(M n NM) - (M n NM n Mc)	1109
DS.BN.5.1.4	0.351931	a.102.3.2	0.44206	(M n NM) - (M n NM n Mc)	1109
DS.BN.5.3.2	0.351931	a.102.1.3	0.472103	(M n NM) - (M n NM n Mc)	1109
DS.BN.5.95.1	0.351931	b.61.1.1	0.579399	(M n NM) - (M n NM n Mc)	1109
DS.HH.4.2.24	0.356223	d.122.1.3	0.0429185	(M n NM) - (M n NM n Mc)	1109
DS.HE.5.7.3	0.356223	d.139.1.1	0.154506	(M n NM) - (M n NM n Mc)	1109
DS.EH.2.3.6	0.356223	b.36.1.4	0.175966	(M n NM) - (M n NM n Mc)	1109
DS.BN.2.39.2	0.356223	c.55.2.1	0.2103	(M n NM) - (M n NM n Mc)	1109
DS.EH.2.5.10	0.356223	d.81.1.3	0.23176	(M n NM) - (M n NM n Mc)	1109
DS.BN.2.1.80	0.356223	d.110.2.2	0.257511	(M n NM) - (M n NM n Mc)	1109
DS.EG.0.2.33	0.356223	c.124.1.1	0.313305	(M n NM) - (M n NM n Mc)	1109
DS.BN.2.2.47	0.356223	b.61.6.1	0.317597	(M n NM) - (M n NM n Mc)	1109
DS.GH.1.2.12	0.356223	f.21.1.2	0.317597	(M n NM) - (M n NM n Mc)	1109
DS.EH.2.8.7	0.356223	c.66.1.17	0.321888	(M n NM) - (M n NM n Mc)	1109
DS.EH.3.4.4	0.356223	d.32.1.4	0.321888	(M n NM) - (M n NM n Mc)	1109
DS.GH.3.10.3	0.356223	d.104.1.3	0.330472	(M n NM) - (M n NM n Mc)	1109
DS.HE.2.10.1	0.356223	d.104.1.3	0.330472	(M n NM) - (M n NM n Mc)	1109
DS.HH.1.3.5	0.356223	a.1.1.2	0.339056	(M n NM) - (M n NM n Mc)	1109
DS.BN.2.5.50	0.356223	d.153.1.4	0.343348	(M n NM) - (M n NM n Mc)	1109
DS.BN.5.82.1	0.356223	d.113.1.2	0.343348	(M n NM) - (M n NM n Mc)	1109
DS.EH.3.4.4	0.356223	d.32.1.9	0.429185	(M n NM) - (M n NM n Mc)	1109
DS.BN.2.11.5	0.356223	c.50.1.2	0.472103	(M n NM) - (M n NM n Mc)	1109
DS.BN.2.2.47	0.356223	b.42.8.1	0.55794	(M n NM) - (M n NM n Mc)	1109
DS.BK.1.1.19	0.356223	b.29.1.1	0.609442	(M n NM) - (M n NM n Mc)	1109
DS.EH.2.3.6	0.356223	a.114.1.1	0.901288	(M n NM) - (M n NM n Mc)	1109
DS.HH.1.1.2	0.356223	a.29.2.1	0.961373	(M n NM) - (M n NM n Mc)	1109
DS.EH.1.4.1	0.360515	c.23.16.1	0.055794	(M n NM) - (M n NM n Mc)	1109
DS.BN.4.3.4	0.360515	d.161.1.1	0.27897	(M n NM) - (M n NM n Mc)	1109
DS.GH.0.1.133	0.360515	c.108.1.1	0.32618	(M n NM) - (M n NM n Mc)	1109
DS.HG.3.5.3	0.360515	d.58.49.1	0.347639	(M n NM) - (M n NM n Mc)	1109
DS.HG.3.1.1	0.360515	d.162.1.1	0.459227	(M n NM) - (M n NM n Mc)	1109
DS.EH.1.4.1	0.360515	c.69.1.2	0.51073	(M n NM) - (M n NM n Mc)	1109
DS.EH.1.4.1	0.360515	c.69.1.1	0.72103	(M n NM) - (M n NM n Mc)	1109
DS.EH.3.2.5	0.364807	c.23.1.1	0.0429185	(M n NM) - (M n NM n Mc)	1109
DS.HE.4.34.1	0.364807	c.1.4.1	0.107296	(M n NM) - (M n NM n Mc)	1109
DS.HE.4.58.2	0.364807	c.2.1.1	0.128755	(M n NM) - (M n NM n Mc)	1109
DS.EH.1.1.49	0.364807	c.1.8.1	0.141631	(M n NM) - (M n NM n Mc)	1109
DS.HE.4.141.1	0.364807	d.122.1.2	0.214592	(M n NM) - (M n NM n Mc)	1109
DS.HE.3.59.1	0.364807	d.58.18.6	0.248927	(M n NM) - (M n NM n Mc)	1109
DS.HE.4.27.2	0.364807	d.58.4.2	0.253219	(M n NM) - (M n NM n Mc)	1109
DS.HE.2.31.2	0.364807	d.16.1.1	0.343348	(M n NM) - (M n NM n Mc)	1109
DS.HH.2.16.6	0.364807	d.129.3.3	0.351931	(M n NM) - (M n NM n Mc)	1109
DS.BK.2.2.3	0.364807	b.80.8.1	0.356223	(M n NM) - (M n NM n Mc)	1109
DS.HE.4.38.1	0.364807	d.252.1.1	0.356223	(M n NM) - (M n NM n Mc)	1109
DS.BK.2.2.3	0.364807	b.80.1.5	0.369099	(M n NM) - (M n NM n Mc)	1109
DS.HE.4.38.1	0.364807	c.62.1.5	0.446352	(M n NM) - (M n NM n Mc)	1109
DS.BK.2.2.3	0.364807	b.80.1.7	0.575107	(M n NM) - (M n NM n Mc)	1109
DS.HE.4.38.1	0.364807	d.124.1.1	0.669528	(M n NM) - (M n NM n Mc)	1109
DS.EG.2.3.2	0.369099	d.108.1.1	0.0343348	(M n NM) - (M n NM n Mc)	1109
DS.GH.2.1.2	0.369099	c.2.1.2	0.0386266	(M n NM) - (M n NM n Mc)	1109
DS.EG.2.4.2	0.369099	c.1.7.1	0.137339	(M n NM) - (M n NM n Mc)	1109
DS.EH.1.18.4	0.369099	c.1.5.1	0.201717	(M n NM) - (M n NM n Mc)	1109
DS.EH.3.65.1	0.369099	d.58.6.1	0.248927	(M n NM) - (M n NM n Mc)	1109
DS.BK.4.1.2	0.369099	b.81.1.5	0.253219	(M n NM) - (M n NM n Mc)	1109
DS.HH.3.7.9	0.369099	d.58.4.11	0.309013	(M n NM) - (M n NM n Mc)	1109
DS.HE.1.16.3	0.369099	c.124.1.4	0.330472	(M n NM) - (M n NM n Mc)	1109
DS.BN.4.2.8	0.369099	c.47.1.12	0.334764	(M n NM) - (M n NM n Mc)	1109
DS.HE.4.78.1	0.369099	c.37.1.4	0.339056	(M n NM) - (M n NM n Mc)	1109
DS.HH.4.1.12	0.369099	a.100.1.6	0.356223	(M n NM) - (M n NM n Mc)	1109
DS.BK.2.2.1	0.369099	b.80.1.1	0.364807	(M n NM) - (M n NM n Mc)	1109
DS.BK.4.1.2	0.369099	b.81.1.4	0.429185	(M n NM) - (M n NM n Mc)	1109
DS.BK.2.2.1	0.369099	b.80.1.9	0.472103	(M n NM) - (M n NM n Mc)	1109
DS.BK.2.2.1	0.369099	b.80.1.2	0.502146	(M n NM) - (M n NM n Mc)	1109
DS.BK.2.2.1	0.369099	b.80.1.4	0.506438	(M n NM) - (M n NM n Mc)	1109
DS.HE.1.16.3	0.369099	c.37.1.23	0.532189	(M n NM) - (M n NM n Mc)	1109
DS.BN.4.2.8	0.369099	d.110.4.1	0.892704	(M n NM) - (M n NM n Mc)	1109
DS.BN.3.15.1	0.373391	d.157.1.2	0.197425	(M n NM) - (M n NM n Mc)	1109
DS.EH.3.1.17	0.373391	c.144.1.1	0.296137	(M n NM) - (M n NM n Mc)	1109
DS.HG.4.52.1	0.373391	d.118.1.1	0.339056	(M n NM) - (M n NM n Mc)	1109
DS.HH.3.8.1	0.373391	a.211.1.3	0.351931	(M n NM) - (M n NM n Mc)	1109
DS.HE.3.70.1	0.377682	c.37.1.1	0.0772532	(M n NM) - (M n NM n Mc)	1109
DS.HE.2.5.3	0.377682	c.14.1.3	0.158798	(M n NM) - (M n NM n Mc)	1109
DS.HH.3.1.6	0.377682	a.4.1.9	0.180258	(M n NM) - (M n NM n Mc)	1109
DS.GG.2.4.7	0.377682	c.69.1.8	0.330472	(M n NM) - (M n NM n Mc)	1109
DS.HH.3.1.3	0.377682	d.45.1.1	0.351931	(M n NM) - (M n NM n Mc)	1109
DS.HG.4.11.1	0.377682	c.1.8.5	0.364807	(M n NM) - (M n NM n Mc)	1109
DS.HE.2.5.3	0.377682	g.14.1.2	0.862661	(M n NM) - (M n NM n Mc)	1109
DS.HE.2.44.1	0.381974	a.4.5.5	0.145923	(M n NM) - (M n NM n Mc)	1109
DS.HE.2.34.2	0.381974	c.112.1.1	0.214592	(M n NM) - (M n NM n Mc)	1109
DS.EH.1.3.18	0.381974	c.58.1.5	0.270386	(M n NM) - (M n NM n Mc)	1109
DS.HH.4.22.1	0.381974	a.1.1.2	0.339056	(M n NM) - (M n NM n Mc)	1109
DS.HE.4.12.9	0.386266	b.35.1.2	0.128755	(M n NM) - (M n NM n Mc)	1109
DS.HH.5.15.1	0.386266	a.4.6.2	0.167382	(M n NM) - (M n NM n Mc)	1109
DS.BN.5.86.1	0.386266	e.11.1.1	0.180258	(M n NM) - (M n NM n Mc)	1109
DS.BK.5.73.1	0.386266	b.51.1.1	0.206009	(M n NM) - (M n NM n Mc)	1109
DS.HE.5.42.2	0.386266	c.1.10.5	0.244635	(M n NM) - (M n NM n Mc)	1109
DS.BK.4.51.1	0.386266	b.58.1.2	0.291845	(M n NM) - (M n NM n Mc)	1109
DS.BN.5.92.1	0.386266	d.227.1.1	0.309013	(M n NM) - (M n NM n Mc)	1109
DS.BK.5.2.1	0.386266	b.82.1.2	0.343348	(M n NM) - (M n NM n Mc)	1109
DS.BN.5.86.1	0.386266	d.95.2.2	0.592275	(M n NM) - (M n NM n Mc)	1109
DS.BN.5.86.1	0.386266	b.2.5.2	0.699571	(M n NM) - (M n NM n Mc)	1109
DS.HE.5.42.2	0.386266	c.47.1.22	0.746781	(M n NM) - (M n NM n Mc)	1109
DS.EG.0.1.17	0.390558	e.6.1.1	0.16309	(M n NM) - (M n NM n Mc)	1109
DS.HH.1.2.26	0.390558	d.52.3.1	0.180258	(M n NM) - (M n NM n Mc)	1109
DS.HE.5.35.1	0.390558	d.58.4.5	0.309013	(M n NM) - (M n NM n Mc)	1109
DS.EH.2.13.2	0.390558	c.37.1.4	0.339056	(M n NM) - (M n NM n Mc)	1109
DS.EH.6.115.1	0.390558	c.1.9.10	0.351931	(M n NM) - (M n NM n Mc)	1109
DS.HE.5.35.1	0.390558	d.58.4.17	0.467811	(M n NM) - (M n NM n Mc)	1109
DS.EH.2.13.2	0.390558	b.29.1.7	0.472103	(M n NM) - (M n NM n Mc)	1109
DS.EH.2.13.2	0.390558	b.82.6.1	0.527897	(M n NM) - (M n NM n Mc)	1109
DS.HE.5.35.1	0.390558	d.58.33.1	0.532189	(M n NM) - (M n NM n Mc)	1109
DS.HH.1.2.26	0.390558	a.169.1.1	0.815451	(M n NM) - (M n NM n Mc)	1109
DS.BN.4.147.1	0.390558	b.68.11.1	0.957082	(M n NM) - (M n NM n Mc)	1109
DS.HE.4.26.3	0.39485	c.1.8.6	0.369099	(M n NM) - (M n NM n Mc)	1109
DS.BK.3.60.2	0.399142	b.43.3.1	0.0729614	(M n NM) - (M n NM n Mc)	1109
DS.HG.2.13.1	0.399142	d.163.1.1	0.137339	(M n NM) - (M n NM n Mc)	1109
DS.BK.3.14.1	0.399142	c.14.1.3	0.158798	(M n NM) - (M n NM n Mc)	1109
DS.HH.1.1.105	0.399142	a.29.3.1	0.16309	(M n NM) - (M n NM n Mc)	1109
DS.HE.4.220.1	0.399142	c.1.9.10	0.351931	(M n NM) - (M n NM n Mc)	1109
DS.EH.3.8.2	0.399142	d.129.3.5	0.356223	(M n NM) - (M n NM n Mc)	1109
DS.HH.4.84.1	0.399142	a.132.1.4	0.360515	(M n NM) - (M n NM n Mc)	1109
DS.HE.3.162.1	0.399142	b.82.2.5	0.373391	(M n NM) - (M n NM n Mc)	1109
DS.BK.3.14.1	0.399142	b.68.10.1	0.450644	(M n NM) - (M n NM n Mc)	1109
DS.HH.4.84.1	0.399142	f.40.1.1	0.738197	(M n NM) - (M n NM n Mc)	1109
DS.GH.0.1.4	0.403433	d.108.1.1	0.0343348	(M n NM) - (M n NM n Mc)	1109
DS.EH.2.2.5	0.403433	a.4.5.6	0.175966	(M n NM) - (M n NM n Mc)	1109
DS.BN.4.47.1	0.403433	d.21.1.2	0.330472	(M n NM) - (M n NM n Mc)	1109
DS.HH.6.1.3	0.403433	d.16.1.1	0.343348	(M n NM) - (M n NM n Mc)	1109
DS.HE.6.4.1	0.403433	d.60.1.3	0.407725	(M n NM) - (M n NM n Mc)	1109
DS.GH.0.1.4	0.403433	a.118.1.16	0.506438	(M n NM) - (M n NM n Mc)	1109
DS.EH.2.2.5	0.403433	d.163.1.2	0.515021	(M n NM) - (M n NM n Mc)	1109
DS.GH.0.1.4	0.403433	a.104.1.1	0.974249	(M n NM) - (M n NM n Mc)	1109
DS.HE.4.6.3	0.407725	c.1.4.1	0.107296	(M n NM) - (M n NM n Mc)	1109
DS.HE.4.16.3	0.407725	c.46.1.3	0.150215	(M n NM) - (M n NM n Mc)	1109
DS.EH.2.1.6	0.407725	d.92.2.1	0.369099	(M n NM) - (M n NM n Mc)	1109
DS.EG.1.2.21	0.407725	d.293.1.1	0.472103	(M n NM) - (M n NM n Mc)	1109
DS.EH.4.5.1	0.412017	b.36.1.4	0.175966	(M n NM) - (M n NM n Mc)	1109
DS.BN.8.17.1	0.412017	c.81.1.1	0.244635	(M n NM) - (M n NM n Mc)	1109
DS.HH.4.9.10	0.412017	a.100.1.4	0.274678	(M n NM) - (M n NM n Mc)	1109
DS.BN.2.22.3	0.412017	a.4.5.4	0.321888	(M n NM) - (M n NM n Mc)	1109
DS.EH.1.1.63	0.412017	c.36.1.7	0.347639	(M n NM) - (M n NM n Mc)	1109
DS.BN.2.80.1	0.412017	b.40.4.4	0.399142	(M n NM) - (M n NM n Mc)	1109
DS.HG.4.8.1	0.416309	c.108.1.4	0.313305	(M n NM) - (M n NM n Mc)	1109
DS.HE.4.18.3	0.416309	c.28.1.1	0.317597	(M n NM) - (M n NM n Mc)	1109
DS.EH.0.4.5	0.416309	c.69.1.8	0.330472	(M n NM) - (M n NM n Mc)	1109
DS.BK.5.46.1	0.416309	d.58.49.1	0.347639	(M n NM) - (M n NM n Mc)	1109
DS.HE.4.18.3	0.416309	e.54.1.1	0.523605	(M n NM) - (M n NM n Mc)	1109
DS.HG.4.8.1	0.416309	a.39.1.3	0.716738	(M n NM) - (M n NM n Mc)	1109
DS.EH.1.4.6	0.420601	c.23.16.1	0.055794	(M n NM) - (M n NM n Mc)	1109
DS.HE.3.3.3	0.420601	c.1.8.1	0.141631	(M n NM) - (M n NM n Mc)	1109
DS.BN.2.6.70	0.420601	c.23.16.2	0.223176	(M n NM) - (M n NM n Mc)	1109
DS.EH.3.76.1	0.420601	c.113.1.1	0.266094	(M n NM) - (M n NM n Mc)	1109
DS.EG.0.2.2	0.420601	b.6.1.2	0.309013	(M n NM) - (M n NM n Mc)	1109
DS.HG.2.1.6	0.420601	c.37.1.3	0.390558	(M n NM) - (M n NM n Mc)	1109
DS.EH.1.1.45	0.420601	d.17.4.10	0.437768	(M n NM) - (M n NM n Mc)	1109
DS.EH.1.4.6	0.420601	c.23.16.8	0.648069	(M n NM) - (M n NM n Mc)	1109
DS.HG.2.1.6	0.420601	d.264.1.1	0.708155	(M n NM) - (M n NM n Mc)	1109
DS.HE.3.4.9	0.424893	c.26.1.1	0.0686695	(M n NM) - (M n NM n Mc)	1109
DS.HH.3.17.6	0.424893	d.122.1.2	0.214592	(M n NM) - (M n NM n Mc)	1109
DS.HE.4.5.7	0.424893	c.6.2.5	0.330472	(M n NM) - (M n NM n Mc)	1109
DS.HG.1.1.24	0.424893	c.108.1.5	0.343348	(M n NM) - (M n NM n Mc)	1109
DS.HH.1.2.20	0.424893	a.113.1.1	0.399142	(M n NM) - (M n NM n Mc)	1109
DS.HH.1.2.20	0.424893	e.12.1.1	0.729614	(M n NM) - (M n NM n Mc)	1109
DS.EH.2.17.1	0.429185	c.37.1.1	0.0772532	(M n NM) - (M n NM n Mc)	1109
DS.BK.4.1.1	0.429185	b.81.1.5	0.253219	(M n NM) - (M n NM n Mc)	1109
DS.HH.3.53.1	0.429185	c.50.1.1	0.296137	(M n NM) - (M n NM n Mc)	1109
DS.GH.3.2.9	0.429185	c.66.1.1	0.351931	(M n NM) - (M n NM n Mc)	1109
DS.BK.4.8.1	0.429185	b.81.1.3	0.369099	(M n NM) - (M n NM n Mc)	1109
DS.BN.2.16.2	0.429185	c.66.1.46	0.377682	(M n NM) - (M n NM n Mc)	1109
DS.EH.5.63.1	0.433476	c.82.1.2	0.27897	(M n NM) - (M n NM n Mc)	1109
DS.BN.4.15.1	0.433476	b.30.5.3	0.412017	(M n NM) - (M n NM n Mc)	1109
DS.EH.3.4.5	0.437768	d.32.1.2	0.150215	(M n NM) - (M n NM n Mc)	1109
DS.EH.5.22.1	0.437768	c.97.1.2	0.2103	(M n NM) - (M n NM n Mc)	1109
DS.HH.2.8.3	0.437768	c.77.1.4	0.313305	(M n NM) - (M n NM n Mc)	1109
DS.HG.2.1.13	0.437768	d.16.1.1	0.343348	(M n NM) - (M n NM n Mc)	1109
DS.BK.6.83.1	0.437768	b.82.2.9	0.347639	(M n NM) - (M n NM n Mc)	1109
DS.BN.6.63.1	0.437768	b.82.1.10	0.360515	(M n NM) - (M n NM n Mc)	1109
DS.HG.2.1.13	0.437768	b.169.1.1	0.484979	(M n NM) - (M n NM n Mc)	1109
DS.BN.6.63.1	0.437768	d.58.46.1	0.695279	(M n NM) - (M n NM n Mc)	1109
DS.EH.5.22.1	0.437768	c.8.5.2	0.815451	(M n NM) - (M n NM n Mc)	1109
DS.HH.4.1.16	0.44206	a.35.1.2	0.154506	(M n NM) - (M n NM n Mc)	1109
DS.EH.2.4.12	0.44206	e.11.1.1	0.180258	(M n NM) - (M n NM n Mc)	1109
DS.HG.1.1.66	0.44206	b.82.3.2	0.223176	(M n NM) - (M n NM n Mc)	1109
DS.HH.1.2.2	0.44206	b.82.3.2	0.223176	(M n NM) - (M n NM n Mc)	1109
DS.HH.3.7.2	0.44206	d.185.1.1	0.223176	(M n NM) - (M n NM n Mc)	1109
DS.HE.2.2.8	0.44206	c.80.1.3	0.236052	(M n NM) - (M n NM n Mc)	1109
DS.BN.2.1.32	0.44206	b.43.4.3	0.300429	(M n NM) - (M n NM n Mc)	1109
DS.EG.2.1.44	0.44206	d.63.1.2	0.321888	(M n NM) - (M n NM n Mc)	1109
DS.HH.7.11.1	0.44206	c.120.1.1	0.32618	(M n NM) - (M n NM n Mc)	1109
DS.EH.2.1.70	0.44206	c.108.1.19	0.347639	(M n NM) - (M n NM n Mc)	1109
DS.GH.2.2.22	0.44206	c.1.15.3	0.347639	(M n NM) - (M n NM n Mc)	1109
DS.EH.1.31.1	0.44206	c.23.10.3	0.364807	(M n NM) - (M n NM n Mc)	1109
DS.HG.4.19.1	0.44206	c.58.1.2	0.373391	(M n NM) - (M n NM n Mc)	1109
DS.HG.1.1.15	0.44206	d.58.4.14	0.424893	(M n NM) - (M n NM n Mc)	1109
DS.HH.3.4.2	0.44206	d.211.1.1	0.497854	(M n NM) - (M n NM n Mc)	1109
DS.HH.1.2.2	0.44206	a.87.1.1	0.879828	(M n NM) - (M n NM n Mc)	1109
DS.HG.3.3.2	0.446352	c.108.1.6	0.124464	(M n NM) - (M n NM n Mc)	1109
DS.HE.4.67.1	0.446352	c.13.2.1	0.214592	(M n NM) - (M n NM n Mc)	1109
DS.HH.3.4.5	0.446352	a.100.1.12	0.270386	(M n NM) - (M n NM n Mc)	1109
DS.BK.4.60.1	0.446352	b.6.1.2	0.309013	(M n NM) - (M n NM n Mc)	1109
DS.BN.2.1.63	0.446352	d.129.3.6	0.317597	(M n NM) - (M n NM n Mc)	1109
DS.HH.3.31.3	0.446352	d.153.1.6	0.32618	(M n NM) - (M n NM n Mc)	1109
DS.HH.5.39.2	0.446352	a.132.1.4	0.360515	(M n NM) - (M n NM n Mc)	1109
DS.EH.4.72.1	0.446352	c.119.1.2	0.369099	(M n NM) - (M n NM n Mc)	1109
DS.HE.2.14.2	0.446352	d.160.1.1	0.390558	(M n NM) - (M n NM n Mc)	1109
DS.HH.4.21.2	0.446352	a.113.1.1	0.399142	(M n NM) - (M n NM n Mc)	1109
DS.EH.3.9.2	0.446352	c.8.10.1	0.407725	(M n NM) - (M n NM n Mc)	1109
DS.BK.3.33.2	0.446352	b.81.1.4	0.429185	(M n NM) - (M n NM n Mc)	1109
DS.HE.4.67.1	0.446352	b.106.1.1	0.523605	(M n NM) - (M n NM n Mc)	1109
DS.HE.2.26.1	0.450644	c.2.1.4	0.111588	(M n NM) - (M n NM n Mc)	1109
DS.HH.4.3.3	0.450644	a.4.5.28	0.128755	(M n NM) - (M n NM n Mc)	1109
DS.EG.1.2.2	0.450644	c.1.8.1	0.141631	(M n NM) - (M n NM n Mc)	1109
DS.HH.2.3.3	0.450644	a.4.13.2	0.141631	(M n NM) - (M n NM n Mc)	1109
DS.HG.0.1.107	0.450644	a.29.3.1	0.16309	(M n NM) - (M n NM n Mc)	1109
DS.EG.0.1.3	0.450644	c.42.1.1	0.291845	(M n NM) - (M n NM n Mc)	1109
DS.HH.2.1.65	0.450644	a.99.1.1	0.317597	(M n NM) - (M n NM n Mc)	1109
DS.HE.3.26.1	0.450644	c.69.1.26	0.330472	(M n NM) - (M n NM n Mc)	1109
DS.EH.4.144.1	0.450644	c.108.1.5	0.343348	(M n NM) - (M n NM n Mc)	1109
DS.BN.3.2.1	0.450644	b.68.9.1	0.351931	(M n NM) - (M n NM n Mc)	1109
DS.BN.6.82.1	0.450644	f.4.3.1	0.356223	(M n NM) - (M n NM n Mc)	1109
DS.EH.5.37.1	0.450644	d.58.14.1	0.364807	(M n NM) - (M n NM n Mc)	1109
DS.EH.2.3.5	0.450644	c.58.1.2	0.373391	(M n NM) - (M n NM n Mc)	1109
DS.EG.0.1.2	0.450644	b.34.5.2	0.399142	(M n NM) - (M n NM n Mc)	1109
DS.GH.0.1.14	0.450644	e.3.1.2	0.399142	(M n NM) - (M n NM n Mc)	1109
DS.HE.4.13.3	0.450644	c.66.1.53	0.416309	(M n NM) - (M n NM n Mc)	1109
DS.HH.4.29.1	0.450644	a.4.5.39	0.416309	(M n NM) - (M n NM n Mc)	1109
DS.EG.0.3.1	0.450644	c.51.4.1	0.446352	(M n NM) - (M n NM n Mc)	1109
DS.HH.4.29.1	0.450644	a.4.5.24	0.454936	(M n NM) - (M n NM n Mc)	1109
DS.EH.2.3.5	0.450644	d.180.1.1	0.476395	(M n NM) - (M n NM n Mc)	1109
DS.EG.0.3.1	0.450644	c.69.1.14	0.480687	(M n NM) - (M n NM n Mc)	1109
DS.EH.5.37.1	0.450644	c.8.6.1	0.502146	(M n NM) - (M n NM n Mc)	1109
DS.EG.0.3.1	0.450644	b.1.18.3	0.515021	(M n NM) - (M n NM n Mc)	1109
DS.HH.2.3.3	0.450644	a.175.1.1	0.515021	(M n NM) - (M n NM n Mc)	1109
DS.BN.4.1.1	0.450644	b.86.1.2	0.532189	(M n NM) - (M n NM n Mc)	1109
DS.HG.0.1.107	0.450644	c.92.2.1	0.553648	(M n NM) - (M n NM n Mc)	1109
DS.BN.3.2.1	0.450644	d.193.1.1	0.665236	(M n NM) - (M n NM n Mc)	1109
DS.BN.3.2.1	0.450644	b.69.4.2	0.776824	(M n NM) - (M n NM n Mc)	1109
DS.BN.4.1.1	0.450644	d.17.2.1	0.781116	(M n NM) - (M n NM n Mc)	1109
DS.BN.4.1.1	0.450644	b.68.5.1	0.854077	(M n NM) - (M n NM n Mc)	1109
DS.BN.4.1.1	0.450644	d.19.1.1	0.862661	(M n NM) - (M n NM n Mc)	1109
DS.EG.0.1.2	0.450644	b.55.1.2	0.909871	(M n NM) - (M n NM n Mc)	1109
DS.BN.4.1.1	0.450644	b.68.11.1	0.957082	(M n NM) - (M n NM n Mc)	1109
DS.EG.0.1.2	0.450644	b.7.1.1	0.957082	(M n NM) - (M n NM n Mc)	1109
DS.BN.4.1.1	0.450644	b.72.1.1	0.961373	(M n NM) - (M n NM n Mc)	1109
DS.EG.0.3.1	0.450644	b.34.2.1	0.991416	(M n NM) - (M n NM n Mc)	1109
DS.BN.3.2.1	0.450644	b.69.4.1	1	(M n NM) - (M n NM n Mc)	1109
DS.BN.3.9.1	0.454936	e.3.1.1	0.137339	(M n NM) - (M n NM n Mc)	1109
DS.GE.2.1.2	0.454936	c.23.16.2	0.223176	(M n NM) - (M n NM n Mc)	1109
DS.BK.3.33.1	0.454936	b.82.1.2	0.343348	(M n NM) - (M n NM n Mc)	1109
DS.GH.3.36.1	0.454936	c.87.1.7	0.347639	(M n NM) - (M n NM n Mc)	1109
DS.HH.3.2.2	0.454936	a.4.1.2	0.364807	(M n NM) - (M n NM n Mc)	1109
DS.GE.1.6.6	0.454936	c.146.1.1	0.381974	(M n NM) - (M n NM n Mc)	1109
DS.HE.4.17.9	0.454936	c.2.1.13	0.381974	(M n NM) - (M n NM n Mc)	1109
DS.EH.1.4.5	0.454936	c.23.16.4	0.39485	(M n NM) - (M n NM n Mc)	1109
DS.BN.3.9.1	0.454936	b.55.1.5	0.888412	(M n NM) - (M n NM n Mc)	1109
DS.EH.4.2.1	0.459227	c.2.1.2	0.0386266	(M n NM) - (M n NM n Mc)	1109
DS.BN.2.24.7	0.459227	d.122.1.3	0.0429185	(M n NM) - (M n NM n Mc)	1109
DS.EH.3.2.1	0.459227	c.23.1.1	0.0429185	(M n NM) - (M n NM n Mc)	1109
DS.BN.2.3.46	0.459227	b.84.1.1	0.111588	(M n NM) - (M n NM n Mc)	1109
DS.GH.2.1.37	0.459227	c.23.12.1	0.137339	(M n NM) - (M n NM n Mc)	1109
DS.HH.3.5.1	0.459227	a.25.1.1	0.180258	(M n NM) - (M n NM n Mc)	1109
DS.EH.5.84.1	0.459227	d.15.4.2	0.193133	(M n NM) - (M n NM n Mc)	1109
DS.HE.4.11.20	0.459227	c.1.11.2	0.23176	(M n NM) - (M n NM n Mc)	1109
DS.GH.1.3.17	0.459227	d.258.1.1	0.274678	(M n NM) - (M n NM n Mc)	1109
DS.EH.3.1.35	0.459227	c.28.1.1	0.317597	(M n NM) - (M n NM n Mc)	1109
DS.GE.1.27.1	0.459227	b.82.1.12	0.317597	(M n NM) - (M n NM n Mc)	1109
DS.EH.3.24.1	0.459227	c.66.1.17	0.321888	(M n NM) - (M n NM n Mc)	1109
DS.EH.6.28.1	0.459227	c.110.1.1	0.321888	(M n NM) - (M n NM n Mc)	1109
DS.HE.2.1.4	0.459227	c.120.1.1	0.32618	(M n NM) - (M n NM n Mc)	1109
DS.HH.1.3.26	0.459227	c.124.1.6	0.32618	(M n NM) - (M n NM n Mc)	1109
DS.HE.5.12.4	0.459227	c.37.1.4	0.339056	(M n NM) - (M n NM n Mc)	1109
DS.HE.3.7.9	0.459227	c.108.1.5	0.343348	(M n NM) - (M n NM n Mc)	1109
DS.BN.2.10.28	0.459227	d.129.3.5	0.356223	(M n NM) - (M n NM n Mc)	1109
DS.BN.2.32.4	0.459227	d.283.1.1	0.360515	(M n NM) - (M n NM n Mc)	1109
DS.HG.0.1.164	0.459227	d.111.1.1	0.360515	(M n NM) - (M n NM n Mc)	1109
DS.HG.0.1.145	0.459227	c.1.9.5	0.377682	(M n NM) - (M n NM n Mc)	1109
DS.HE.4.5.1	0.459227	c.1.17.1	0.399142	(M n NM) - (M n NM n Mc)	1109
DS.HG.0.1.99	0.459227	c.6.1.1	0.407725	(M n NM) - (M n NM n Mc)	1109
DS.HE.4.3.8	0.459227	d.167.1.1	0.416309	(M n NM) - (M n NM n Mc)	1109
DS.HE.2.17.5	0.459227	d.58.4.14	0.424893	(M n NM) - (M n NM n Mc)	1109
DS.HH.3.2.3	0.459227	c.48.1.1	0.446352	(M n NM) - (M n NM n Mc)	1109
DS.HG.0.1.164	0.459227	h.4.2.1	0.480687	(M n NM) - (M n NM n Mc)	1109
DS.GH.1.3.17	0.459227	c.7.1.4	0.48927	(M n NM) - (M n NM n Mc)	1109
DS.BN.2.32.4	0.459227	b.30.5.8	0.497854	(M n NM) - (M n NM n Mc)	1109
DS.HH.3.5.1	0.459227	d.211.1.1	0.497854	(M n NM) - (M n NM n Mc)	1109
DS.HG.0.1.145	0.459227	f.21.2.1	0.502146	(M n NM) - (M n NM n Mc)	1109
DS.EH.5.84.1	0.459227	b.52.1.1	0.515021	(M n NM) - (M n NM n Mc)	1109
DS.HG.0.1.145	0.459227	d.58.2.1	0.523605	(M n NM) - (M n NM n Mc)	1109
DS.HE.4.3.8	0.459227	c.1.15.1	0.553648	(M n NM) - (M n NM n Mc)	1109
DS.HE.2.17.5	0.459227	b.42.8.1	0.55794	(M n NM) - (M n NM n Mc)	1109
DS.HH.1.3.26	0.459227	a.136.1.1	0.566524	(M n NM) - (M n NM n Mc)	1109
DS.GE.1.27.1	0.459227	b.121.1.1	0.579399	(M n NM) - (M n NM n Mc)	1109
DS.HH.3.5.1	0.459227	a.118.5.1	0.626609	(M n NM) - (M n NM n Mc)	1109
DS.BN.2.1.44	0.463519	d.108.1.1	0.0343348	(M n NM) - (M n NM n Mc)	1109
DS.EH.3.14.3	0.463519	c.46.1.3	0.150215	(M n NM) - (M n NM n Mc)	1109
DS.HE.3.124.1	0.463519	d.81.1.2	0.248927	(M n NM) - (M n NM n Mc)	1109
DS.EH.2.2.26	0.463519	c.36.1.5	0.253219	(M n NM) - (M n NM n Mc)	1109
DS.EH.1.6.17	0.463519	d.115.1.2	0.304721	(M n NM) - (M n NM n Mc)	1109
DS.GE.3.29.1	0.463519	d.322.1.2	0.321888	(M n NM) - (M n NM n Mc)	1109
DS.HE.3.1.16	0.463519	c.1.9.1	0.347639	(M n NM) - (M n NM n Mc)	1109
DS.HE.4.36.1	0.463519	c.1.9.15	0.356223	(M n NM) - (M n NM n Mc)	1109
DS.BN.2.16.7	0.463519	c.66.1.46	0.377682	(M n NM) - (M n NM n Mc)	1109
DS.BK.3.46.2	0.463519	d.41.4.2	0.39485	(M n NM) - (M n NM n Mc)	1109
DS.HH.3.9.10	0.463519	c.14.1.2	0.407725	(M n NM) - (M n NM n Mc)	1109
DS.EH.3.13.1	0.463519	c.45.1.5	0.424893	(M n NM) - (M n NM n Mc)	1109
DS.HG.0.1.93	0.463519	c.45.1.5	0.424893	(M n NM) - (M n NM n Mc)	1109
DS.HH.1.7.2	0.463519	a.132.1.3	0.446352	(M n NM) - (M n NM n Mc)	1109
DS.EG.2.7.4	0.463519	d.26.3.1	0.450644	(M n NM) - (M n NM n Mc)	1109
DS.BN.2.1.44	0.463519	b.91.1.1	0.476395	(M n NM) - (M n NM n Mc)	1109
DS.HE.3.1.16	0.463519	d.32.1.10	0.553648	(M n NM) - (M n NM n Mc)	1109
DS.BK.3.46.2	0.463519	b.82.2.7	0.562232	(M n NM) - (M n NM n Mc)	1109
DS.BN.2.2.31	0.463519	b.1.17.1	0.60515	(M n NM) - (M n NM n Mc)	1109
DS.HE.4.36.1	0.463519	c.56.5.1	0.849785	(M n NM) - (M n NM n Mc)	1109
DS.BN.2.16.7	0.463519	c.45.1.1	0.965665	(M n NM) - (M n NM n Mc)	1109
DS.GH.1.1.39	0.467811	c.1.4.1	0.107296	(M n NM) - (M n NM n Mc)	1109
DS.BK.3.23.2	0.467811	b.84.1.1	0.111588	(M n NM) - (M n NM n Mc)	1109
DS.BN.3.37.1	0.467811	b.71.1.1	0.145923	(M n NM) - (M n NM n Mc)	1109
DS.BN.3.8.3	0.467811	d.52.3.1	0.180258	(M n NM) - (M n NM n Mc)	1109
DS.BK.4.158.1	0.467811	d.122.1.2	0.214592	(M n NM) - (M n NM n Mc)	1109
DS.GH.2.5.16	0.467811	d.26.1.1	0.223176	(M n NM) - (M n NM n Mc)	1109
DS.HH.3.1.7	0.467811	a.4.5.32	0.253219	(M n NM) - (M n NM n Mc)	1109
DS.BN.2.1.5	0.467811	d.258.1.1	0.274678	(M n NM) - (M n NM n Mc)	1109
DS.BK.3.112.1	0.467811	c.57.1.2	0.291845	(M n NM) - (M n NM n Mc)	1109
DS.EH.4.155.1	0.467811	d.58.4.11	0.309013	(M n NM) - (M n NM n Mc)	1109
DS.HH.3.1.14	0.467811	d.2.1.6	0.321888	(M n NM) - (M n NM n Mc)	1109
DS.HH.6.1.5	0.467811	d.66.1.3	0.330472	(M n NM) - (M n NM n Mc)	1109
DS.HH.5.31.1	0.467811	c.108.1.2	0.339056	(M n NM) - (M n NM n Mc)	1109
DS.HH.6.46.1	0.467811	d.159.1.3	0.343348	(M n NM) - (M n NM n Mc)	1109
DS.BN.2.20.1	0.467811	b.3.1.2	0.360515	(M n NM) - (M n NM n Mc)	1109
DS.GH.2.1.11	0.467811	a.156.1.2	0.369099	(M n NM) - (M n NM n Mc)	1109
DS.HG.1.4.5	0.467811	c.1.9.12	0.390558	(M n NM) - (M n NM n Mc)	1109
DS.HH.4.1.11	0.467811	c.1.9.7	0.39485	(M n NM) - (M n NM n Mc)	1109
DS.BN.7.9.1	0.467811	b.131.1.2	0.454936	(M n NM) - (M n NM n Mc)	1109
DS.HG.0.1.125	0.467811	d.67.2.1	0.463519	(M n NM) - (M n NM n Mc)	1109
DS.GH.2.1.11	0.467811	h.4.4.1	0.48927	(M n NM) - (M n NM n Mc)	1109
DS.HH.3.1.14	0.467811	a.39.3.1	0.523605	(M n NM) - (M n NM n Mc)	1109
DS.BN.2.12.5	0.467811	d.17.4.13	0.678112	(M n NM) - (M n NM n Mc)	1109
DS.BN.2.1.5	0.467811	d.19.1.1	0.862661	(M n NM) - (M n NM n Mc)	1109
DS.HE.0.1.1	0.472103	c.37.1.12	0	(M n NM) - (M n NM n Mc)	1109
DS.EH.2.5.8	0.472103	c.2.1.6	0.0386266	(M n NM) - (M n NM n Mc)	1109
DS.EH.3.26.2	0.472103	c.2.1.6	0.0386266	(M n NM) - (M n NM n Mc)	1109
DS.EG.2.85.1	0.472103	c.66.1.43	0.137339	(M n NM) - (M n NM n Mc)	1109
DS.EH.5.31.2	0.472103	c.66.1.43	0.137339	(M n NM) - (M n NM n Mc)	1109
DS.HE.4.1.8	0.472103	c.1.8.1	0.141631	(M n NM) - (M n NM n Mc)	1109
DS.BN.3.6.3	0.472103	b.71.1.1	0.145923	(M n NM) - (M n NM n Mc)	1109
DS.HE.3.44.3	0.472103	c.73.1.3	0.154506	(M n NM) - (M n NM n Mc)	1109
DS.HE.5.3.1	0.472103	c.14.1.3	0.158798	(M n NM) - (M n NM n Mc)	1109
DS.HH.4.1.9	0.472103	a.4.6.2	0.167382	(M n NM) - (M n NM n Mc)	1109
DS.HE.2.7.7	0.472103	c.48.1.2	0.175966	(M n NM) - (M n NM n Mc)	1109
DS.HH.1.1.85	0.472103	c.1.28.2	0.197425	(M n NM) - (M n NM n Mc)	1109
DS.HE.4.4.14	0.472103	c.1.5.1	0.201717	(M n NM) - (M n NM n Mc)	1109
DS.HG.2.2.5	0.472103	a.2.3.1	0.214592	(M n NM) - (M n NM n Mc)	1109
DS.BK.2.3.12	0.472103	d.58.32.1	0.248927	(M n NM) - (M n NM n Mc)	1109
DS.BN.2.3.49	0.472103	d.210.1.1	0.261803	(M n NM) - (M n NM n Mc)	1109
DS.HH.1.9.1	0.472103	f.44.1.1	0.270386	(M n NM) - (M n NM n Mc)	1109
DS.BN.2.2.1	0.472103	d.14.1.9	0.274678	(M n NM) - (M n NM n Mc)	1109
DS.EG.0.1.22	0.472103	d.58.18.7	0.27897	(M n NM) - (M n NM n Mc)	1109
DS.HH.3.4.11	0.472103	c.56.5.3	0.296137	(M n NM) - (M n NM n Mc)	1109
DS.EH.2.20.2	0.472103	c.25.1.1	0.317597	(M n NM) - (M n NM n Mc)	1109
DS.EH.3.13.3	0.472103	b.122.1.1	0.321888	(M n NM) - (M n NM n Mc)	1109
DS.HE.2.33.5	0.472103	d.3.1.16	0.321888	(M n NM) - (M n NM n Mc)	1109
DS.HE.4.1.35	0.472103	c.1.19.1	0.321888	(M n NM) - (M n NM n Mc)	1109
DS.HH.3.6.25	0.472103	c.6.2.5	0.330472	(M n NM) - (M n NM n Mc)	1109
DS.BN.6.42.1	0.472103	b.69.7.1	0.339056	(M n NM) - (M n NM n Mc)	1109
DS.EH.7.20.1	0.472103	c.108.1.19	0.347639	(M n NM) - (M n NM n Mc)	1109
DS.HH.1.2.16	0.472103	d.129.3.5	0.356223	(M n NM) - (M n NM n Mc)	1109
DS.HH.2.4.2	0.472103	a.102.1.2	0.377682	(M n NM) - (M n NM n Mc)	1109
DS.BN.2.3.50	0.472103	d.92.1.15	0.412017	(M n NM) - (M n NM n Mc)	1109
DS.HE.2.10.5	0.472103	e.52.1.1	0.412017	(M n NM) - (M n NM n Mc)	1109
DS.HE.2.56.1	0.472103	b.82.2.8	0.450644	(M n NM) - (M n NM n Mc)	1109
DS.HG.1.1.59	0.472103	c.1.2.3	0.454936	(M n NM) - (M n NM n Mc)	1109
DS.EG.0.14.2	0.472103	d.181.1.1	0.463519	(M n NM) - (M n NM n Mc)	1109
DS.GH.2.1.3	0.472103	d.254.1.1	0.467811	(M n NM) - (M n NM n Mc)	1109
DS.BK.2.14.2	0.472103	b.18.1.10	0.476395	(M n NM) - (M n NM n Mc)	1109
DS.BK.2.3.12	0.472103	d.15.5.1	0.484979	(M n NM) - (M n NM n Mc)	1109
DS.HE.4.13.7	0.472103	c.31.1.6	0.515021	(M n NM) - (M n NM n Mc)	1109
DS.HG.2.2.5	0.472103	d.63.1.1	0.536481	(M n NM) - (M n NM n Mc)	1109
DS.HH.2.4.2	0.472103	a.24.24.1	0.536481	(M n NM) - (M n NM n Mc)	1109
DS.HH.2.4.2	0.472103	d.162.1.2	0.566524	(M n NM) - (M n NM n Mc)	1109
DS.HH.2.4.2	0.472103	a.24.10.4	0.575107	(M n NM) - (M n NM n Mc)	1109
DS.BN.2.2.1	0.472103	b.60.1.2	0.738197	(M n NM) - (M n NM n Mc)	1109
DS.HE.2.67.1	0.472103	d.156.1.1	0.751073	(M n NM) - (M n NM n Mc)	1109
DS.HH.2.2.19	0.472103	a.74.1.3	0.88412	(M n NM) - (M n NM n Mc)	1109
DS.GE.2.7.1	0.476395	c.2.1.2	0.0386266	(M n NM) - (M n NM n Mc)	1109
DS.HH.1.1.138	0.476395	a.30.2.1	0.0386266	(M n NM) - (M n NM n Mc)	1109
DS.EH.2.54.1	0.476395	c.56.5.4	0.107296	(M n NM) - (M n NM n Mc)	1109
DS.BK.4.141.1	0.476395	b.84.1.1	0.111588	(M n NM) - (M n NM n Mc)	1109
DS.EH.3.21.3	0.476395	c.66.1.43	0.137339	(M n NM) - (M n NM n Mc)	1109
DS.EH.1.15.1	0.476395	c.1.8.1	0.141631	(M n NM) - (M n NM n Mc)	1109
DS.HE.4.3.5	0.476395	c.73.1.3	0.154506	(M n NM) - (M n NM n Mc)	1109
DS.HH.1.1.139	0.476395	c.73.1.3	0.154506	(M n NM) - (M n NM n Mc)	1109
DS.BK.3.19.2	0.476395	d.43.2.1	0.197425	(M n NM) - (M n NM n Mc)	1109
DS.HE.4.21.1	0.476395	c.56.2.1	0.197425	(M n NM) - (M n NM n Mc)	1109
DS.GH.0.1.75	0.476395	a.100.1.1	0.218884	(M n NM) - (M n NM n Mc)	1109
DS.GH.2.5.4	0.476395	d.168.1.1	0.236052	(M n NM) - (M n NM n Mc)	1109
DS.HE.3.13.2	0.476395	c.111.1.1	0.253219	(M n NM) - (M n NM n Mc)	1109
DS.EG.2.1.8	0.476395	d.328.1.1	0.283262	(M n NM) - (M n NM n Mc)	1109
DS.EG.2.13.1	0.476395	d.61.1.2	0.283262	(M n NM) - (M n NM n Mc)	1109
DS.GH.1.3.9	0.476395	c.23.12.2	0.296137	(M n NM) - (M n NM n Mc)	1109
DS.BK.4.190.1	0.476395	d.15.4.1	0.317597	(M n NM) - (M n NM n Mc)	1109
DS.EH.2.9.3	0.476395	a.4.5.4	0.321888	(M n NM) - (M n NM n Mc)	1109
DS.GH.1.2.14	0.476395	a.100.1.7	0.330472	(M n NM) - (M n NM n Mc)	1109
DS.BN.2.2.77	0.476395	b.124.1.1	0.334764	(M n NM) - (M n NM n Mc)	1109
DS.HE.1.1.9	0.476395	d.81.2.1	0.334764	(M n NM) - (M n NM n Mc)	1109
DS.GG.1.15.1	0.476395	e.5.1.1	0.339056	(M n NM) - (M n NM n Mc)	1109
DS.EG.2.1.7	0.476395	c.108.1.5	0.343348	(M n NM) - (M n NM n Mc)	1109
DS.BN.6.14.1	0.476395	d.269.1.1	0.347639	(M n NM) - (M n NM n Mc)	1109
DS.HG.4.13.3	0.476395	a.211.1.3	0.351931	(M n NM) - (M n NM n Mc)	1109
DS.BN.5.7.4	0.476395	d.32.1.3	0.356223	(M n NM) - (M n NM n Mc)	1109
DS.GH.2.1.38	0.476395	c.1.9.5	0.377682	(M n NM) - (M n NM n Mc)	1109
DS.BK.5.49.1	0.476395	b.82.1.5	0.386266	(M n NM) - (M n NM n Mc)	1109
DS.BK.3.2.3	0.476395	d.166.1.7	0.390558	(M n NM) - (M n NM n Mc)	1109
DS.BN.3.3.5	0.476395	a.113.1.1	0.399142	(M n NM) - (M n NM n Mc)	1109
DS.EH.5.162.1	0.476395	e.10.1.1	0.399142	(M n NM) - (M n NM n Mc)	1109
DS.HH.5.57.1	0.476395	a.113.1.1	0.399142	(M n NM) - (M n NM n Mc)	1109
DS.GE.2.9.6	0.476395	c.55.6.1	0.407725	(M n NM) - (M n NM n Mc)	1109
DS.HE.5.11.1	0.476395	d.104.1.2	0.429185	(M n NM) - (M n NM n Mc)	1109
DS.HH.2.5.13	0.476395	e.24.1.1	0.429185	(M n NM) - (M n NM n Mc)	1109
DS.EH.3.70.1	0.476395	c.1.10.8	0.433476	(M n NM) - (M n NM n Mc)	1109
DS.BN.2.20.4	0.476395	e.7.1.2	0.437768	(M n NM) - (M n NM n Mc)	1109
DS.EH.1.1.28	0.476395	a.223.1.1	0.44206	(M n NM) - (M n NM n Mc)	1109
DS.HH.2.7.1	0.476395	a.80.1.1	0.44206	(M n NM) - (M n NM n Mc)	1109
DS.BN.2.5.19	0.476395	d.58.48.1	0.446352	(M n NM) - (M n NM n Mc)	1109
DS.EG.3.42.1	0.476395	d.74.4.1	0.459227	(M n NM) - (M n NM n Mc)	1109
DS.GE.0.1.4	0.476395	c.69.1.20	0.459227	(M n NM) - (M n NM n Mc)	1109
DS.HH.2.2.39	0.476395	c.34.1.1	0.459227	(M n NM) - (M n NM n Mc)	1109
DS.EG.0.7.1	0.476395	c.108.1.15	0.463519	(M n NM) - (M n NM n Mc)	1109
DS.EH.4.13.1	0.476395	c.108.1.15	0.463519	(M n NM) - (M n NM n Mc)	1109
DS.BK.3.11.2	0.476395	b.71.1.2	0.467811	(M n NM) - (M n NM n Mc)	1109
DS.BK.5.48.1	0.476395	b.1.18.12	0.467811	(M n NM) - (M n NM n Mc)	1109
DS.HG.3.3.3	0.476395	d.58.4.17	0.467811	(M n NM) - (M n NM n Mc)	1109
DS.BN.2.41.1	0.476395	b.21.1.3	0.472103	(M n NM) - (M n NM n Mc)	1109
DS.BN.6.4.6	0.476395	d.68.2.2	0.472103	(M n NM) - (M n NM n Mc)	1109
DS.HE.4.61.1	0.476395	c.69.1.10	0.506438	(M n NM) - (M n NM n Mc)	1109
DS.GE.0.1.4	0.476395	c.41.1.2	0.549356	(M n NM) - (M n NM n Mc)	1109
DS.GH.0.1.79	0.476395	a.118.5.1	0.626609	(M n NM) - (M n NM n Mc)	1109
DS.BK.3.67.1	0.476395	b.132.1.1	0.828326	(M n NM) - (M n NM n Mc)	1109
DS.GE.0.1.4	0.476395	c.1.18.1	0.909871	(M n NM) - (M n NM n Mc)	1109
DS.HE.3.27.1	0.480687	c.37.1.19	0.00429185	(M n NM) - (M n NM n Mc)	1109
DS.EH.2.3.2	0.480687	c.1.4.1	0.107296	(M n NM) - (M n NM n Mc)	1109
DS.HE.4.9.3	0.480687	c.72.1.1	0.128755	(M n NM) - (M n NM n Mc)	1109
DS.HE.4.45.3	0.480687	c.66.1.41	0.141631	(M n NM) - (M n NM n Mc)	1109
DS.EG.3.84.1	0.480687	d.110.2.1	0.145923	(M n NM) - (M n NM n Mc)	1109
DS.EH.1.4.20	0.480687	c.14.1.3	0.158798	(M n NM) - (M n NM n Mc)	1109
DS.HE.4.142.1	0.480687	c.68.1.6	0.197425	(M n NM) - (M n NM n Mc)	1109
DS.EG.2.6.1	0.480687	d.38.1.1	0.214592	(M n NM) - (M n NM n Mc)	1109
DS.HH.5.1.12	0.480687	c.112.1.1	0.214592	(M n NM) - (M n NM n Mc)	1109
DS.HH.3.5.3	0.480687	a.118.18.1	0.223176	(M n NM) - (M n NM n Mc)	1109
DS.EG.2.14.2	0.480687	a.7.3.1	0.236052	(M n NM) - (M n NM n Mc)	1109
DS.HE.2.31.3	0.480687	c.81.1.1	0.244635	(M n NM) - (M n NM n Mc)	1109
DS.HG.0.1.26	0.480687	c.8.2.1	0.248927	(M n NM) - (M n NM n Mc)	1109
DS.BN.2.4.21	0.480687	f.44.1.1	0.270386	(M n NM) - (M n NM n Mc)	1109
DS.HE.2.13.1	0.480687	c.26.3.1	0.274678	(M n NM) - (M n NM n Mc)	1109
DS.HG.0.2.18	0.480687	c.57.1.1	0.283262	(M n NM) - (M n NM n Mc)	1109
DS.HH.3.13.2	0.480687	a.100.1.2	0.283262	(M n NM) - (M n NM n Mc)	1109
DS.HH.2.6.6	0.480687	e.22.1.2	0.287554	(M n NM) - (M n NM n Mc)	1109
DS.BN.2.38.2	0.480687	d.142.1.5	0.291845	(M n NM) - (M n NM n Mc)	1109
DS.BN.2.1.34	0.480687	d.38.1.6	0.300429	(M n NM) - (M n NM n Mc)	1109
DS.HH.6.12.1	0.480687	a.96.1.2	0.317597	(M n NM) - (M n NM n Mc)	1109
DS.HH.4.4.6	0.480687	d.128.1.3	0.321888	(M n NM) - (M n NM n Mc)	1109
DS.EG.0.1.34	0.480687	c.108.1.1	0.32618	(M n NM) - (M n NM n Mc)	1109
DS.GE.0.5.1	0.480687	c.72.2.2	0.334764	(M n NM) - (M n NM n Mc)	1109
DS.HE.3.7.6	0.480687	d.157.1.9	0.334764	(M n NM) - (M n NM n Mc)	1109
DS.HE.3.4.6	0.480687	c.124.1.5	0.339056	(M n NM) - (M n NM n Mc)	1109
DS.HH.1.1.16	0.480687	a.1.1.2	0.339056	(M n NM) - (M n NM n Mc)	1109
DS.BN.2.10.26	0.480687	d.113.1.2	0.343348	(M n NM) - (M n NM n Mc)	1109
DS.BN.2.4.9	0.480687	c.36.1.11	0.347639	(M n NM) - (M n NM n Mc)	1109
DS.BN.8.3.1	0.480687	d.58.29.1	0.351931	(M n NM) - (M n NM n Mc)	1109
DS.EH.2.6.13	0.480687	d.190.1.2	0.356223	(M n NM) - (M n NM n Mc)	1109
DS.HH.6.74.1	0.480687	a.4.5.1	0.381974	(M n NM) - (M n NM n Mc)	1109
DS.GE.3.35.1	0.480687	d.126.1.3	0.386266	(M n NM) - (M n NM n Mc)	1109
DS.BK.5.14.2	0.480687	b.153.1.1	0.412017	(M n NM) - (M n NM n Mc)	1109
DS.EH.2.4.3	0.480687	d.92.1.15	0.412017	(M n NM) - (M n NM n Mc)	1109
DS.BN.5.87.1	0.480687	b.46.1.1	0.416309	(M n NM) - (M n NM n Mc)	1109
DS.BN.5.157.1	0.480687	d.340.1.1	0.429185	(M n NM) - (M n NM n Mc)	1109
DS.EH.1.2.45	0.480687	c.99.1.1	0.429185	(M n NM) - (M n NM n Mc)	1109
DS.GH.0.1.54	0.480687	d.104.1.2	0.429185	(M n NM) - (M n NM n Mc)	1109
DS.BK.3.1.4	0.480687	d.17.4.10	0.437768	(M n NM) - (M n NM n Mc)	1109
DS.HG.4.4.5	0.480687	e.7.1.2	0.437768	(M n NM) - (M n NM n Mc)	1109
DS.BN.3.23.1	0.480687	a.102.3.2	0.44206	(M n NM) - (M n NM n Mc)	1109
DS.GH.1.2.1	0.480687	a.223.1.1	0.44206	(M n NM) - (M n NM n Mc)	1109
DS.GE.0.1.3	0.480687	d.126.1.6	0.450644	(M n NM) - (M n NM n Mc)	1109
DS.HG.1.2.22	0.480687	a.102.1.1	0.454936	(M n NM) - (M n NM n Mc)	1109
DS.HG.2.1.8	0.480687	d.58.4.17	0.467811	(M n NM) - (M n NM n Mc)	1109
DS.EG.0.20.1	0.480687	b.116.1.1	0.472103	(M n NM) - (M n NM n Mc)	1109
DS.BN.3.45.1	0.480687	g.3.7.2	0.476395	(M n NM) - (M n NM n Mc)	1109
DS.HH.2.12.3	0.480687	c.52.1.10	0.476395	(M n NM) - (M n NM n Mc)	1109
DS.HE.3.4.6	0.480687	d.58.48.2	0.48927	(M n NM) - (M n NM n Mc)	1109
DS.HH.2.12.3	0.480687	d.211.1.1	0.497854	(M n NM) - (M n NM n Mc)	1109
DS.EG.2.14.2	0.480687	b.18.1.18	0.51073	(M n NM) - (M n NM n Mc)	1109
DS.HH.6.12.1	0.480687	a.96.1.5	0.532189	(M n NM) - (M n NM n Mc)	1109
DS.BN.4.40.1	0.480687	d.153.2.1	0.549356	(M n NM) - (M n NM n Mc)	1109
DS.HH.2.6.6	0.480687	c.23.10.4	0.587983	(M n NM) - (M n NM n Mc)	1109
DS.HH.3.5.3	0.480687	a.118.15.1	0.592275	(M n NM) - (M n NM n Mc)	1109
DS.BN.3.45.1	0.480687	b.55.1.9	0.656652	(M n NM) - (M n NM n Mc)	1109
DS.BN.5.87.1	0.480687	d.17.4.2	0.83691	(M n NM) - (M n NM n Mc)	1109
DS.GH.1.9.1	0.480687	c.47.1.5	0.982833	(M n NM) - (M n NM n Mc)	1109
DS.HG.1.1.50	0.484979	c.2.1.2	0.0386266	(M n NM) - (M n NM n Mc)	1109
DS.EG.0.1.12	0.484979	c.26.1.1	0.0686695	(M n NM) - (M n NM n Mc)	1109
DS.EH.3.4.2	0.484979	c.2.1.4	0.111588	(M n NM) - (M n NM n Mc)	1109
DS.HE.4.39.4	0.484979	c.2.1.4	0.111588	(M n NM) - (M n NM n Mc)	1109
DS.HE.3.4.3	0.484979	a.4.5.28	0.128755	(M n NM) - (M n NM n Mc)	1109
DS.EG.0.1.41	0.484979	d.14.1.10	0.16309	(M n NM) - (M n NM n Mc)	1109
DS.HH.5.28.1	0.484979	a.4.6.2	0.167382	(M n NM) - (M n NM n Mc)	1109
DS.EG.0.3.2	0.484979	d.15.9.1	0.218884	(M n NM) - (M n NM n Mc)	1109
DS.BK.3.166.1	0.484979	b.92.1.4	0.291845	(M n NM) - (M n NM n Mc)	1109
DS.HE.5.29.4	0.484979	c.28.1.1	0.317597	(M n NM) - (M n NM n Mc)	1109
DS.EH.2.2.1	0.484979	c.6.2.3	0.321888	(M n NM) - (M n NM n Mc)	1109
DS.GE.2.2.11	0.484979	c.31.1.2	0.321888	(M n NM) - (M n NM n Mc)	1109
DS.GG.2.2.15	0.484979	c.6.2.3	0.321888	(M n NM) - (M n NM n Mc)	1109
DS.BN.2.19.3	0.484979	d.106.1.1	0.330472	(M n NM) - (M n NM n Mc)	1109
DS.BN.2.9.2	0.484979	c.124.1.4	0.330472	(M n NM) - (M n NM n Mc)	1109
DS.BK.5.123.1	0.484979	b.82.2.9	0.347639	(M n NM) - (M n NM n Mc)	1109
DS.BN.6.138.1	0.484979	d.32.1.3	0.356223	(M n NM) - (M n NM n Mc)	1109
DS.BN.6.4.1	0.484979	d.32.1.3	0.356223	(M n NM) - (M n NM n Mc)	1109
DS.EH.2.14.5	0.484979	e.8.1.7	0.386266	(M n NM) - (M n NM n Mc)	1109
DS.BN.2.12.20	0.484979	c.14.1.2	0.407725	(M n NM) - (M n NM n Mc)	1109
DS.HG.3.18.3	0.484979	a.80.1.1	0.44206	(M n NM) - (M n NM n Mc)	1109
DS.BK.4.80.1	0.484979	d.157.1.10	0.459227	(M n NM) - (M n NM n Mc)	1109
DS.GE.0.2.5	0.484979	d.192.1.1	0.463519	(M n NM) - (M n NM n Mc)	1109
DS.BN.2.88.1	0.484979	b.163.1.2	0.472103	(M n NM) - (M n NM n Mc)	1109
DS.GE.4.28.1	0.484979	d.68.2.2	0.472103	(M n NM) - (M n NM n Mc)	1109
DS.EG.0.2.19	0.484979	b.1.26.1	0.476395	(M n NM) - (M n NM n Mc)	1109
DS.GE.3.90.1	0.484979	d.169.1.2	0.476395	(M n NM) - (M n NM n Mc)	1109
DS.GG.1.1.9	0.484979	d.61.1.4	0.476395	(M n NM) - (M n NM n Mc)	1109
DS.HE.4.140.1	0.484979	d.159.1.7	0.476395	(M n NM) - (M n NM n Mc)	1109
DS.BN.5.13.1	0.484979	b.92.1.8	0.480687	(M n NM) - (M n NM n Mc)	1109
DS.GE.0.2.5	0.484979	b.18.1.31	0.497854	(M n NM) - (M n NM n Mc)	1109
DS.BN.2.9.2	0.484979	d.58.18.9	0.502146	(M n NM) - (M n NM n Mc)	1109
DS.HH.5.28.1	0.484979	a.89.1.1	0.515021	(M n NM) - (M n NM n Mc)	1109
DS.EH.0.5.1	0.484979	d.58.18.4	0.562232	(M n NM) - (M n NM n Mc)	1109
DS.BN.2.4.11	0.484979	b.7.2.1	0.566524	(M n NM) - (M n NM n Mc)	1109
DS.EG.0.1.41	0.484979	c.55.1.11	0.600858	(M n NM) - (M n NM n Mc)	1109
DS.BN.3.17.1	0.484979	d.10.1.2	0.635193	(M n NM) - (M n NM n Mc)	1109
DS.EG.0.3.2	0.484979	d.291.1.1	0.643777	(M n NM) - (M n NM n Mc)	1109
DS.GE.1.6.5	0.484979	e.12.1.1	0.729614	(M n NM) - (M n NM n Mc)	1109
DS.HE.4.140.1	0.484979	a.22.1.2	0.733906	(M n NM) - (M n NM n Mc)	1109
DS.BN.3.17.1	0.484979	b.72.1.1	0.961373	(M n NM) - (M n NM n Mc)	1109
DS.HG.3.18.3	0.484979	d.3.1.9	0.974249	(M n NM) - (M n NM n Mc)	1109
DS.EG.1.1.7	0.48927	c.94.1.1	0.0429185	(M n NM) - (M n NM n Mc)	1109
DS.BN.2.27.5	0.48927	d.127.1.1	0.137339	(M n NM) - (M n NM n Mc)	1109
DS.BN.2.43.2	0.48927	e.11.1.1	0.180258	(M n NM) - (M n NM n Mc)	1109
DS.EH.3.1.22	0.48927	c.2.1.9	0.184549	(M n NM) - (M n NM n Mc)	1109
DS.HG.0.1.172	0.48927	c.6.3.1	0.184549	(M n NM) - (M n NM n Mc)	1109
DS.BK.3.4.2	0.48927	b.6.1.2	0.309013	(M n NM) - (M n NM n Mc)	1109
DS.BN.2.29.2	0.48927	d.129.3.6	0.317597	(M n NM) - (M n NM n Mc)	1109
DS.EG.1.16.4	0.48927	c.91.1.1	0.321888	(M n NM) - (M n NM n Mc)	1109
DS.GE.1.17.1	0.48927	d.32.1.4	0.321888	(M n NM) - (M n NM n Mc)	1109
DS.HE.4.117.1	0.48927	c.109.1.1	0.321888	(M n NM) - (M n NM n Mc)	1109
DS.BN.3.50.2	0.48927	d.142.2.1	0.330472	(M n NM) - (M n NM n Mc)	1109
DS.EH.4.139.1	0.48927	c.37.1.17	0.339056	(M n NM) - (M n NM n Mc)	1109
DS.BN.2.5.13	0.48927	b.82.1.2	0.343348	(M n NM) - (M n NM n Mc)	1109
DS.HE.2.4.2	0.48927	c.66.1.8	0.351931	(M n NM) - (M n NM n Mc)	1109
DS.HH.2.1.5	0.48927	a.129.1.1	0.356223	(M n NM) - (M n NM n Mc)	1109
DS.BK.4.54.1	0.48927	c.23.5.2	0.360515	(M n NM) - (M n NM n Mc)	1109
DS.GE.3.42.1	0.48927	c.123.1.1	0.360515	(M n NM) - (M n NM n Mc)	1109
DS.BN.2.11.4	0.48927	c.146.1.1	0.381974	(M n NM) - (M n NM n Mc)	1109
DS.HE.3.10.9	0.48927	c.14.1.1	0.386266	(M n NM) - (M n NM n Mc)	1109
DS.HH.2.3.8	0.48927	d.224.1.2	0.454936	(M n NM) - (M n NM n Mc)	1109
DS.BN.3.1.20	0.48927	d.13.1.1	0.459227	(M n NM) - (M n NM n Mc)	1109
DS.BK.5.38.1	0.48927	b.71.1.2	0.467811	(M n NM) - (M n NM n Mc)	1109
DS.HG.1.7.3	0.48927	c.50.1.2	0.472103	(M n NM) - (M n NM n Mc)	1109
DS.BK.4.9.3	0.48927	b.85.4.1	0.476395	(M n NM) - (M n NM n Mc)	1109
DS.BN.2.9.11	0.48927	g.3.19.1	0.476395	(M n NM) - (M n NM n Mc)	1109
DS.GG.2.11.1	0.48927	d.159.1.7	0.476395	(M n NM) - (M n NM n Mc)	1109
DS.BN.8.7.1	0.48927	d.18.1.4	0.480687	(M n NM) - (M n NM n Mc)	1109
DS.BN.2.14.3	0.48927	b.123.1.1	0.484979	(M n NM) - (M n NM n Mc)	1109
DS.GE.3.42.1	0.48927	c.1.15.1	0.553648	(M n NM) - (M n NM n Mc)	1109
DS.BK.4.9.3	0.48927	b.1.1.3	0.828326	(M n NM) - (M n NM n Mc)	1109
DS.BN.2.43.2	0.48927	d.144.1.4	0.83691	(M n NM) - (M n NM n Mc)	1109
DS.EG.1.1.7	0.48927	b.47.1.2	0.95279	(M n NM) - (M n NM n Mc)	1109
DS.EG.2.37.1	0.493562	c.2.1.6	0.0386266	(M n NM) - (M n NM n Mc)	1109
DS.GH.1.1.1	0.493562	c.26.2.1	0.0901288	(M n NM) - (M n NM n Mc)	1109
DS.HH.2.2.47	0.493562	a.4.5.28	0.128755	(M n NM) - (M n NM n Mc)	1109
DS.EH.3.137.1	0.493562	a.4.6.1	0.16309	(M n NM) - (M n NM n Mc)	1109
DS.EH.5.155.1	0.493562	d.15.4.2	0.193133	(M n NM) - (M n NM n Mc)	1109
DS.GH.5.4.1	0.493562	d.58.1.5	0.197425	(M n NM) - (M n NM n Mc)	1109
DS.BN.2.1.15	0.493562	d.14.1.3	0.214592	(M n NM) - (M n NM n Mc)	1109
DS.HG.1.6.1	0.493562	c.13.2.1	0.214592	(M n NM) - (M n NM n Mc)	1109
DS.EH.1.1.62	0.493562	b.52.2.2	0.244635	(M n NM) - (M n NM n Mc)	1109
DS.HH.1.1.158	0.493562	c.111.1.1	0.253219	(M n NM) - (M n NM n Mc)	1109
DS.GE.1.20.3	0.493562	b.82.1.12	0.317597	(M n NM) - (M n NM n Mc)	1109
DS.HG.0.1.62	0.493562	f.21.1.2	0.317597	(M n NM) - (M n NM n Mc)	1109
DS.HG.2.6.3	0.493562	c.108.1.1	0.32618	(M n NM) - (M n NM n Mc)	1109
DS.BK.3.21.1	0.493562	d.142.2.1	0.330472	(M n NM) - (M n NM n Mc)	1109
DS.GE.1.1.1	0.493562	b.69.7.1	0.339056	(M n NM) - (M n NM n Mc)	1109
DS.HG.1.1.13	0.493562	a.1.1.2	0.339056	(M n NM) - (M n NM n Mc)	1109
DS.BK.3.9.5	0.493562	e.3.1.3	0.343348	(M n NM) - (M n NM n Mc)	1109
DS.EH.3.15.1	0.493562	c.36.1.11	0.347639	(M n NM) - (M n NM n Mc)	1109
DS.EH.2.2.17	0.493562	c.66.1.1	0.351931	(M n NM) - (M n NM n Mc)	1109
DS.EH.2.1.7	0.493562	d.41.1.1	0.356223	(M n NM) - (M n NM n Mc)	1109
DS.BN.4.7.3	0.493562	d.157.1.5	0.364807	(M n NM) - (M n NM n Mc)	1109
DS.HH.2.5.26	0.493562	d.157.1.5	0.364807	(M n NM) - (M n NM n Mc)	1109
DS.BN.2.2.25	0.493562	b.82.1.5	0.386266	(M n NM) - (M n NM n Mc)	1109
DS.BN.2.98.1	0.493562	d.17.4.8	0.386266	(M n NM) - (M n NM n Mc)	1109
DS.BN.2.1.1	0.493562	b.34.5.2	0.399142	(M n NM) - (M n NM n Mc)	1109
DS.HG.1.6.4	0.493562	c.69.1.21	0.420601	(M n NM) - (M n NM n Mc)	1109
DS.GE.1.9.1	0.493562	d.126.1.6	0.450644	(M n NM) - (M n NM n Mc)	1109
DS.HE.6.73.1	0.493562	d.126.1.4	0.450644	(M n NM) - (M n NM n Mc)	1109
DS.BN.4.1.5	0.493562	d.224.1.2	0.454936	(M n NM) - (M n NM n Mc)	1109
DS.BK.5.43.1	0.493562	b.82.1.13	0.463519	(M n NM) - (M n NM n Mc)	1109
DS.BK.3.20.2	0.493562	b.1.18.12	0.467811	(M n NM) - (M n NM n Mc)	1109
DS.EH.0.9.1	0.493562	a.267.1.1	0.472103	(M n NM) - (M n NM n Mc)	1109
DS.BK.3.41.2	0.493562	b.82.1.1	0.484979	(M n NM) - (M n NM n Mc)	1109
DS.EG.1.10.5	0.493562	c.1.12.2	0.484979	(M n NM) - (M n NM n Mc)	1109
DS.EG.2.9.5	0.493562	b.47.1.4	0.484979	(M n NM) - (M n NM n Mc)	1109
DS.HE.2.25.2	0.493562	d.287.1.2	0.497854	(M n NM) - (M n NM n Mc)	1109
DS.BN.4.27.1	0.493562	b.59.1.1	0.536481	(M n NM) - (M n NM n Mc)	1109
DS.BK.3.20.2	0.493562	b.2.6.1	0.545064	(M n NM) - (M n NM n Mc)	1109
DS.BN.4.27.1	0.493562	b.162.1.1	0.583691	(M n NM) - (M n NM n Mc)	1109
DS.GE.1.1.1	0.493562	b.42.2.2	0.682403	(M n NM) - (M n NM n Mc)	1109
DS.GH.5.4.1	0.493562	d.58.1.6	0.703863	(M n NM) - (M n NM n Mc)	1109
DS.BK.1.1.1	0.493562	c.69.1.1	0.72103	(M n NM) - (M n NM n Mc)	1109
DS.BN.4.70.1	0.493562	b.60.1.2	0.738197	(M n NM) - (M n NM n Mc)	1109
DS.GE.1.1.1	0.493562	b.42.2.1	0.841202	(M n NM) - (M n NM n Mc)	1109
DS.BN.4.7.3	0.493562	b.1.3.1	0.862661	(M n NM) - (M n NM n Mc)	1109
DS.HH.2.2.47	0.493562	d.3.1.9	0.974249	(M n NM) - (M n NM n Mc)	1109
DS.BK.1.1.1	0.493562	d.58.7.1	1	(M n NM) - (M n NM n Mc)	1109
DS.HH.4.5.1	0.497854	a.118.8.1	0.0343348	(M n NM) - (M n NM n Mc)	1109
DS.EH.3.2.7	0.497854	c.2.1.6	0.0386266	(M n NM) - (M n NM n Mc)	1109
DS.HH.4.22.2	0.497854	d.87.1.1	0.133047	(M n NM) - (M n NM n Mc)	1109
DS.HH.4.50.2	0.497854	b.84.2.1	0.2103	(M n NM) - (M n NM n Mc)	1109
DS.EH.1.7.6	0.497854	c.13.2.1	0.214592	(M n NM) - (M n NM n Mc)	1109
DS.HE.5.7.1	0.497854	c.1.2.4	0.248927	(M n NM) - (M n NM n Mc)	1109
DS.HH.4.28.1	0.497854	c.1.2.4	0.248927	(M n NM) - (M n NM n Mc)	1109
DS.BK.3.15.3	0.497854	c.57.1.2	0.291845	(M n NM) - (M n NM n Mc)	1109
DS.EH.1.1.4	0.497854	b.122.1.1	0.321888	(M n NM) - (M n NM n Mc)	1109
DS.BN.2.61.2	0.497854	d.21.1.2	0.330472	(M n NM) - (M n NM n Mc)	1109
DS.BN.3.30.1	0.497854	d.269.1.1	0.347639	(M n NM) - (M n NM n Mc)	1109
DS.EH.6.106.1	0.497854	c.66.1.8	0.351931	(M n NM) - (M n NM n Mc)	1109
DS.EH.1.3.12	0.497854	d.87.2.1	0.356223	(M n NM) - (M n NM n Mc)	1109
DS.HE.2.9.8	0.497854	d.41.1.1	0.356223	(M n NM) - (M n NM n Mc)	1109
DS.HH.1.1.7	0.497854	c.25.1.4	0.364807	(M n NM) - (M n NM n Mc)	1109
DS.EH.2.6.5	0.497854	c.119.1.2	0.369099	(M n NM) - (M n NM n Mc)	1109
DS.BN.2.21.3	0.497854	b.30.5.11	0.373391	(M n NM) - (M n NM n Mc)	1109
DS.BK.3.78.1	0.497854	d.58.28.1	0.390558	(M n NM) - (M n NM n Mc)	1109
DS.HH.4.1.6	0.497854	c.45.1.5	0.424893	(M n NM) - (M n NM n Mc)	1109
DS.GH.2.5.1	0.497854	a.79.1.1	0.437768	(M n NM) - (M n NM n Mc)	1109
DS.BN.4.2.1	0.497854	b.30.5.2	0.446352	(M n NM) - (M n NM n Mc)	1109
DS.EH.0.7.3	0.497854	d.51.1.1	0.459227	(M n NM) - (M n NM n Mc)	1109
DS.HH.2.4.3	0.497854	a.102.1.5	0.459227	(M n NM) - (M n NM n Mc)	1109
DS.EH.1.1.22	0.497854	d.89.1.1	0.467811	(M n NM) - (M n NM n Mc)	1109
DS.EH.2.1.26	0.497854	c.24.1.3	0.472103	(M n NM) - (M n NM n Mc)	1109
DS.EG.1.1.22	0.497854	d.169.1.2	0.476395	(M n NM) - (M n NM n Mc)	1109
DS.EG.1.3.3	0.497854	b.34.11.4	0.476395	(M n NM) - (M n NM n Mc)	1109
DS.EH.2.1.37	0.497854	h.4.2.1	0.480687	(M n NM) - (M n NM n Mc)	1109
DS.BK.3.75.1	0.497854	c.52.1.31	0.48927	(M n NM) - (M n NM n Mc)	1109
DS.BN.8.6.1	0.497854	b.42.2.3	0.48927	(M n NM) - (M n NM n Mc)	1109
DS.HG.3.6.1	0.497854	a.57.1.1	0.48927	(M n NM) - (M n NM n Mc)	1109
DS.EH.1.1.22	0.497854	d.220.1.1	0.506438	(M n NM) - (M n NM n Mc)	1109
DS.HH.1.1.7	0.497854	a.43.1.9	0.506438	(M n NM) - (M n NM n Mc)	1109
DS.BN.2.77.1	0.497854	e.54.1.1	0.523605	(M n NM) - (M n NM n Mc)	1109
DS.HH.2.4.3	0.497854	a.24.10.4	0.575107	(M n NM) - (M n NM n Mc)	1109
DS.HH.4.50.2	0.497854	a.193.1.1	0.626609	(M n NM) - (M n NM n Mc)	1109
DS.EH.1.1.4	0.497854	c.114.1.2	0.643777	(M n NM) - (M n NM n Mc)	1109
DS.HE.2.9.8	0.497854	b.2.5.2	0.699571	(M n NM) - (M n NM n Mc)	1109
DS.BN.4.2.1	0.497854	b.60.1.2	0.738197	(M n NM) - (M n NM n Mc)	1109
DS.BN.3.30.1	0.497854	b.15.1.2	0.759657	(M n NM) - (M n NM n Mc)	1109
DS.HH.4.5.1	0.497854	a.118.6.1	0.781116	(M n NM) - (M n NM n Mc)	1109
DS.BN.4.2.1	0.497854	d.131.1.2	0.793991	(M n NM) - (M n NM n Mc)	1109
DS.BN.4.2.1	0.497854	b.69.5.2	0.819742	(M n NM) - (M n NM n Mc)	1109
DS.HH.4.5.1	0.497854	a.24.9.1	0.849785	(M n NM) - (M n NM n Mc)	1109
DS.HH.2.4.3	0.497854	a.102.2.1	0.858369	(M n NM) - (M n NM n Mc)	1109
DS.HH.1.1.7	0.497854	a.39.1.10	0.88412	(M n NM) - (M n NM n Mc)	1109
DS.BN.8.6.1	0.497854	d.169.1.1	0.905579	(M n NM) - (M n NM n Mc)	1109
DS.EH.3.20.1	0.502146	c.68.1.1	0.055794	(M n NM) - (M n NM n Mc)	1109
DS.EH.3.88.1	0.502146	b.43.3.1	0.0729614	(M n NM) - (M n NM n Mc)	1109
DS.HH.3.2.4	0.502146	a.4.13.2	0.141631	(M n NM) - (M n NM n Mc)	1109
DS.BK.3.68.1	0.502146	d.157.1.2	0.197425	(M n NM) - (M n NM n Mc)	1109
DS.EH.3.7.6	0.502146	c.13.2.1	0.214592	(M n NM) - (M n NM n Mc)	1109
DS.EG.1.26.1	0.502146	e.53.1.1	0.317597	(M n NM) - (M n NM n Mc)	1109
DS.HE.2.69.1	0.502146	c.120.1.1	0.32618	(M n NM) - (M n NM n Mc)	1109
DS.EH.0.4.7	0.502146	a.129.1.1	0.356223	(M n NM) - (M n NM n Mc)	1109
DS.BK.2.2.2	0.502146	b.80.1.1	0.364807	(M n NM) - (M n NM n Mc)	1109
DS.EH.1.1.65	0.502146	a.203.1.1	0.39485	(M n NM) - (M n NM n Mc)	1109
DS.BK.2.1.20	0.502146	b.34.5.2	0.399142	(M n NM) - (M n NM n Mc)	1109
DS.BK.2.6.2	0.502146	d.259.1.1	0.472103	(M n NM) - (M n NM n Mc)	1109
DS.HH.2.5.3	0.502146	a.244.1.1	0.476395	(M n NM) - (M n NM n Mc)	1109
DS.BN.5.4.1	0.502146	b.69.2.1	0.484979	(M n NM) - (M n NM n Mc)	1109
DS.BN.4.106.1	0.502146	d.199.1.1	0.48927	(M n NM) - (M n NM n Mc)	1109
DS.HE.4.53.1	0.502146	d.159.1.5	0.497854	(M n NM) - (M n NM n Mc)	1109
DS.BN.5.4.1	0.502146	d.165.1.1	0.51073	(M n NM) - (M n NM n Mc)	1109
DS.HH.2.5.3	0.502146	d.92.1.12	0.51073	(M n NM) - (M n NM n Mc)	1109
DS.EH.3.88.1	0.502146	c.37.1.21	0.527897	(M n NM) - (M n NM n Mc)	1109
DS.EH.3.20.1	0.502146	c.23.17.1	0.536481	(M n NM) - (M n NM n Mc)	1109
DS.BN.5.4.1	0.502146	b.55.1.2	0.909871	(M n NM) - (M n NM n Mc)	1109
DS.BN.5.4.1	0.502146	b.69.4.1	1	(M n NM) - (M n NM n Mc)	1109
DS.HH.3.5.2	0.506438	a.27.1.1	0.0901288	(M n NM) - (M n NM n Mc)	1109
DS.HH.4.7.1	0.506438	a.35.1.3	0.137339	(M n NM) - (M n NM n Mc)	1109
DS.GH.5.5.1	0.506438	a.4.5.5	0.145923	(M n NM) - (M n NM n Mc)	1109
DS.GH.1.1.6	0.506438	c.37.1.2	0.227468	(M n NM) - (M n NM n Mc)	1109
DS.EG.1.24.1	0.506438	c.31.1.3	0.248927	(M n NM) - (M n NM n Mc)	1109
DS.EG.2.1.29	0.506438	d.58.32.1	0.248927	(M n NM) - (M n NM n Mc)	1109
DS.HH.1.1.159	0.506438	c.58.1.3	0.248927	(M n NM) - (M n NM n Mc)	1109
DS.HE.4.2.12	0.506438	c.5.1.1	0.296137	(M n NM) - (M n NM n Mc)	1109
DS.EH.2.10.5	0.506438	c.124.1.2	0.321888	(M n NM) - (M n NM n Mc)	1109
DS.HE.4.3.10	0.506438	c.26.1.2	0.339056	(M n NM) - (M n NM n Mc)	1109
DS.HG.0.2.1	0.506438	a.1.1.2	0.339056	(M n NM) - (M n NM n Mc)	1109
DS.GH.3.6.4	0.506438	c.43.1.1	0.343348	(M n NM) - (M n NM n Mc)	1109
DS.GH.3.7.1	0.506438	c.97.1.1	0.364807	(M n NM) - (M n NM n Mc)	1109
DS.BK.2.8.1	0.506438	b.80.1.3	0.369099	(M n NM) - (M n NM n Mc)	1109
DS.BK.4.198.1	0.506438	b.80.1.5	0.369099	(M n NM) - (M n NM n Mc)	1109
DS.GH.3.4.4	0.506438	b.18.1.5	0.373391	(M n NM) - (M n NM n Mc)	1109
DS.HE.3.62.2	0.506438	c.1.2.2	0.412017	(M n NM) - (M n NM n Mc)	1109
DS.GH.2.6.12	0.506438	c.80.1.1	0.44206	(M n NM) - (M n NM n Mc)	1109
DS.HH.2.2.51	0.506438	a.132.1.3	0.446352	(M n NM) - (M n NM n Mc)	1109
DS.GH.2.6.8	0.506438	c.69.1.20	0.459227	(M n NM) - (M n NM n Mc)	1109
DS.HE.5.198.1	0.506438	c.1.8.10	0.459227	(M n NM) - (M n NM n Mc)	1109
DS.HH.2.10.3	0.506438	a.36.1.1	0.459227	(M n NM) - (M n NM n Mc)	1109
DS.HH.4.9.3	0.506438	e.6.1.2	0.459227	(M n NM) - (M n NM n Mc)	1109
DS.EG.2.10.3	0.506438	c.8.8.1	0.467811	(M n NM) - (M n NM n Mc)	1109
DS.GH.3.24.1	0.506438	d.293.1.1	0.472103	(M n NM) - (M n NM n Mc)	1109
DS.BN.2.1.66	0.506438	d.197.1.1	0.480687	(M n NM) - (M n NM n Mc)	1109
DS.HH.1.1.67	0.506438	a.264.1.1	0.480687	(M n NM) - (M n NM n Mc)	1109
DS.EG.1.2.43	0.506438	d.58.1.2	0.493562	(M n NM) - (M n NM n Mc)	1109
DS.EH.1.5.6	0.506438	b.2.2.2	0.493562	(M n NM) - (M n NM n Mc)	1109
DS.HH.4.7.1	0.506438	d.50.3.2	0.527897	(M n NM) - (M n NM n Mc)	1109
DS.HH.4.9.3	0.506438	a.101.1.1	0.532189	(M n NM) - (M n NM n Mc)	1109
DS.HH.4.9.3	0.506438	a.118.5.1	0.626609	(M n NM) - (M n NM n Mc)	1109
DS.EG.2.10.3	0.506438	a.86.1.1	0.72103	(M n NM) - (M n NM n Mc)	1109
DS.HH.4.9.3	0.506438	e.25.1.1	0.806867	(M n NM) - (M n NM n Mc)	1109
DS.GH.2.6.12	0.506438	a.71.2.1	0.819742	(M n NM) - (M n NM n Mc)	1109
DS.HH.1.1.67	0.506438	a.24.9.1	0.849785	(M n NM) - (M n NM n Mc)	1109
DS.HE.3.9.1	0.51073	c.23.12.1	0.137339	(M n NM) - (M n NM n Mc)	1109
DS.HH.4.42.1	0.51073	a.25.1.1	0.180258	(M n NM) - (M n NM n Mc)	1109
DS.BN.4.4.1	0.51073	d.58.1.5	0.197425	(M n NM) - (M n NM n Mc)	1109
DS.HE.4.2.10	0.51073	c.8.1.1	0.291845	(M n NM) - (M n NM n Mc)	1109
DS.HG.0.2.6	0.51073	d.128.1.3	0.321888	(M n NM) - (M n NM n Mc)	1109
DS.HE.4.31.1	0.51073	c.87.1.7	0.347639	(M n NM) - (M n NM n Mc)	1109
DS.HH.1.3.18	0.51073	f.5.1.1	0.369099	(M n NM) - (M n NM n Mc)	1109
DS.GE.2.3.1	0.51073	b.82.1.8	0.381974	(M n NM) - (M n NM n Mc)	1109
DS.BN.5.4.2	0.51073	b.34.5.2	0.399142	(M n NM) - (M n NM n Mc)	1109
DS.EH.1.4.8	0.51073	d.17.4.11	0.44206	(M n NM) - (M n NM n Mc)	1109
DS.EH.1.9.10	0.51073	c.1.16.3	0.454936	(M n NM) - (M n NM n Mc)	1109
DS.HH.2.8.8	0.51073	d.194.1.2	0.480687	(M n NM) - (M n NM n Mc)	1109
DS.GE.1.2.15	0.51073	b.47.1.3	0.484979	(M n NM) - (M n NM n Mc)	1109
DS.HG.5.14.1	0.51073	c.67.1.2	0.493562	(M n NM) - (M n NM n Mc)	1109
DS.HH.4.42.1	0.51073	c.1.15.2	0.519313	(M n NM) - (M n NM n Mc)	1109
DS.BN.4.4.1	0.51073	b.69.2.2	0.665236	(M n NM) - (M n NM n Mc)	1109
DS.HG.0.2.6	0.51073	d.17.6.3	0.669528	(M n NM) - (M n NM n Mc)	1109
DS.BN.4.4.1	0.51073	b.66.1.1	0.7897	(M n NM) - (M n NM n Mc)	1109
DS.HE.7.1.1	0.515021	c.47.1.1	0.0815451	(M n NM) - (M n NM n Mc)	1109
DS.HE.4.28.1	0.515021	d.58.18.5	0.32618	(M n NM) - (M n NM n Mc)	1109
DS.BK.1.6.4	0.515021	b.43.4.1	0.364807	(M n NM) - (M n NM n Mc)	1109
DS.BK.4.177.1	0.515021	b.80.1.5	0.369099	(M n NM) - (M n NM n Mc)	1109
DS.BN.2.8.22	0.515021	b.34.8.1	0.459227	(M n NM) - (M n NM n Mc)	1109
DS.BK.5.4.1	0.515021	b.80.6.1	0.467811	(M n NM) - (M n NM n Mc)	1109
DS.BN.2.4.10	0.515021	b.82.1.7	0.476395	(M n NM) - (M n NM n Mc)	1109
DS.HH.4.13.2	0.515021	c.52.1.21	0.476395	(M n NM) - (M n NM n Mc)	1109
DS.BN.2.22.1	0.515021	d.197.1.1	0.480687	(M n NM) - (M n NM n Mc)	1109
DS.HE.2.11.3	0.515021	a.265.1.1	0.493562	(M n NM) - (M n NM n Mc)	1109
DS.BN.3.12.3	0.515021	d.9.2.1	0.497854	(M n NM) - (M n NM n Mc)	1109
DS.BN.7.22.1	0.515021	b.34.11.3	0.506438	(M n NM) - (M n NM n Mc)	1109
DS.HE.4.6.8	0.515021	c.69.1.15	0.506438	(M n NM) - (M n NM n Mc)	1109
DS.BN.2.4.26	0.515021	b.2.3.4	0.51073	(M n NM) - (M n NM n Mc)	1109
DS.BK.5.4.1	0.515021	b.1.5.1	0.746781	(M n NM) - (M n NM n Mc)	1109
DS.HE.7.1.1	0.515021	c.47.1.2	0.969957	(M n NM) - (M n NM n Mc)	1109
DS.HH.1.1.63	0.519313	d.104.1.1	0.0686695	(M n NM) - (M n NM n Mc)	1109
DS.HE.3.9.5	0.519313	d.79.4.1	0.154506	(M n NM) - (M n NM n Mc)	1109
DS.HE.4.65.1	0.519313	d.81.1.2	0.248927	(M n NM) - (M n NM n Mc)	1109
DS.EG.2.10.5	0.519313	b.43.4.3	0.300429	(M n NM) - (M n NM n Mc)	1109
DS.HE.4.29.2	0.519313	d.58.4.11	0.309013	(M n NM) - (M n NM n Mc)	1109
DS.HE.3.28.6	0.519313	e.51.1.1	0.321888	(M n NM) - (M n NM n Mc)	1109
DS.BK.4.39.2	0.519313	d.250.1.1	0.330472	(M n NM) - (M n NM n Mc)	1109
DS.EG.3.56.1	0.519313	d.106.1.1	0.330472	(M n NM) - (M n NM n Mc)	1109
DS.HH.2.1.56	0.519313	c.58.1.1	0.330472	(M n NM) - (M n NM n Mc)	1109
DS.EH.7.10.1	0.519313	c.23.5.8	0.334764	(M n NM) - (M n NM n Mc)	1109
DS.BK.2.1.15	0.519313	b.2.2.1	0.412017	(M n NM) - (M n NM n Mc)	1109
DS.BN.5.2.1	0.519313	b.40.4.3	0.459227	(M n NM) - (M n NM n Mc)	1109
DS.BK.4.1.3	0.519313	b.82.5.2	0.467811	(M n NM) - (M n NM n Mc)	1109
DS.BN.2.10.4	0.519313	b.91.1.1	0.476395	(M n NM) - (M n NM n Mc)	1109
DS.BN.2.5.8	0.519313	d.89.1.2	0.480687	(M n NM) - (M n NM n Mc)	1109
DS.BN.2.2.79	0.519313	d.302.1.1	0.493562	(M n NM) - (M n NM n Mc)	1109
DS.BN.5.2.1	0.519313	b.86.1.2	0.532189	(M n NM) - (M n NM n Mc)	1109
DS.BN.5.2.1	0.519313	b.42.4.1	0.566524	(M n NM) - (M n NM n Mc)	1109
DS.BN.5.2.1	0.519313	b.107.1.1	0.622318	(M n NM) - (M n NM n Mc)	1109
DS.HE.3.9.5	0.519313	c.8.5.2	0.815451	(M n NM) - (M n NM n Mc)	1109
DS.BN.5.2.1	0.519313	a.102.2.1	0.858369	(M n NM) - (M n NM n Mc)	1109
DS.HG.2.5.7	0.523605	d.159.1.3	0.343348	(M n NM) - (M n NM n Mc)	1109
DS.BK.2.73.1	0.523605	b.45.1.2	0.373391	(M n NM) - (M n NM n Mc)	1109
DS.EH.1.1.18	0.523605	d.17.6.4	0.467811	(M n NM) - (M n NM n Mc)	1109
DS.HH.3.34.1	0.523605	a.47.3.1	0.472103	(M n NM) - (M n NM n Mc)	1109
DS.HH.2.1.71	0.523605	a.132.1.2	0.502146	(M n NM) - (M n NM n Mc)	1109
DS.HH.4.23.3	0.523605	d.92.1.14	0.502146	(M n NM) - (M n NM n Mc)	1109
DS.HH.3.12.3	0.523605	a.110.1.1	0.545064	(M n NM) - (M n NM n Mc)	1109
DS.BN.2.2.83	0.523605	d.309.1.1	0.733906	(M n NM) - (M n NM n Mc)	1109
DS.HH.3.12.3	0.523605	a.74.1.3	0.88412	(M n NM) - (M n NM n Mc)	1109
DS.HE.3.14.3	0.527897	d.108.1.1	0.0343348	(M n NM) - (M n NM n Mc)	1109
DS.HE.4.6.10	0.527897	d.87.1.1	0.133047	(M n NM) - (M n NM n Mc)	1109
DS.EH.2.1.39	0.527897	d.142.1.1	0.188841	(M n NM) - (M n NM n Mc)	1109
DS.EH.5.11.1	0.527897	c.1.5.1	0.201717	(M n NM) - (M n NM n Mc)	1109
DS.GE.1.19.2	0.527897	d.16.1.3	0.218884	(M n NM) - (M n NM n Mc)	1109
DS.HE.5.61.1	0.527897	c.1.10.5	0.244635	(M n NM) - (M n NM n Mc)	1109
DS.HH.3.2.5	0.527897	a.100.1.2	0.283262	(M n NM) - (M n NM n Mc)	1109
DS.HE.6.47.1	0.527897	c.1.10.4	0.296137	(M n NM) - (M n NM n Mc)	1109
DS.EG.1.2.26	0.527897	d.322.1.2	0.321888	(M n NM) - (M n NM n Mc)	1109
DS.EH.3.11.3	0.527897	c.1.19.1	0.321888	(M n NM) - (M n NM n Mc)	1109
DS.HE.4.16.2	0.527897	a.4.5.4	0.321888	(M n NM) - (M n NM n Mc)	1109
DS.HE.3.25.6	0.527897	c.66.1.18	0.32618	(M n NM) - (M n NM n Mc)	1109
DS.BN.2.2.55	0.527897	b.139.1.1	0.356223	(M n NM) - (M n NM n Mc)	1109
DS.GE.1.35.1	0.527897	c.55.1.12	0.506438	(M n NM) - (M n NM n Mc)	1109
DS.BK.1.1.25	0.527897	b.60.1.6	0.51073	(M n NM) - (M n NM n Mc)	1109
DS.EH.5.11.1	0.527897	c.1.2.5	0.545064	(M n NM) - (M n NM n Mc)	1109
DS.BK.1.1.25	0.527897	b.52.2.3	0.7897	(M n NM) - (M n NM n Mc)	1109
DS.EG.1.13.3	0.532189	c.37.1.20	0.00858369	(M n NM) - (M n NM n Mc)	1109
DS.BK.5.76.1	0.532189	c.94.1.1	0.0429185	(M n NM) - (M n NM n Mc)	1109
DS.HE.3.3.12	0.532189	c.30.1.1	0.0944206	(M n NM) - (M n NM n Mc)	1109
DS.BN.3.66.1	0.532189	d.81.1.5	0.137339	(M n NM) - (M n NM n Mc)	1109
DS.HH.4.2.5	0.532189	d.110.2.2	0.257511	(M n NM) - (M n NM n Mc)	1109
DS.BN.2.15.2	0.532189	d.74.1.1	0.313305	(M n NM) - (M n NM n Mc)	1109
DS.BN.4.1.10	0.532189	d.129.3.6	0.317597	(M n NM) - (M n NM n Mc)	1109
DS.HH.5.44.1	0.532189	a.96.1.2	0.317597	(M n NM) - (M n NM n Mc)	1109
DS.HE.5.21.2	0.532189	c.124.1.7	0.32618	(M n NM) - (M n NM n Mc)	1109
DS.HG.2.2.4	0.532189	a.211.1.3	0.351931	(M n NM) - (M n NM n Mc)	1109
DS.EH.3.5.13	0.532189	b.45.1.2	0.373391	(M n NM) - (M n NM n Mc)	1109
DS.EH.4.65.1	0.532189	c.14.1.1	0.386266	(M n NM) - (M n NM n Mc)	1109
DS.HG.2.7.2	0.532189	c.6.1.1	0.407725	(M n NM) - (M n NM n Mc)	1109
DS.BK.4.3.6	0.532189	b.18.1.13	0.420601	(M n NM) - (M n NM n Mc)	1109
DS.BN.4.26.1	0.532189	d.89.1.1	0.467811	(M n NM) - (M n NM n Mc)	1109
DS.HE.4.34.4	0.532189	c.1.3.1	0.472103	(M n NM) - (M n NM n Mc)	1109
DS.GG.1.3.1	0.532189	b.142.1.1	0.476395	(M n NM) - (M n NM n Mc)	1109
DS.BN.2.1.4	0.532189	d.15.6.1	0.48927	(M n NM) - (M n NM n Mc)	1109
DS.BN.2.6.10	0.532189	b.61.3.1	0.48927	(M n NM) - (M n NM n Mc)	1109
DS.BN.3.1.9	0.532189	d.219.1.1	0.506438	(M n NM) - (M n NM n Mc)	1109
DS.GG.1.3.1	0.532189	d.129.3.4	0.729614	(M n NM) - (M n NM n Mc)	1109
DS.BN.4.1.10	0.532189	g.52.1.1	0.793991	(M n NM) - (M n NM n Mc)	1109
DS.HH.3.10.1	0.536481	a.118.8.1	0.0343348	(M n NM) - (M n NM n Mc)	1109
DS.HH.4.2.4	0.536481	c.14.1.3	0.158798	(M n NM) - (M n NM n Mc)	1109
DS.BN.6.8.2	0.536481	d.157.1.2	0.197425	(M n NM) - (M n NM n Mc)	1109
DS.HH.1.1.171	0.536481	c.80.1.3	0.236052	(M n NM) - (M n NM n Mc)	1109
DS.HH.3.23.1	0.536481	c.81.1.1	0.244635	(M n NM) - (M n NM n Mc)	1109
DS.HH.3.2.14	0.536481	c.124.1.6	0.32618	(M n NM) - (M n NM n Mc)	1109
DS.BK.1.1.7	0.536481	d.21.1.2	0.330472	(M n NM) - (M n NM n Mc)	1109
DS.BN.2.21.1	0.536481	c.124.1.5	0.339056	(M n NM) - (M n NM n Mc)	1109
DS.HH.3.13.3	0.536481	a.100.1.6	0.356223	(M n NM) - (M n NM n Mc)	1109
DS.HE.3.25.2	0.536481	c.25.1.4	0.364807	(M n NM) - (M n NM n Mc)	1109
DS.BN.2.7.9	0.536481	d.114.1.1	0.369099	(M n NM) - (M n NM n Mc)	1109
DS.GH.2.3.12	0.536481	a.102.1.2	0.377682	(M n NM) - (M n NM n Mc)	1109
DS.EG.2.6.8	0.536481	c.55.1.2	0.459227	(M n NM) - (M n NM n Mc)	1109
DS.EH.2.2.11	0.536481	d.146.1.1	0.472103	(M n NM) - (M n NM n Mc)	1109
DS.BN.5.108.1	0.536481	b.18.1.10	0.476395	(M n NM) - (M n NM n Mc)	1109
DS.HG.3.4.2	0.536481	c.108.1.10	0.476395	(M n NM) - (M n NM n Mc)	1109
DS.EH.1.3.10	0.536481	d.17.6.2	0.480687	(M n NM) - (M n NM n Mc)	1109
DS.HH.3.4.1	0.536481	a.25.1.4	0.506438	(M n NM) - (M n NM n Mc)	1109
DS.HE.4.6.9	0.536481	b.127.1.1	0.519313	(M n NM) - (M n NM n Mc)	1109
DS.EG.1.7.4	0.536481	d.79.1.2	0.523605	(M n NM) - (M n NM n Mc)	1109
DS.EH.0.1.49	0.536481	c.17.1.2	0.532189	(M n NM) - (M n NM n Mc)	1109
DS.HH.4.47.1	0.536481	d.38.1.8	0.570815	(M n NM) - (M n NM n Mc)	1109
DS.EH.2.2.11	0.536481	c.51.4.3	0.579399	(M n NM) - (M n NM n Mc)	1109
DS.HH.3.10.1	0.536481	a.24.10.1	0.592275	(M n NM) - (M n NM n Mc)	1109
DS.EH.1.3.10	0.536481	c.103.1.1	0.686695	(M n NM) - (M n NM n Mc)	1109
DS.HG.3.4.2	0.536481	d.80.1.3	0.755365	(M n NM) - (M n NM n Mc)	1109
DS.HE.4.235.1	0.536481	c.66.1.42	0.7897	(M n NM) - (M n NM n Mc)	1109
DS.HH.4.2.4	0.536481	a.77.1.4	0.88412	(M n NM) - (M n NM n Mc)	1109
DS.HH.3.23.1	0.536481	g.50.1.2	0.978541	(M n NM) - (M n NM n Mc)	1109
DS.GH.0.6.1	0.540773	c.90.1.1	0.184549	(M n NM) - (M n NM n Mc)	1109
DS.GG.1.2.20	0.540773	d.122.1.2	0.214592	(M n NM) - (M n NM n Mc)	1109
DS.HE.3.26.6	0.540773	c.120.1.1	0.32618	(M n NM) - (M n NM n Mc)	1109
DS.EH.2.2.13	0.540773	b.40.6.2	0.343348	(M n NM) - (M n NM n Mc)	1109
DS.HE.4.134.1	0.540773	c.146.1.1	0.381974	(M n NM) - (M n NM n Mc)	1109
DS.HG.2.6.1	0.540773	d.58.42.1	0.44206	(M n NM) - (M n NM n Mc)	1109
DS.BK.4.21.1	0.540773	b.85.4.1	0.476395	(M n NM) - (M n NM n Mc)	1109
DS.BK.6.41.1	0.540773	b.26.1.4	0.476395	(M n NM) - (M n NM n Mc)	1109
DS.GE.1.8.2	0.540773	b.1.18.15	0.48927	(M n NM) - (M n NM n Mc)	1109
DS.HG.0.1.113	0.540773	d.15.6.1	0.48927	(M n NM) - (M n NM n Mc)	1109
DS.EH.2.22.2	0.540773	c.31.1.6	0.515021	(M n NM) - (M n NM n Mc)	1109
DS.GH.2.1.12	0.545064	c.37.1.20	0.00858369	(M n NM) - (M n NM n Mc)	1109
DS.HE.1.1.2	0.545064	d.113.1.1	0.11588	(M n NM) - (M n NM n Mc)	1109
DS.GH.1.2.27	0.545064	d.139.1.1	0.154506	(M n NM) - (M n NM n Mc)	1109
DS.HE.4.4.7	0.545064	d.14.1.10	0.16309	(M n NM) - (M n NM n Mc)	1109
DS.EG.0.4.1	0.545064	c.25.1.2	0.32618	(M n NM) - (M n NM n Mc)	1109
DS.HE.3.11.4	0.545064	c.108.1.19	0.347639	(M n NM) - (M n NM n Mc)	1109
DS.HE.2.10.3	0.545064	d.116.1.1	0.351931	(M n NM) - (M n NM n Mc)	1109
DS.HE.5.70.1	0.545064	d.79.7.1	0.377682	(M n NM) - (M n NM n Mc)	1109
DS.EH.1.4.12	0.545064	c.146.1.1	0.381974	(M n NM) - (M n NM n Mc)	1109
DS.HH.2.1.110	0.545064	d.188.1.1	0.39485	(M n NM) - (M n NM n Mc)	1109
DS.BK.4.1.15	0.545064	b.82.1.7	0.476395	(M n NM) - (M n NM n Mc)	1109
DS.EG.1.54.1	0.545064	d.58.5.1	0.493562	(M n NM) - (M n NM n Mc)	1109
DS.HH.1.2.11	0.545064	a.8.3.2	0.497854	(M n NM) - (M n NM n Mc)	1109
DS.EH.3.111.1	0.545064	c.54.1.1	0.540773	(M n NM) - (M n NM n Mc)	1109
DS.EG.0.4.1	0.545064	g.37.1.2	0.83691	(M n NM) - (M n NM n Mc)	1109
DS.GH.1.2.27	0.545064	d.17.4.2	0.83691	(M n NM) - (M n NM n Mc)	1109
DS.EH.2.8.2	0.549356	d.32.1.2	0.150215	(M n NM) - (M n NM n Mc)	1109
DS.HH.2.1.74	0.549356	c.4.1.1	0.291845	(M n NM) - (M n NM n Mc)	1109
DS.EG.2.41.1	0.549356	d.44.1.1	0.300429	(M n NM) - (M n NM n Mc)	1109
DS.GH.0.4.3	0.549356	a.1.1.2	0.339056	(M n NM) - (M n NM n Mc)	1109
DS.HE.4.122.1	0.549356	d.79.3.3	0.399142	(M n NM) - (M n NM n Mc)	1109
DS.HE.4.242.1	0.549356	c.99.1.1	0.429185	(M n NM) - (M n NM n Mc)	1109
DS.HG.1.1.11	0.549356	d.137.1.1	0.476395	(M n NM) - (M n NM n Mc)	1109
DS.HG.0.1.41	0.549356	c.23.14.2	0.480687	(M n NM) - (M n NM n Mc)	1109
DS.BN.2.5.12	0.549356	d.254.1.2	0.493562	(M n NM) - (M n NM n Mc)	1109
DS.BN.4.44.1	0.549356	d.298.1.2	0.523605	(M n NM) - (M n NM n Mc)	1109
DS.EG.2.41.1	0.549356	c.62.1.3	0.656652	(M n NM) - (M n NM n Mc)	1109
DS.BN.4.44.1	0.549356	b.42.1.2	0.690987	(M n NM) - (M n NM n Mc)	1109
DS.HE.3.16.13	0.553648	c.23.12.1	0.137339	(M n NM) - (M n NM n Mc)	1109
DS.HH.1.7.4	0.553648	a.4.5.5	0.145923	(M n NM) - (M n NM n Mc)	1109
DS.EH.2.1.61	0.553648	d.52.3.1	0.180258	(M n NM) - (M n NM n Mc)	1109
DS.EH.8.10.1	0.553648	d.58.1.5	0.197425	(M n NM) - (M n NM n Mc)	1109
DS.HE.6.35.1	0.553648	d.58.1.5	0.197425	(M n NM) - (M n NM n Mc)	1109
DS.HE.5.30.1	0.553648	c.113.1.1	0.266094	(M n NM) - (M n NM n Mc)	1109
DS.GH.2.12.2	0.553648	e.22.1.1	0.27897	(M n NM) - (M n NM n Mc)	1109
DS.EH.1.23.2	0.553648	c.1.9.9	0.291845	(M n NM) - (M n NM n Mc)	1109
DS.EH.5.46.1	0.553648	c.23.5.8	0.334764	(M n NM) - (M n NM n Mc)	1109
DS.HE.4.19.5	0.553648	d.75.2.1	0.407725	(M n NM) - (M n NM n Mc)	1109
DS.BK.5.113.1	0.553648	c.18.1.2	0.446352	(M n NM) - (M n NM n Mc)	1109
DS.BN.3.27.3	0.553648	b.47.1.3	0.484979	(M n NM) - (M n NM n Mc)	1109
DS.EG.2.2.4	0.553648	b.1.9.3	0.497854	(M n NM) - (M n NM n Mc)	1109
DS.BN.2.11.12	0.553648	b.60.1.6	0.51073	(M n NM) - (M n NM n Mc)	1109
DS.HE.3.7.12	0.553648	c.66.1.28	0.523605	(M n NM) - (M n NM n Mc)	1109
DS.EG.2.2.2	0.553648	d.80.1.1	0.536481	(M n NM) - (M n NM n Mc)	1109
DS.HE.2.8.2	0.553648	d.68.6.2	0.545064	(M n NM) - (M n NM n Mc)	1109
DS.BN.3.27.3	0.553648	c.3.1.6	0.579399	(M n NM) - (M n NM n Mc)	1109
DS.HG.2.3.2	0.553648	a.118.1.13	0.832618	(M n NM) - (M n NM n Mc)	1109
DS.EH.1.2.20	0.553648	e.1.1.1	0.879828	(M n NM) - (M n NM n Mc)	1109
DS.HH.1.7.4	0.553648	a.45.1.1	0.982833	(M n NM) - (M n NM n Mc)	1109
DS.EH.1.1.34	0.55794	c.58.1.5	0.270386	(M n NM) - (M n NM n Mc)	1109
DS.HE.2.9.3	0.55794	b.30.5.3	0.412017	(M n NM) - (M n NM n Mc)	1109
DS.EG.2.10.2	0.562232	b.40.6.3	0.244635	(M n NM) - (M n NM n Mc)	1109
DS.HE.3.41.3	0.562232	c.135.1.1	0.330472	(M n NM) - (M n NM n Mc)	1109
DS.HE.5.14.2	0.562232	d.58.18.12	0.339056	(M n NM) - (M n NM n Mc)	1109
DS.HH.1.1.51	0.562232	a.69.1.1	0.420601	(M n NM) - (M n NM n Mc)	1109
DS.HG.2.1.14	0.562232	d.157.1.10	0.459227	(M n NM) - (M n NM n Mc)	1109
DS.EG.2.1.39	0.562232	d.58.1.4	0.463519	(M n NM) - (M n NM n Mc)	1109
DS.EH.7.4.1	0.562232	c.69.1.14	0.480687	(M n NM) - (M n NM n Mc)	1109
DS.BN.2.5.10	0.562232	d.110.2.3	0.484979	(M n NM) - (M n NM n Mc)	1109
DS.HE.4.149.1	0.562232	d.90.1.2	0.497854	(M n NM) - (M n NM n Mc)	1109
DS.HG.1.1.20	0.562232	c.69.1.32	0.540773	(M n NM) - (M n NM n Mc)	1109
DS.BN.2.5.10	0.562232	b.60.1.5	0.570815	(M n NM) - (M n NM n Mc)	1109
DS.HE.4.149.1	0.562232	d.124.1.1	0.669528	(M n NM) - (M n NM n Mc)	1109
DS.HG.1.1.20	0.562232	a.133.1.2	0.896996	(M n NM) - (M n NM n Mc)	1109
DS.HG.0.1.65	0.566524	a.100.1.12	0.270386	(M n NM) - (M n NM n Mc)	1109
DS.BK.6.54.1	0.566524	b.84.3.2	0.321888	(M n NM) - (M n NM n Mc)	1109
DS.EH.3.22.2	0.566524	c.120.1.1	0.32618	(M n NM) - (M n NM n Mc)	1109
DS.HH.4.39.1	0.566524	a.60.9.1	0.32618	(M n NM) - (M n NM n Mc)	1109
DS.BK.3.5.4	0.566524	b.82.1.10	0.360515	(M n NM) - (M n NM n Mc)	1109
DS.GE.2.20.2	0.566524	d.79.2.1	0.459227	(M n NM) - (M n NM n Mc)	1109
DS.HH.4.14.1	0.566524	a.35.1.6	0.48927	(M n NM) - (M n NM n Mc)	1109
DS.HH.5.18.3	0.566524	b.60.1.4	0.506438	(M n NM) - (M n NM n Mc)	1109
DS.BN.2.3.4	0.570815	c.37.1.8	0.0128755	(M n NM) - (M n NM n Mc)	1109
DS.HG.4.1.1	0.570815	c.108.1.6	0.124464	(M n NM) - (M n NM n Mc)	1109
DS.GH.8.1.1	0.570815	d.38.1.5	0.201717	(M n NM) - (M n NM n Mc)	1109
DS.BK.4.165.1	0.570815	b.82.1.9	0.240343	(M n NM) - (M n NM n Mc)	1109
DS.BN.3.3.7	0.570815	a.103.1.1	0.244635	(M n NM) - (M n NM n Mc)	1109
DS.EH.1.1.66	0.570815	d.115.1.2	0.304721	(M n NM) - (M n NM n Mc)	1109
DS.HH.3.7.22	0.570815	d.283.1.1	0.360515	(M n NM) - (M n NM n Mc)	1109
DS.BK.5.4.2	0.570815	b.1.4.1	0.373391	(M n NM) - (M n NM n Mc)	1109
DS.BK.4.127.1	0.570815	b.82.1.15	0.416309	(M n NM) - (M n NM n Mc)	1109
DS.BK.3.128.1	0.570815	c.34.1.1	0.459227	(M n NM) - (M n NM n Mc)	1109
DS.BK.4.1.18	0.570815	b.82.1.13	0.463519	(M n NM) - (M n NM n Mc)	1109
DS.BK.4.157.1	0.570815	d.145.1.2	0.472103	(M n NM) - (M n NM n Mc)	1109
DS.EH.2.1.18	0.570815	c.23.1.5	0.48927	(M n NM) - (M n NM n Mc)	1109
DS.HE.3.8.5	0.570815	d.129.7.1	0.502146	(M n NM) - (M n NM n Mc)	1109
DS.EH.2.75.1	0.570815	d.234.1.1	0.549356	(M n NM) - (M n NM n Mc)	1109
DS.BN.2.18.6	0.570815	d.32.1.10	0.553648	(M n NM) - (M n NM n Mc)	1109
DS.BK.3.137.1	0.570815	b.84.3.1	0.566524	(M n NM) - (M n NM n Mc)	1109
DS.BN.2.18.6	0.570815	d.107.1.2	0.596567	(M n NM) - (M n NM n Mc)	1109
DS.BN.2.3.4	0.570815	b.29.1.4	0.95279	(M n NM) - (M n NM n Mc)	1109
DS.HH.1.1.3	0.575107	c.2.1.2	0.0386266	(M n NM) - (M n NM n Mc)	1109
DS.EH.1.6.15	0.575107	a.35.1.3	0.137339	(M n NM) - (M n NM n Mc)	1109
DS.HE.3.10.12	0.575107	c.66.1.41	0.141631	(M n NM) - (M n NM n Mc)	1109
DS.HH.2.2.15	0.575107	c.1.8.1	0.141631	(M n NM) - (M n NM n Mc)	1109
DS.GH.0.1.135	0.575107	c.14.1.4	0.214592	(M n NM) - (M n NM n Mc)	1109
DS.GG.1.1.20	0.575107	b.82.3.2	0.223176	(M n NM) - (M n NM n Mc)	1109
DS.HE.2.11.13	0.575107	d.58.4.17	0.467811	(M n NM) - (M n NM n Mc)	1109
DS.GE.2.12.1	0.575107	b.1.26.1	0.476395	(M n NM) - (M n NM n Mc)	1109
DS.BN.6.16.1	0.575107	d.268.1.2	0.497854	(M n NM) - (M n NM n Mc)	1109
DS.HH.3.18.1	0.575107	a.118.1.16	0.506438	(M n NM) - (M n NM n Mc)	1109
DS.EH.6.69.1	0.575107	c.66.1.28	0.523605	(M n NM) - (M n NM n Mc)	1109
DS.EH.1.6.15	0.575107	e.50.1.1	0.733906	(M n NM) - (M n NM n Mc)	1109
DS.HH.1.1.3	0.575107	d.19.1.1	0.862661	(M n NM) - (M n NM n Mc)	1109
DS.HH.3.18.1	0.575107	a.118.1.21	0.918455	(M n NM) - (M n NM n Mc)	1109
DS.EG.1.10.1	0.579399	d.108.1.1	0.0343348	(M n NM) - (M n NM n Mc)	1109
DS.HG.4.9.1	0.579399	c.6.3.1	0.184549	(M n NM) - (M n NM n Mc)	1109
DS.BN.4.82.1	0.579399	d.101.1.1	0.201717	(M n NM) - (M n NM n Mc)	1109
DS.HE.3.13.11	0.579399	b.85.6.1	0.287554	(M n NM) - (M n NM n Mc)	1109
DS.HE.2.32.2	0.579399	d.269.1.1	0.347639	(M n NM) - (M n NM n Mc)	1109
DS.HE.2.4.13	0.579399	c.87.1.7	0.347639	(M n NM) - (M n NM n Mc)	1109
DS.HH.2.1.118	0.579399	c.1.9.15	0.356223	(M n NM) - (M n NM n Mc)	1109
DS.BN.3.8.4	0.579399	b.82.1.11	0.386266	(M n NM) - (M n NM n Mc)	1109
DS.HG.0.1.170	0.579399	d.92.1.5	0.403433	(M n NM) - (M n NM n Mc)	1109
DS.HH.5.62.1	0.579399	a.132.1.3	0.446352	(M n NM) - (M n NM n Mc)	1109
DS.EG.0.1.26	0.579399	c.66.1.45	0.497854	(M n NM) - (M n NM n Mc)	1109
DS.EG.2.12.1	0.579399	c.66.1.45	0.497854	(M n NM) - (M n NM n Mc)	1109
DS.BK.3.27.2	0.579399	c.55.1.6	0.502146	(M n NM) - (M n NM n Mc)	1109
DS.HE.3.4.15	0.579399	e.54.1.1	0.523605	(M n NM) - (M n NM n Mc)	1109
DS.EH.5.57.1	0.579399	c.1.10.6	0.527897	(M n NM) - (M n NM n Mc)	1109
DS.EG.2.12.1	0.579399	d.97.1.1	0.712446	(M n NM) - (M n NM n Mc)	1109
DS.BK.3.27.2	0.579399	b.77.3.1	0.806867	(M n NM) - (M n NM n Mc)	1109
DS.EG.2.12.1	0.579399	a.86.1.2	0.93133	(M n NM) - (M n NM n Mc)	1109
DS.BN.2.2.61	0.583691	c.6.3.1	0.184549	(M n NM) - (M n NM n Mc)	1109
DS.EH.2.29.1	0.583691	c.68.1.6	0.197425	(M n NM) - (M n NM n Mc)	1109
DS.GH.2.3.27	0.583691	e.22.1.1	0.27897	(M n NM) - (M n NM n Mc)	1109
DS.GH.1.2.23	0.583691	c.120.1.1	0.32618	(M n NM) - (M n NM n Mc)	1109
DS.BK.3.9.4	0.583691	b.133.1.1	0.480687	(M n NM) - (M n NM n Mc)	1109
DS.EG.1.10.2	0.583691	c.66.1.11	0.493562	(M n NM) - (M n NM n Mc)	1109
DS.BK.3.9.4	0.583691	c.103.1.1	0.686695	(M n NM) - (M n NM n Mc)	1109
DS.EH.1.6.21	0.587983	d.90.1.1	0.184549	(M n NM) - (M n NM n Mc)	1109
DS.EH.5.2.7	0.587983	c.66.1.7	0.321888	(M n NM) - (M n NM n Mc)	1109
DS.HG.0.1.89	0.587983	c.72.2.2	0.334764	(M n NM) - (M n NM n Mc)	1109
DS.EH.2.13.5	0.587983	d.157.1.5	0.364807	(M n NM) - (M n NM n Mc)	1109
DS.EH.3.7.10	0.587983	c.66.1.46	0.377682	(M n NM) - (M n NM n Mc)	1109
DS.BK.3.1.8	0.587983	b.1.2.1	0.412017	(M n NM) - (M n NM n Mc)	1109
DS.BN.3.16.3	0.587983	c.55.1.2	0.459227	(M n NM) - (M n NM n Mc)	1109
DS.HE.5.102.1	0.587983	c.1.9.14	0.536481	(M n NM) - (M n NM n Mc)	1109
DS.BN.3.16.3	0.587983	c.55.1.7	0.609442	(M n NM) - (M n NM n Mc)	1109
DS.GH.1.1.24	0.587983	a.118.25.1	0.626609	(M n NM) - (M n NM n Mc)	1109
DS.EG.0.12.1	0.592275	d.67.1.1	0.364807	(M n NM) - (M n NM n Mc)	1109
DS.EH.3.5.8	0.592275	b.45.1.2	0.373391	(M n NM) - (M n NM n Mc)	1109
DS.BN.2.44.1	0.592275	b.82.2.8	0.450644	(M n NM) - (M n NM n Mc)	1109
DS.EG.0.21.1	0.592275	b.31.1.1	0.467811	(M n NM) - (M n NM n Mc)	1109
DS.HH.2.4.5	0.592275	d.2.1.4	0.51073	(M n NM) - (M n NM n Mc)	1109
DS.BN.4.1.4	0.592275	d.326.1.1	0.523605	(M n NM) - (M n NM n Mc)	1109
DS.EH.4.61.1	0.592275	c.37.1.23	0.532189	(M n NM) - (M n NM n Mc)	1109
DS.EG.0.2.16	0.596567	c.76.1.3	0.253219	(M n NM) - (M n NM n Mc)	1109
DS.BN.2.4.20	0.596567	d.87.2.1	0.356223	(M n NM) - (M n NM n Mc)	1109
DS.HE.3.7.14	0.596567	c.66.1.26	0.356223	(M n NM) - (M n NM n Mc)	1109
DS.HE.3.12.6	0.596567	c.1.16.4	0.450644	(M n NM) - (M n NM n Mc)	1109
DS.BN.3.39.1	0.596567	c.108.1.15	0.463519	(M n NM) - (M n NM n Mc)	1109
DS.BN.6.24.1	0.596567	b.68.7.1	0.48927	(M n NM) - (M n NM n Mc)	1109
DS.BN.2.1.81	0.596567	b.18.1.18	0.51073	(M n NM) - (M n NM n Mc)	1109
DS.BK.5.42.1	0.596567	b.30.5.7	0.587983	(M n NM) - (M n NM n Mc)	1109
DS.BN.3.39.1	0.596567	b.165.1.1	0.841202	(M n NM) - (M n NM n Mc)	1109
DS.GH.0.1.6	0.600858	d.79.1.1	0.223176	(M n NM) - (M n NM n Mc)	1109
DS.GH.2.1.49	0.600858	c.80.1.3	0.236052	(M n NM) - (M n NM n Mc)	1109
DS.EH.2.6.9	0.600858	d.58.32.1	0.248927	(M n NM) - (M n NM n Mc)	1109
DS.HE.4.120.1	0.600858	d.32.1.4	0.321888	(M n NM) - (M n NM n Mc)	1109
DS.BK.2.22.1	0.600858	b.82.1.5	0.386266	(M n NM) - (M n NM n Mc)	1109
DS.GE.4.23.1	0.600858	c.1.2.2	0.412017	(M n NM) - (M n NM n Mc)	1109
DS.EH.1.7.2	0.600858	c.1.30.1	0.446352	(M n NM) - (M n NM n Mc)	1109
DS.BN.6.13.1	0.600858	d.341.1.1	0.493562	(M n NM) - (M n NM n Mc)	1109
DS.EG.2.1.3	0.600858	c.25.1.3	0.545064	(M n NM) - (M n NM n Mc)	1109
DS.EG.0.1.16	0.600858	b.18.1.29	0.583691	(M n NM) - (M n NM n Mc)	1109
DS.BN.6.13.1	0.600858	d.218.1.3	0.871245	(M n NM) - (M n NM n Mc)	1109
DS.EH.1.8.2	0.600858	c.68.1.7	0.875536	(M n NM) - (M n NM n Mc)	1109
DS.GH.3.2.12	0.60515	a.100.1.3	0.154506	(M n NM) - (M n NM n Mc)	1109
DS.BN.7.8.1	0.60515	b.68.9.1	0.351931	(M n NM) - (M n NM n Mc)	1109
DS.BK.1.1.18	0.60515	b.40.2.1	0.484979	(M n NM) - (M n NM n Mc)	1109
DS.EG.4.13.1	0.609442	c.37.1.2	0.227468	(M n NM) - (M n NM n Mc)	1109
DS.EH.0.1.57	0.609442	c.141.1.1	0.347639	(M n NM) - (M n NM n Mc)	1109
DS.BN.6.1.3	0.609442	d.160.1.1	0.390558	(M n NM) - (M n NM n Mc)	1109
DS.BN.2.54.1	0.609442	d.67.3.1	0.399142	(M n NM) - (M n NM n Mc)	1109
DS.HG.0.1.88	0.609442	c.1.2.2	0.412017	(M n NM) - (M n NM n Mc)	1109
DS.HH.3.7.18	0.609442	d.58.4.10	0.44206	(M n NM) - (M n NM n Mc)	1109
DS.GH.0.1.85	0.609442	d.126.1.6	0.450644	(M n NM) - (M n NM n Mc)	1109
DS.EH.1.6.13	0.609442	c.1.9.8	0.472103	(M n NM) - (M n NM n Mc)	1109
DS.BN.4.14.2	0.609442	b.61.2.2	0.48927	(M n NM) - (M n NM n Mc)	1109
DS.HG.1.1.39	0.609442	e.18.1.1	0.545064	(M n NM) - (M n NM n Mc)	1109
DS.EH.0.1.57	0.609442	a.6.1.4	0.729614	(M n NM) - (M n NM n Mc)	1109
DS.GH.0.1.85	0.609442	b.69.5.1	0.957082	(M n NM) - (M n NM n Mc)	1109
DS.BK.1.4.4	0.613734	b.1.8.1	0.351931	(M n NM) - (M n NM n Mc)	1109
DS.HH.3.11.2	0.613734	c.146.1.1	0.381974	(M n NM) - (M n NM n Mc)	1109
DS.EH.1.2.33	0.613734	c.14.1.1	0.386266	(M n NM) - (M n NM n Mc)	1109
DS.HH.3.41.1	0.613734	c.1.9.8	0.472103	(M n NM) - (M n NM n Mc)	1109
DS.HE.5.19.1	0.618026	c.23.16.5	0.463519	(M n NM) - (M n NM n Mc)	1109
DS.BK.2.52.1	0.622318	d.58.19.1	0.137339	(M n NM) - (M n NM n Mc)	1109
DS.GH.0.1.10	0.622318	c.42.1.1	0.291845	(M n NM) - (M n NM n Mc)	1109
DS.HE.2.24.1	0.622318	c.1.9.12	0.390558	(M n NM) - (M n NM n Mc)	1109
DS.EG.3.40.1	0.622318	b.18.1.14	0.476395	(M n NM) - (M n NM n Mc)	1109
DS.GG.2.3.5	0.626609	d.258.1.1	0.274678	(M n NM) - (M n NM n Mc)	1109
DS.HE.4.109.1	0.626609	c.108.1.4	0.313305	(M n NM) - (M n NM n Mc)	1109
DS.BN.2.14.7	0.626609	d.67.1.2	0.334764	(M n NM) - (M n NM n Mc)	1109
DS.HH.1.1.37	0.626609	a.102.3.2	0.44206	(M n NM) - (M n NM n Mc)	1109
DS.EG.1.1.31	0.626609	c.1.3.1	0.472103	(M n NM) - (M n NM n Mc)	1109
DS.BK.5.1.2	0.630901	b.85.4.1	0.476395	(M n NM) - (M n NM n Mc)	1109
DS.HE.5.4.2	0.635193	d.108.1.1	0.0343348	(M n NM) - (M n NM n Mc)	1109
DS.HE.1.1.3	0.635193	c.51.1.1	0.145923	(M n NM) - (M n NM n Mc)	1109
DS.BK.4.75.1	0.635193	b.82.1.9	0.240343	(M n NM) - (M n NM n Mc)	1109
DS.BN.2.2.43	0.635193	d.74.1.1	0.313305	(M n NM) - (M n NM n Mc)	1109
DS.HG.0.1.60	0.635193	f.5.1.1	0.369099	(M n NM) - (M n NM n Mc)	1109
DS.BN.3.47.1	0.635193	b.43.3.5	0.733906	(M n NM) - (M n NM n Mc)	1109
DS.HH.1.2.1	0.639485	a.121.1.1	0.180258	(M n NM) - (M n NM n Mc)	1109
DS.HG.0.1.186	0.639485	a.132.1.4	0.360515	(M n NM) - (M n NM n Mc)	1109
DS.GH.1.1.7	0.639485	d.129.9.1	0.476395	(M n NM) - (M n NM n Mc)	1109
DS.EG.1.7.1	0.643777	c.3.1.5	0.0300429	(M n NM) - (M n NM n Mc)	1109
DS.EG.2.5.2	0.643777	d.14.1.3	0.214592	(M n NM) - (M n NM n Mc)	1109
DS.HH.6.8.1	0.643777	c.37.1.17	0.339056	(M n NM) - (M n NM n Mc)	1109
DS.HE.3.4.17	0.643777	c.25.1.4	0.364807	(M n NM) - (M n NM n Mc)	1109
DS.BN.6.30.1	0.643777	b.121.6.1	0.480687	(M n NM) - (M n NM n Mc)	1109
DS.BK.4.46.1	0.643777	e.60.1.1	0.592275	(M n NM) - (M n NM n Mc)	1109
DS.EG.1.7.1	0.643777	c.114.1.1	0.682403	(M n NM) - (M n NM n Mc)	1109
DS.EG.2.5.2	0.643777	b.55.1.8	0.845494	(M n NM) - (M n NM n Mc)	1109
DS.HE.3.4.17	0.643777	e.8.1.2	0.914163	(M n NM) - (M n NM n Mc)	1109
DS.HE.5.44.1	0.648069	c.144.1.1	0.296137	(M n NM) - (M n NM n Mc)	1109
DS.EH.3.18.4	0.648069	c.1.19.1	0.321888	(M n NM) - (M n NM n Mc)	1109
DS.BN.2.13.3	0.648069	b.46.1.1	0.416309	(M n NM) - (M n NM n Mc)	1109
DS.HG.1.2.3	0.648069	a.36.1.1	0.459227	(M n NM) - (M n NM n Mc)	1109
DS.BK.5.114.1	0.648069	b.6.2.1	0.467811	(M n NM) - (M n NM n Mc)	1109
DS.HE.4.1.5	0.648069	a.4.5.38	0.467811	(M n NM) - (M n NM n Mc)	1109
DS.EH.2.11.3	0.648069	d.169.1.3	0.476395	(M n NM) - (M n NM n Mc)	1109
DS.EH.2.4.13	0.648069	a.98.1.1	0.484979	(M n NM) - (M n NM n Mc)	1109
DS.GH.3.6.8	0.648069	c.69.1.15	0.506438	(M n NM) - (M n NM n Mc)	1109
DS.HE.2.68.1	0.652361	c.55.3.2	0.145923	(M n NM) - (M n NM n Mc)	1109
DS.BN.5.102.1	0.652361	b.69.7.1	0.339056	(M n NM) - (M n NM n Mc)	1109
DS.GH.2.1.4	0.656652	c.37.1.12	0	(M n NM) - (M n NM n Mc)	1109
DS.HG.0.1.118	0.656652	d.163.1.1	0.137339	(M n NM) - (M n NM n Mc)	1109
DS.HH.3.7.1	0.656652	d.185.1.1	0.223176	(M n NM) - (M n NM n Mc)	1109
DS.EH.0.1.68	0.656652	c.7.1.4	0.48927	(M n NM) - (M n NM n Mc)	1109
DS.EH.0.1.21	0.656652	d.129.7.1	0.502146	(M n NM) - (M n NM n Mc)	1109
DS.HH.3.7.1	0.656652	a.195.1.1	0.67382	(M n NM) - (M n NM n Mc)	1109
DS.HH.1.1.20	0.656652	a.60.12.1	0.815451	(M n NM) - (M n NM n Mc)	1109
DS.EH.0.1.68	0.656652	a.117.1.1	0.879828	(M n NM) - (M n NM n Mc)	1109
DS.HH.3.7.1	0.656652	a.45.1.1	0.982833	(M n NM) - (M n NM n Mc)	1109
DS.EG.3.62.1	0.660944	c.66.1.41	0.141631	(M n NM) - (M n NM n Mc)	1109
DS.GG.2.6.3	0.660944	d.15.4.2	0.193133	(M n NM) - (M n NM n Mc)	1109
DS.HH.5.6.7	0.660944	a.102.1.4	0.377682	(M n NM) - (M n NM n Mc)	1109
DS.GG.2.6.3	0.660944	a.64.1.2	0.93133	(M n NM) - (M n NM n Mc)	1109
DS.HG.4.33.1	0.665236	a.100.1.3	0.154506	(M n NM) - (M n NM n Mc)	1109
DS.HE.2.7.3	0.665236	d.60.1.3	0.407725	(M n NM) - (M n NM n Mc)	1109
DS.BN.6.135.1	0.665236	d.141.1.1	0.429185	(M n NM) - (M n NM n Mc)	1109
DS.BK.1.5.2	0.665236	b.129.2.1	0.44206	(M n NM) - (M n NM n Mc)	1109
DS.BK.1.4.2	0.665236	b.3.5.1	0.472103	(M n NM) - (M n NM n Mc)	1109
DS.EG.1.16.3	0.665236	b.133.1.1	0.480687	(M n NM) - (M n NM n Mc)	1109
DS.HE.4.115.1	0.665236	c.6.2.4	0.506438	(M n NM) - (M n NM n Mc)	1109
DS.BK.6.82.1	0.665236	b.18.1.22	0.575107	(M n NM) - (M n NM n Mc)	1109
DS.BK.6.82.1	0.665236	b.69.1.1	0.88412	(M n NM) - (M n NM n Mc)	1109
DS.BN.6.125.1	0.665236	g.37.1.1	0.982833	(M n NM) - (M n NM n Mc)	1109
DS.HE.4.43.1	0.669528	c.1.8.1	0.141631	(M n NM) - (M n NM n Mc)	1109
DS.EH.3.27.2	0.669528	c.1.10.5	0.244635	(M n NM) - (M n NM n Mc)	1109
DS.EG.0.2.14	0.669528	c.58.1.3	0.248927	(M n NM) - (M n NM n Mc)	1109
DS.HG.1.1.71	0.669528	d.210.1.1	0.261803	(M n NM) - (M n NM n Mc)	1109
DS.EG.0.1.5	0.669528	b.122.1.1	0.321888	(M n NM) - (M n NM n Mc)	1109
DS.HE.4.14.3	0.669528	c.108.1.2	0.339056	(M n NM) - (M n NM n Mc)	1109
DS.HE.3.20.10	0.669528	c.129.1.1	0.386266	(M n NM) - (M n NM n Mc)	1109
DS.EH.1.7.3	0.669528	d.160.1.1	0.390558	(M n NM) - (M n NM n Mc)	1109
DS.BN.6.18.1	0.669528	b.129.2.1	0.44206	(M n NM) - (M n NM n Mc)	1109
DS.EH.0.1.35	0.669528	c.37.1.25	0.463519	(M n NM) - (M n NM n Mc)	1109
DS.BN.4.137.1	0.669528	d.137.1.1	0.476395	(M n NM) - (M n NM n Mc)	1109
DS.GH.0.1.51	0.669528	b.34.15.1	0.527897	(M n NM) - (M n NM n Mc)	1109
DS.BK.3.42.1	0.669528	b.86.1.2	0.532189	(M n NM) - (M n NM n Mc)	1109
DS.HE.2.19.6	0.669528	e.26.1.3	0.532189	(M n NM) - (M n NM n Mc)	1109
DS.BN.3.1.1	0.669528	b.30.5.10	0.583691	(M n NM) - (M n NM n Mc)	1109
DS.BK.1.9.1	0.669528	b.29.1.15	0.587983	(M n NM) - (M n NM n Mc)	1109
DS.HE.2.9.9	0.669528	d.107.1.2	0.596567	(M n NM) - (M n NM n Mc)	1109
DS.EG.0.7.3	0.669528	c.23.16.8	0.648069	(M n NM) - (M n NM n Mc)	1109
DS.BK.3.42.1	0.669528	d.166.1.3	0.682403	(M n NM) - (M n NM n Mc)	1109
DS.BN.3.1.1	0.669528	d.126.1.1	0.729614	(M n NM) - (M n NM n Mc)	1109
DS.EH.1.7.3	0.669528	a.22.1.2	0.733906	(M n NM) - (M n NM n Mc)	1109
DS.BN.3.1.1	0.669528	b.69.4.2	0.776824	(M n NM) - (M n NM n Mc)	1109
DS.BN.3.1.1	0.669528	b.29.1.3	0.879828	(M n NM) - (M n NM n Mc)	1109
DS.BN.3.1.1	0.669528	b.69.5.1	0.957082	(M n NM) - (M n NM n Mc)	1109
DS.HE.3.27.2	0.678112	c.31.1.3	0.248927	(M n NM) - (M n NM n Mc)	1109
DS.BN.2.45.2	0.678112	e.22.1.1	0.27897	(M n NM) - (M n NM n Mc)	1109
DS.HG.1.2.1	0.678112	c.92.2.2	0.32618	(M n NM) - (M n NM n Mc)	1109
DS.HG.0.1.21	0.678112	d.250.1.1	0.330472	(M n NM) - (M n NM n Mc)	1109
DS.HH.2.1.107	0.678112	a.4.5.69	0.381974	(M n NM) - (M n NM n Mc)	1109
DS.HG.1.1.32	0.678112	d.313.1.1	0.472103	(M n NM) - (M n NM n Mc)	1109
DS.BN.5.103.1	0.678112	b.42.8.1	0.55794	(M n NM) - (M n NM n Mc)	1109
DS.HH.3.5.4	0.678112	a.118.1.18	0.626609	(M n NM) - (M n NM n Mc)	1109
DS.EH.2.1.72	0.682403	e.11.1.1	0.180258	(M n NM) - (M n NM n Mc)	1109
DS.HH.1.3.9	0.682403	a.2.3.1	0.214592	(M n NM) - (M n NM n Mc)	1109
DS.HH.1.1.112	0.682403	f.24.1.1	0.317597	(M n NM) - (M n NM n Mc)	1109
DS.HE.5.106.1	0.682403	c.66.1.7	0.321888	(M n NM) - (M n NM n Mc)	1109
DS.HH.2.1.115	0.682403	a.102.1.4	0.377682	(M n NM) - (M n NM n Mc)	1109
DS.GE.5.7.1	0.682403	c.2.1.13	0.381974	(M n NM) - (M n NM n Mc)	1109
DS.HE.3.41.2	0.682403	c.62.1.5	0.446352	(M n NM) - (M n NM n Mc)	1109
DS.EH.6.33.1	0.682403	c.66.1.29	0.480687	(M n NM) - (M n NM n Mc)	1109
DS.HE.2.4.9	0.682403	d.17.4.6	0.51073	(M n NM) - (M n NM n Mc)	1109
DS.BK.4.23.1	0.682403	b.82.1.20	0.600858	(M n NM) - (M n NM n Mc)	1109
DS.GE.2.3.5	0.682403	d.108.1.5	0.609442	(M n NM) - (M n NM n Mc)	1109
DS.HH.3.2.26	0.686695	a.100.1.12	0.270386	(M n NM) - (M n NM n Mc)	1109
DS.EG.2.6.4	0.686695	b.85.6.1	0.287554	(M n NM) - (M n NM n Mc)	1109
DS.EG.0.6.1	0.686695	c.108.1.10	0.476395	(M n NM) - (M n NM n Mc)	1109
DS.HE.6.8.1	0.686695	c.1.12.2	0.484979	(M n NM) - (M n NM n Mc)	1109
DS.GG.2.1.9	0.686695	a.118.25.1	0.626609	(M n NM) - (M n NM n Mc)	1109
DS.BK.5.101.1	0.690987	b.82.1.11	0.386266	(M n NM) - (M n NM n Mc)	1109
DS.HH.1.3.15	0.690987	d.92.1.14	0.502146	(M n NM) - (M n NM n Mc)	1109
DS.BK.2.1.7	0.690987	d.20.1.2	0.798283	(M n NM) - (M n NM n Mc)	1109
DS.BK.2.20.1	0.695279	b.30.5.4	0.360515	(M n NM) - (M n NM n Mc)	1109
DS.HH.1.1.72	0.695279	a.4.1.6	0.502146	(M n NM) - (M n NM n Mc)	1109
DS.HG.0.1.70	0.695279	a.144.1.1	0.7897	(M n NM) - (M n NM n Mc)	1109
DS.BN.5.7.1	0.699571	b.71.1.1	0.145923	(M n NM) - (M n NM n Mc)	1109
DS.HE.3.115.1	0.699571	c.92.2.4	0.381974	(M n NM) - (M n NM n Mc)	1109
DS.HH.1.1.21	0.699571	f.3.1.1	0.48927	(M n NM) - (M n NM n Mc)	1109
DS.EG.1.1.4	0.699571	d.58.11.2	0.648069	(M n NM) - (M n NM n Mc)	1109
DS.EG.1.1.4	0.699571	c.56.5.1	0.849785	(M n NM) - (M n NM n Mc)	1109
DS.GE.3.1.9	0.699571	c.56.5.1	0.849785	(M n NM) - (M n NM n Mc)	1109
DS.HE.3.115.1	0.699571	c.56.5.1	0.849785	(M n NM) - (M n NM n Mc)	1109
DS.EH.2.57.1	0.703863	a.4.5.42	0.321888	(M n NM) - (M n NM n Mc)	1109
DS.BK.1.6.1	0.703863	d.142.2.1	0.330472	(M n NM) - (M n NM n Mc)	1109
DS.HH.2.23.2	0.703863	a.246.2.1	0.446352	(M n NM) - (M n NM n Mc)	1109
DS.BN.5.6.5	0.703863	d.159.1.5	0.497854	(M n NM) - (M n NM n Mc)	1109
DS.BN.9.18.1	0.703863	b.29.1.18	0.506438	(M n NM) - (M n NM n Mc)	1109
DS.EG.0.4.10	0.703863	c.55.1.12	0.506438	(M n NM) - (M n NM n Mc)	1109
DS.BK.3.18.2	0.703863	b.82.1.14	0.536481	(M n NM) - (M n NM n Mc)	1109
DS.HG.0.1.52	0.703863	a.128.1.3	0.600858	(M n NM) - (M n NM n Mc)	1109
DS.BN.4.11.2	0.703863	b.69.2.2	0.665236	(M n NM) - (M n NM n Mc)	1109
DS.BK.3.18.2	0.703863	b.64.1.1	0.841202	(M n NM) - (M n NM n Mc)	1109
DS.BN.9.18.1	0.703863	b.69.13.1	0.858369	(M n NM) - (M n NM n Mc)	1109
DS.BK.4.1.23	0.708155	b.81.1.4	0.429185	(M n NM) - (M n NM n Mc)	1109
DS.HH.5.26.1	0.708155	a.4.5.29	0.467811	(M n NM) - (M n NM n Mc)	1109
DS.BN.3.28.1	0.708155	d.94.2.1	0.570815	(M n NM) - (M n NM n Mc)	1109
DS.GG.3.12.1	0.712446	c.68.1.13	0.175966	(M n NM) - (M n NM n Mc)	1109
DS.HE.4.1.16	0.712446	c.58.1.5	0.270386	(M n NM) - (M n NM n Mc)	1109
DS.HG.1.1.72	0.712446	c.23.5.8	0.334764	(M n NM) - (M n NM n Mc)	1109
DS.HE.4.204.1	0.712446	c.43.1.1	0.343348	(M n NM) - (M n NM n Mc)	1109
DS.BK.3.8.1	0.712446	b.1.2.1	0.412017	(M n NM) - (M n NM n Mc)	1109
DS.HE.4.64.2	0.712446	c.1.10.2	0.446352	(M n NM) - (M n NM n Mc)	1109
DS.EH.3.45.2	0.712446	c.1.16.1	0.450644	(M n NM) - (M n NM n Mc)	1109
DS.EH.1.5.8	0.712446	d.155.1.1	0.476395	(M n NM) - (M n NM n Mc)	1109
DS.HH.3.6.8	0.712446	a.257.1.1	0.476395	(M n NM) - (M n NM n Mc)	1109
DS.EH.3.7.2	0.712446	c.31.1.5	0.480687	(M n NM) - (M n NM n Mc)	1109
DS.BK.2.5.1	0.712446	b.40.2.1	0.484979	(M n NM) - (M n NM n Mc)	1109
DS.BK.2.45.1	0.712446	d.187.1.1	0.536481	(M n NM) - (M n NM n Mc)	1109
DS.BK.2.44.1	0.712446	d.92.1.3	0.609442	(M n NM) - (M n NM n Mc)	1109
DS.HE.2.3.7	0.712446	f.21.1.1	0.669528	(M n NM) - (M n NM n Mc)	1109
DS.HE.2.1.7	0.716738	c.79.1.1	0.103004	(M n NM) - (M n NM n Mc)	1109
DS.EH.0.3.1	0.716738	a.4.5.28	0.128755	(M n NM) - (M n NM n Mc)	1109
DS.BN.2.2.58	0.716738	d.144.1.9	0.330472	(M n NM) - (M n NM n Mc)	1109
DS.BK.1.38.1	0.716738	c.43.1.1	0.343348	(M n NM) - (M n NM n Mc)	1109
DS.EH.5.68.1	0.716738	c.66.1.53	0.416309	(M n NM) - (M n NM n Mc)	1109
DS.EG.0.2.34	0.716738	b.82.1.7	0.476395	(M n NM) - (M n NM n Mc)	1109
DS.HG.1.1.14	0.716738	c.52.1.9	0.480687	(M n NM) - (M n NM n Mc)	1109
DS.HE.2.36.2	0.716738	a.265.1.1	0.493562	(M n NM) - (M n NM n Mc)	1109
DS.EH.2.9.11	0.716738	c.66.1.45	0.497854	(M n NM) - (M n NM n Mc)	1109
DS.HG.1.1.30	0.716738	b.60.1.6	0.51073	(M n NM) - (M n NM n Mc)	1109
DS.HH.2.5.17	0.716738	f.13.1.2	0.927039	(M n NM) - (M n NM n Mc)	1109
DS.HE.2.1.3	0.72103	c.31.1.2	0.321888	(M n NM) - (M n NM n Mc)	1109
DS.BN.6.26.1	0.72103	d.50.1.1	0.463519	(M n NM) - (M n NM n Mc)	1109
DS.GH.2.15.1	0.72103	a.258.1.1	0.480687	(M n NM) - (M n NM n Mc)	1109
DS.EH.1.2.15	0.72103	d.274.1.1	0.493562	(M n NM) - (M n NM n Mc)	1109
DS.BK.5.1.3	0.72103	b.6.1.4	0.502146	(M n NM) - (M n NM n Mc)	1109
DS.HH.1.1.181	0.72103	e.26.1.2	0.532189	(M n NM) - (M n NM n Mc)	1109
DS.HH.5.1.7	0.72103	a.111.1.3	0.587983	(M n NM) - (M n NM n Mc)	1109
DS.HH.1.1.181	0.72103	a.118.1.2	0.965665	(M n NM) - (M n NM n Mc)	1109
DS.BN.6.26.1	0.72103	g.50.1.2	0.978541	(M n NM) - (M n NM n Mc)	1109
DS.EH.1.1.38	0.725322	d.122.1.3	0.0429185	(M n NM) - (M n NM n Mc)	1109
DS.BK.4.140.1	0.725322	c.74.1.1	0.236052	(M n NM) - (M n NM n Mc)	1109
DS.EG.1.1.20	0.725322	d.58.4.9	0.437768	(M n NM) - (M n NM n Mc)	1109
DS.EH.2.13.1	0.725322	c.52.1.16	0.480687	(M n NM) - (M n NM n Mc)	1109
DS.EG.1.4.5	0.725322	a.265.1.1	0.493562	(M n NM) - (M n NM n Mc)	1109
DS.HG.0.2.5	0.725322	d.254.1.2	0.493562	(M n NM) - (M n NM n Mc)	1109
DS.HG.4.16.1	0.725322	d.326.1.1	0.523605	(M n NM) - (M n NM n Mc)	1109
DS.HE.0.1.6	0.725322	c.56.1.1	0.540773	(M n NM) - (M n NM n Mc)	1109
DS.EH.1.1.38	0.725322	d.42.1.2	0.922747	(M n NM) - (M n NM n Mc)	1109
DS.GE.1.4.1	0.729614	c.3.1.2	0.0429185	(M n NM) - (M n NM n Mc)	1109
DS.HE.5.1.6	0.729614	c.94.1.1	0.0429185	(M n NM) - (M n NM n Mc)	1109
DS.HE.2.15.1	0.729614	d.52.3.1	0.180258	(M n NM) - (M n NM n Mc)	1109
DS.BK.4.2.3	0.729614	b.82.4.1	0.356223	(M n NM) - (M n NM n Mc)	1109
DS.EH.3.4.13	0.729614	c.51.4.1	0.446352	(M n NM) - (M n NM n Mc)	1109
DS.EH.2.19.1	0.729614	c.7.1.4	0.48927	(M n NM) - (M n NM n Mc)	1109
DS.HE.3.20.4	0.729614	d.36.1.1	0.583691	(M n NM) - (M n NM n Mc)	1109
DS.HE.4.64.1	0.729614	d.58.11.2	0.648069	(M n NM) - (M n NM n Mc)	1109
DS.BK.3.1.5	0.729614	b.1.1.4	0.935622	(M n NM) - (M n NM n Mc)	1109
DS.GE.2.13.1	0.733906	c.30.1.1	0.0944206	(M n NM) - (M n NM n Mc)	1109
DS.HE.2.4.20	0.733906	c.66.1.43	0.137339	(M n NM) - (M n NM n Mc)	1109
DS.EH.3.95.1	0.733906	e.11.1.1	0.180258	(M n NM) - (M n NM n Mc)	1109
DS.BN.6.53.1	0.733906	d.50.1.1	0.463519	(M n NM) - (M n NM n Mc)	1109
DS.EH.3.11.2	0.733906	b.142.1.1	0.476395	(M n NM) - (M n NM n Mc)	1109
DS.BK.3.12.5	0.733906	d.335.1.1	0.502146	(M n NM) - (M n NM n Mc)	1109
DS.HH.4.1.14	0.733906	a.68.1.1	0.635193	(M n NM) - (M n NM n Mc)	1109
DS.EH.2.3.3	0.738197	c.26.1.1	0.0686695	(M n NM) - (M n NM n Mc)	1109
DS.HG.1.1.45	0.738197	c.109.1.1	0.321888	(M n NM) - (M n NM n Mc)	1109
DS.GE.2.4.2	0.738197	c.69.1.20	0.459227	(M n NM) - (M n NM n Mc)	1109
DS.HG.3.8.2	0.738197	c.2.1.5	0.459227	(M n NM) - (M n NM n Mc)	1109
DS.BN.3.81.1	0.738197	b.52.2.1	0.493562	(M n NM) - (M n NM n Mc)	1109
DS.HH.5.8.1	0.738197	a.230.1.1	0.506438	(M n NM) - (M n NM n Mc)	1109
DS.EG.1.5.12	0.742489	b.61.6.1	0.317597	(M n NM) - (M n NM n Mc)	1109
DS.BK.5.1.4	0.742489	b.80.1.10	0.480687	(M n NM) - (M n NM n Mc)	1109
DS.EG.0.1.1	0.746781	b.35.1.2	0.128755	(M n NM) - (M n NM n Mc)	1109
DS.BK.4.1.17	0.746781	b.80.6.1	0.467811	(M n NM) - (M n NM n Mc)	1109
DS.BN.2.1.74	0.746781	b.169.1.1	0.484979	(M n NM) - (M n NM n Mc)	1109
DS.HE.5.1.13	0.746781	c.1.19.3	0.51073	(M n NM) - (M n NM n Mc)	1109
DS.GE.1.23.1	0.746781	c.1.9.14	0.536481	(M n NM) - (M n NM n Mc)	1109
DS.BN.2.1.14	0.746781	a.6.1.4	0.729614	(M n NM) - (M n NM n Mc)	1109
DS.GE.1.23.1	0.746781	g.50.1.1	0.944206	(M n NM) - (M n NM n Mc)	1109
DS.GH.0.1.49	0.751073	a.152.1.3	0.309013	(M n NM) - (M n NM n Mc)	1109
DS.GE.0.1.16	0.751073	d.58.26.1	0.364807	(M n NM) - (M n NM n Mc)	1109
DS.EH.1.5.18	0.751073	c.76.1.1	0.399142	(M n NM) - (M n NM n Mc)	1109
DS.HG.3.1.3	0.751073	d.163.1.2	0.515021	(M n NM) - (M n NM n Mc)	1109
DS.BN.3.94.1	0.751073	d.152.1.1	0.545064	(M n NM) - (M n NM n Mc)	1109
DS.HG.3.2.6	0.751073	a.102.4.1	0.600858	(M n NM) - (M n NM n Mc)	1109
DS.GH.1.1.34	0.751073	d.179.1.1	0.669528	(M n NM) - (M n NM n Mc)	1109
DS.HG.3.2.6	0.751073	a.102.4.3	0.785408	(M n NM) - (M n NM n Mc)	1109
DS.BK.1.23.1	0.755365	b.3.6.1	0.373391	(M n NM) - (M n NM n Mc)	1109
DS.HE.3.60.1	0.755365	c.14.1.1	0.386266	(M n NM) - (M n NM n Mc)	1109
DS.GE.2.5.3	0.755365	b.82.1.4	0.459227	(M n NM) - (M n NM n Mc)	1109
DS.EG.3.3.4	0.755365	d.79.1.2	0.523605	(M n NM) - (M n NM n Mc)	1109
DS.EG.1.1.14	0.755365	b.18.1.25	0.583691	(M n NM) - (M n NM n Mc)	1109
DS.EH.2.1.66	0.755365	d.95.2.2	0.592275	(M n NM) - (M n NM n Mc)	1109
DS.EH.3.105.1	0.755365	c.116.1.3	0.678112	(M n NM) - (M n NM n Mc)	1109
DS.GE.2.5.3	0.755365	c.3.1.3	0.785408	(M n NM) - (M n NM n Mc)	1109
DS.EH.1.1.53	0.755365	d.120.1.1	0.828326	(M n NM) - (M n NM n Mc)	1109
DS.BN.2.10.17	0.759657	c.123.1.1	0.360515	(M n NM) - (M n NM n Mc)	1109
DS.HH.5.1.1	0.759657	c.19.1.1	0.386266	(M n NM) - (M n NM n Mc)	1109
DS.GH.2.3.29	0.759657	e.18.1.1	0.545064	(M n NM) - (M n NM n Mc)	1109
DS.EH.1.16.1	0.759657	d.157.1.3	0.549356	(M n NM) - (M n NM n Mc)	1109
DS.HE.3.25.3	0.759657	d.92.1.3	0.609442	(M n NM) - (M n NM n Mc)	1109
DS.BN.2.8.8	0.759657	d.208.1.1	0.742489	(M n NM) - (M n NM n Mc)	1109
DS.EH.1.16.1	0.759657	d.17.4.2	0.83691	(M n NM) - (M n NM n Mc)	1109
DS.HH.2.7.4	0.763948	c.68.1.1	0.055794	(M n NM) - (M n NM n Mc)	1109
DS.EH.2.2.8	0.763948	d.67.1.1	0.364807	(M n NM) - (M n NM n Mc)	1109
DS.BN.6.92.1	0.763948	a.4.5.61	0.381974	(M n NM) - (M n NM n Mc)	1109
DS.HG.2.9.1	0.763948	d.58.26.5	0.484979	(M n NM) - (M n NM n Mc)	1109
DS.HH.2.4.4	0.763948	d.211.1.1	0.497854	(M n NM) - (M n NM n Mc)	1109
DS.HE.1.3.1	0.763948	b.1.18.3	0.515021	(M n NM) - (M n NM n Mc)	1109
DS.EH.2.6.2	0.763948	b.128.1.1	0.532189	(M n NM) - (M n NM n Mc)	1109
DS.EH.1.2.39	0.763948	d.41.3.1	0.652361	(M n NM) - (M n NM n Mc)	1109
DS.EH.1.1.39	0.76824	a.4.5.37	0.175966	(M n NM) - (M n NM n Mc)	1109
DS.GH.1.1.26	0.76824	e.11.1.1	0.180258	(M n NM) - (M n NM n Mc)	1109
DS.EH.1.5.11	0.76824	d.331.1.1	0.484979	(M n NM) - (M n NM n Mc)	1109
DS.HH.2.1.18	0.76824	c.37.1.15	0.540773	(M n NM) - (M n NM n Mc)	1109
DS.BN.2.56.1	0.772532	b.6.1.2	0.309013	(M n NM) - (M n NM n Mc)	1109
DS.BN.2.1.49	0.772532	d.224.1.3	0.592275	(M n NM) - (M n NM n Mc)	1109
DS.HH.4.4.1	0.776824	a.121.1.1	0.180258	(M n NM) - (M n NM n Mc)	1109
DS.GE.2.4.5	0.776824	c.91.1.1	0.321888	(M n NM) - (M n NM n Mc)	1109
DS.EH.2.22.6	0.776824	c.69.1.18	0.32618	(M n NM) - (M n NM n Mc)	1109
DS.BK.4.63.1	0.776824	b.68.6.1	0.506438	(M n NM) - (M n NM n Mc)	1109
DS.GG.1.2.8	0.776824	c.69.1.15	0.506438	(M n NM) - (M n NM n Mc)	1109
DS.BN.5.5.2	0.776824	d.131.1.2	0.793991	(M n NM) - (M n NM n Mc)	1109
DS.BK.4.63.1	0.776824	b.69.4.1	1	(M n NM) - (M n NM n Mc)	1109
DS.BN.5.5.2	0.776824	b.69.4.1	1	(M n NM) - (M n NM n Mc)	1109
DS.HH.3.7.10	0.781116	c.94.1.1	0.0429185	(M n NM) - (M n NM n Mc)	1109
DS.EG.0.4.2	0.781116	d.127.1.1	0.137339	(M n NM) - (M n NM n Mc)	1109
DS.GE.2.38.1	0.781116	c.56.2.1	0.197425	(M n NM) - (M n NM n Mc)	1109
DS.BN.3.101.1	0.781116	d.81.1.3	0.23176	(M n NM) - (M n NM n Mc)	1109
DS.EH.1.5.10	0.781116	d.14.1.9	0.274678	(M n NM) - (M n NM n Mc)	1109
DS.HH.4.9.6	0.781116	c.36.1.11	0.347639	(M n NM) - (M n NM n Mc)	1109
DS.EG.1.1.41	0.781116	c.129.1.1	0.386266	(M n NM) - (M n NM n Mc)	1109
DS.HH.2.2.37	0.781116	c.19.1.1	0.386266	(M n NM) - (M n NM n Mc)	1109
DS.BK.3.71.1	0.781116	b.18.1.13	0.420601	(M n NM) - (M n NM n Mc)	1109
DS.BN.3.63.1	0.781116	b.24.1.1	0.446352	(M n NM) - (M n NM n Mc)	1109
DS.HE.4.7.11	0.781116	c.34.1.1	0.459227	(M n NM) - (M n NM n Mc)	1109
DS.GH.1.1.17	0.781116	c.23.16.6	0.467811	(M n NM) - (M n NM n Mc)	1109
DS.GE.2.2.32	0.781116	b.116.1.1	0.472103	(M n NM) - (M n NM n Mc)	1109
DS.BN.2.6.8	0.781116	b.28.1.1	0.476395	(M n NM) - (M n NM n Mc)	1109
DS.EH.5.82.1	0.781116	c.23.6.1	0.502146	(M n NM) - (M n NM n Mc)	1109
DS.HH.1.2.3	0.781116	d.165.1.1	0.51073	(M n NM) - (M n NM n Mc)	1109
DS.BN.2.10.19	0.781116	b.29.1.19	0.575107	(M n NM) - (M n NM n Mc)	1109
DS.EH.5.146.1	0.781116	c.7.1.1	0.656652	(M n NM) - (M n NM n Mc)	1109
DS.HH.2.3.9	0.781116	a.21.1.1	0.957082	(M n NM) - (M n NM n Mc)	1109
DS.HH.1.2.3	0.781116	a.104.1.1	0.974249	(M n NM) - (M n NM n Mc)	1109
DS.HE.4.35.1	0.785408	d.58.4.2	0.253219	(M n NM) - (M n NM n Mc)	1109
DS.BK.4.29.1	0.785408	b.1.8.1	0.351931	(M n NM) - (M n NM n Mc)	1109
DS.GH.0.1.126	0.785408	c.1.9.15	0.356223	(M n NM) - (M n NM n Mc)	1109
DS.BN.3.55.1	0.785408	a.246.2.1	0.446352	(M n NM) - (M n NM n Mc)	1109
DS.BN.2.8.19	0.785408	d.126.1.4	0.450644	(M n NM) - (M n NM n Mc)	1109
DS.HH.1.2.31	0.785408	a.136.1.1	0.566524	(M n NM) - (M n NM n Mc)	1109
DS.BN.2.5.65	0.785408	b.30.5.7	0.587983	(M n NM) - (M n NM n Mc)	1109
DS.HH.1.2.31	0.785408	a.74.1.1	0.982833	(M n NM) - (M n NM n Mc)	1109
DS.HH.2.5.6	0.7897	a.211.1.3	0.351931	(M n NM) - (M n NM n Mc)	1109
DS.BN.2.2.11	0.7897	d.74.2.1	0.356223	(M n NM) - (M n NM n Mc)	1109
DS.EH.5.31.1	0.7897	c.66.1.26	0.356223	(M n NM) - (M n NM n Mc)	1109
DS.EH.1.1.48	0.7897	c.70.1.1	0.360515	(M n NM) - (M n NM n Mc)	1109
DS.EH.1.10.6	0.7897	c.3.1.1	0.459227	(M n NM) - (M n NM n Mc)	1109
DS.HE.4.5.11	0.793991	c.145.1.1	0.291845	(M n NM) - (M n NM n Mc)	1109
DS.EH.5.42.1	0.793991	c.71.1.2	0.309013	(M n NM) - (M n NM n Mc)	1109
DS.HH.1.2.25	0.793991	c.23.5.8	0.334764	(M n NM) - (M n NM n Mc)	1109
DS.EH.0.1.14	0.793991	a.4.5.38	0.467811	(M n NM) - (M n NM n Mc)	1109
DS.HH.2.9.2	0.793991	a.100.1.5	0.502146	(M n NM) - (M n NM n Mc)	1109
DS.GE.1.1.2	0.793991	b.42.3.1	0.51073	(M n NM) - (M n NM n Mc)	1109
DS.GE.1.1.2	0.793991	b.42.2.1	0.841202	(M n NM) - (M n NM n Mc)	1109
DS.GE.2.2.9	0.793991	a.64.1.2	0.93133	(M n NM) - (M n NM n Mc)	1109
DS.GE.1.1.2	0.793991	b.42.6.1	0.939914	(M n NM) - (M n NM n Mc)	1109
DS.EH.2.1.59	0.798283	d.235.1.1	0.515021	(M n NM) - (M n NM n Mc)	1109
DS.HE.5.77.1	0.798283	b.122.1.5	0.613734	(M n NM) - (M n NM n Mc)	1109
DS.BK.2.24.1	0.802575	b.2.3.6	0.467811	(M n NM) - (M n NM n Mc)	1109
DS.HH.3.36.1	0.802575	d.159.1.5	0.497854	(M n NM) - (M n NM n Mc)	1109
DS.EG.1.2.56	0.802575	b.2.3.4	0.51073	(M n NM) - (M n NM n Mc)	1109
DS.HH.4.2.15	0.802575	d.129.3.4	0.729614	(M n NM) - (M n NM n Mc)	1109
DS.HH.4.43.1	0.802575	a.116.1.1	0.95279	(M n NM) - (M n NM n Mc)	1109
DS.HH.4.43.1	0.802575	a.21.1.1	0.957082	(M n NM) - (M n NM n Mc)	1109
DS.HH.6.27.1	0.806867	a.118.18.1	0.223176	(M n NM) - (M n NM n Mc)	1109
DS.HH.4.2.27	0.806867	c.47.1.13	0.304721	(M n NM) - (M n NM n Mc)	1109
DS.GE.2.5.10	0.806867	c.1.19.1	0.321888	(M n NM) - (M n NM n Mc)	1109
DS.EG.2.7.3	0.806867	c.55.6.1	0.407725	(M n NM) - (M n NM n Mc)	1109
DS.GH.2.5.13	0.806867	d.167.1.1	0.416309	(M n NM) - (M n NM n Mc)	1109
DS.BN.6.27.1	0.806867	d.26.1.2	0.454936	(M n NM) - (M n NM n Mc)	1109
DS.EH.5.163.1	0.806867	c.23.16.5	0.463519	(M n NM) - (M n NM n Mc)	1109
DS.BK.1.4.1	0.806867	b.163.1.2	0.472103	(M n NM) - (M n NM n Mc)	1109
DS.BN.2.3.21	0.806867	b.42.2.3	0.48927	(M n NM) - (M n NM n Mc)	1109
DS.BN.2.4.23	0.806867	b.62.1.1	0.48927	(M n NM) - (M n NM n Mc)	1109
DS.HH.4.7.7	0.806867	a.88.1.1	0.506438	(M n NM) - (M n NM n Mc)	1109
DS.HG.0.2.22	0.811159	d.136.1.2	0.317597	(M n NM) - (M n NM n Mc)	1109
DS.BN.3.92.1	0.811159	d.218.1.2	0.467811	(M n NM) - (M n NM n Mc)	1109
DS.HG.0.1.66	0.811159	c.6.2.7	0.519313	(M n NM) - (M n NM n Mc)	1109
DS.EG.1.1.30	0.811159	d.144.1.8	0.806867	(M n NM) - (M n NM n Mc)	1109
DS.BK.2.12.1	0.815451	c.61.1.1	0.0901288	(M n NM) - (M n NM n Mc)	1109
DS.BK.2.55.1	0.815451	d.43.2.1	0.197425	(M n NM) - (M n NM n Mc)	1109
DS.HH.2.22.1	0.815451	d.185.1.1	0.223176	(M n NM) - (M n NM n Mc)	1109
DS.HH.4.36.2	0.815451	c.144.1.1	0.296137	(M n NM) - (M n NM n Mc)	1109
DS.HE.3.16.7	0.815451	a.129.1.1	0.356223	(M n NM) - (M n NM n Mc)	1109
DS.HH.4.4.5	0.815451	a.129.1.1	0.356223	(M n NM) - (M n NM n Mc)	1109
DS.HH.1.3.20	0.815451	a.4.5.69	0.381974	(M n NM) - (M n NM n Mc)	1109
DS.HH.3.7.30	0.815451	b.43.5.1	0.412017	(M n NM) - (M n NM n Mc)	1109
DS.HH.1.1.53	0.815451	d.52.1.1	0.437768	(M n NM) - (M n NM n Mc)	1109
DS.HH.6.42.1	0.815451	a.4.5.58	0.44206	(M n NM) - (M n NM n Mc)	1109
DS.EG.2.25.2	0.815451	c.62.1.5	0.446352	(M n NM) - (M n NM n Mc)	1109
DS.HH.6.15.1	0.815451	a.60.2.1	0.450644	(M n NM) - (M n NM n Mc)	1109
DS.HH.2.6.4	0.815451	a.4.5.29	0.467811	(M n NM) - (M n NM n Mc)	1109
DS.EH.5.22.3	0.815451	c.52.1.26	0.506438	(M n NM) - (M n NM n Mc)	1109
DS.GE.1.2.16	0.815451	b.2.3.4	0.51073	(M n NM) - (M n NM n Mc)	1109
DS.EH.0.2.5	0.815451	g.78.1.1	0.519313	(M n NM) - (M n NM n Mc)	1109
DS.EH.0.3.3	0.815451	a.4.5.35	0.527897	(M n NM) - (M n NM n Mc)	1109
DS.GG.2.2.2	0.815451	d.13.1.3	0.592275	(M n NM) - (M n NM n Mc)	1109
DS.HH.3.29.1	0.815451	d.58.26.3	0.665236	(M n NM) - (M n NM n Mc)	1109
DS.BN.2.64.1	0.815451	b.29.1.13	0.716738	(M n NM) - (M n NM n Mc)	1109
DS.HG.0.1.124	0.815451	b.26.1.1	0.742489	(M n NM) - (M n NM n Mc)	1109
DS.HH.3.12.2	0.815451	a.74.1.2	0.802575	(M n NM) - (M n NM n Mc)	1109
DS.HH.3.7.30	0.815451	a.4.5.46	0.832618	(M n NM) - (M n NM n Mc)	1109
DS.HH.1.1.53	0.815451	a.21.1.1	0.957082	(M n NM) - (M n NM n Mc)	1109
DS.HE.3.16.7	0.815451	c.10.2.1	0.987124	(M n NM) - (M n NM n Mc)	1109
DS.EH.2.9.9	0.819742	a.4.5.4	0.321888	(M n NM) - (M n NM n Mc)	1109
DS.EH.3.1.10	0.819742	c.59.1.2	0.334764	(M n NM) - (M n NM n Mc)	1109
DS.EG.2.9.10	0.819742	b.81.1.4	0.429185	(M n NM) - (M n NM n Mc)	1109
DS.BN.2.1.2	0.819742	b.68.7.1	0.48927	(M n NM) - (M n NM n Mc)	1109
DS.BN.2.1.2	0.819742	g.39.1.3	0.991416	(M n NM) - (M n NM n Mc)	1109
DS.BN.3.4.3	0.824034	b.40.3.3	0.746781	(M n NM) - (M n NM n Mc)	1109
DS.BK.4.41.1	0.824034	b.15.1.2	0.759657	(M n NM) - (M n NM n Mc)	1109
DS.BK.5.30.1	0.828326	d.157.1.2	0.197425	(M n NM) - (M n NM n Mc)	1109
DS.EG.2.12.3	0.828326	d.38.1.1	0.214592	(M n NM) - (M n NM n Mc)	1109
DS.GE.1.10.1	0.828326	b.40.6.2	0.343348	(M n NM) - (M n NM n Mc)	1109
DS.HE.2.2.19	0.828326	c.23.16.4	0.39485	(M n NM) - (M n NM n Mc)	1109
DS.HG.2.8.1	0.828326	a.96.1.1	0.424893	(M n NM) - (M n NM n Mc)	1109
DS.GE.1.2.5	0.828326	b.130.1.1	0.459227	(M n NM) - (M n NM n Mc)	1109
DS.BK.4.1.21	0.828326	b.80.6.1	0.467811	(M n NM) - (M n NM n Mc)	1109
DS.BN.2.10.5	0.828326	b.40.2.2	0.48927	(M n NM) - (M n NM n Mc)	1109
DS.BN.6.19.1	0.828326	b.34.7.1	0.506438	(M n NM) - (M n NM n Mc)	1109
DS.BN.2.2.62	0.828326	a.4.5.35	0.527897	(M n NM) - (M n NM n Mc)	1109
DS.HH.5.21.1	0.828326	a.25.1.3	0.545064	(M n NM) - (M n NM n Mc)	1109
DS.EG.3.5.3	0.828326	b.1.6.2	0.716738	(M n NM) - (M n NM n Mc)	1109
DS.HH.4.6.10	0.828326	f.40.1.1	0.738197	(M n NM) - (M n NM n Mc)	1109
DS.HH.5.21.1	0.828326	a.47.2.1	0.841202	(M n NM) - (M n NM n Mc)	1109
DS.BN.6.19.1	0.828326	g.50.1.2	0.978541	(M n NM) - (M n NM n Mc)	1109
DS.BK.5.79.1	0.832618	d.14.1.3	0.214592	(M n NM) - (M n NM n Mc)	1109
DS.GH.1.1.2	0.832618	a.60.9.1	0.32618	(M n NM) - (M n NM n Mc)	1109
DS.GH.1.1.28	0.832618	d.92.1.2	0.390558	(M n NM) - (M n NM n Mc)	1109
DS.HH.5.58.1	0.832618	d.219.1.1	0.506438	(M n NM) - (M n NM n Mc)	1109
DS.GE.2.1.8	0.832618	c.116.1.3	0.678112	(M n NM) - (M n NM n Mc)	1109
DS.EH.3.9.3	0.832618	d.74.3.2	0.738197	(M n NM) - (M n NM n Mc)	1109
DS.HH.5.58.1	0.832618	d.211.2.1	0.901288	(M n NM) - (M n NM n Mc)	1109
DS.GE.0.2.1	0.83691	d.79.1.1	0.223176	(M n NM) - (M n NM n Mc)	1109
DS.BN.4.1.19	0.83691	d.58.32.2	0.334764	(M n NM) - (M n NM n Mc)	1109
DS.EH.1.10.4	0.83691	d.79.3.3	0.399142	(M n NM) - (M n NM n Mc)	1109
DS.BN.2.5.11	0.83691	d.79.2.1	0.459227	(M n NM) - (M n NM n Mc)	1109
DS.EH.0.4.3	0.83691	c.32.1.1	0.459227	(M n NM) - (M n NM n Mc)	1109
DS.HH.1.1.148	0.83691	c.52.1.21	0.476395	(M n NM) - (M n NM n Mc)	1109
DS.GE.1.5.2	0.83691	a.4.5.27	0.480687	(M n NM) - (M n NM n Mc)	1109
DS.GE.1.2.18	0.83691	c.55.1.12	0.506438	(M n NM) - (M n NM n Mc)	1109
DS.BN.2.1.16	0.83691	c.91.1.2	0.545064	(M n NM) - (M n NM n Mc)	1109
DS.HG.3.5.11	0.83691	d.4.1.6	0.55794	(M n NM) - (M n NM n Mc)	1109
DS.BK.1.2.9	0.83691	b.18.1.22	0.575107	(M n NM) - (M n NM n Mc)	1109
DS.EG.1.14.2	0.83691	c.1.9.3	0.575107	(M n NM) - (M n NM n Mc)	1109
DS.BN.7.17.1	0.83691	c.30.1.3	0.626609	(M n NM) - (M n NM n Mc)	1109
DS.HH.2.16.4	0.83691	b.131.1.1	0.660944	(M n NM) - (M n NM n Mc)	1109
DS.BN.8.30.1	0.83691	b.34.5.5	0.699571	(M n NM) - (M n NM n Mc)	1109
DS.EH.2.1.13	0.83691	b.55.1.7	0.725322	(M n NM) - (M n NM n Mc)	1109
DS.HG.1.3.6	0.83691	g.41.4.1	0.751073	(M n NM) - (M n NM n Mc)	1109
DS.BN.3.36.1	0.83691	d.278.1.2	0.781116	(M n NM) - (M n NM n Mc)	1109
DS.HH.2.15.1	0.83691	a.118.9.4	0.828326	(M n NM) - (M n NM n Mc)	1109
DS.EH.2.1.13	0.83691	g.37.1.1	0.982833	(M n NM) - (M n NM n Mc)	1109
DS.EG.3.3.1	0.841202	c.2.1.3	0.0429185	(M n NM) - (M n NM n Mc)	1109
DS.BN.3.20.1	0.841202	c.95.1.1	0.0472103	(M n NM) - (M n NM n Mc)	1109
DS.BN.5.1.3	0.841202	c.72.1.1	0.128755	(M n NM) - (M n NM n Mc)	1109
DS.EG.1.1.3	0.841202	c.1.8.1	0.141631	(M n NM) - (M n NM n Mc)	1109
DS.BN.3.72.1	0.841202	d.32.1.2	0.150215	(M n NM) - (M n NM n Mc)	1109
DS.HE.3.39.3	0.841202	d.54.1.1	0.214592	(M n NM) - (M n NM n Mc)	1109
DS.GH.0.1.125	0.841202	c.4.1.1	0.291845	(M n NM) - (M n NM n Mc)	1109
DS.EH.1.1.2	0.841202	b.6.1.1	0.343348	(M n NM) - (M n NM n Mc)	1109
DS.BK.2.1.17	0.841202	c.23.5.3	0.356223	(M n NM) - (M n NM n Mc)	1109
DS.HE.3.55.1	0.841202	d.41.1.1	0.356223	(M n NM) - (M n NM n Mc)	1109
DS.EG.0.9.1	0.841202	b.30.5.4	0.360515	(M n NM) - (M n NM n Mc)	1109
DS.BK.1.2.4	0.841202	b.18.1.1	0.364807	(M n NM) - (M n NM n Mc)	1109
DS.BN.2.71.1	0.841202	d.159.1.2	0.369099	(M n NM) - (M n NM n Mc)	1109
DS.BN.2.2.50	0.841202	b.45.1.2	0.373391	(M n NM) - (M n NM n Mc)	1109
DS.BN.2.10.13	0.841202	d.157.1.10	0.459227	(M n NM) - (M n NM n Mc)	1109
DS.GH.3.39.1	0.841202	a.102.1.5	0.459227	(M n NM) - (M n NM n Mc)	1109
DS.BN.2.6.41	0.841202	b.69.2.1	0.484979	(M n NM) - (M n NM n Mc)	1109
DS.BN.5.9.2	0.841202	b.42.2.3	0.48927	(M n NM) - (M n NM n Mc)	1109
DS.BN.4.30.1	0.841202	d.38.1.7	0.502146	(M n NM) - (M n NM n Mc)	1109
DS.EH.2.9.2	0.841202	a.4.5.7	0.506438	(M n NM) - (M n NM n Mc)	1109
DS.HG.3.2.9	0.841202	c.105.1.1	0.549356	(M n NM) - (M n NM n Mc)	1109
DS.HH.6.33.1	0.841202	a.136.1.1	0.566524	(M n NM) - (M n NM n Mc)	1109
DS.HG.0.1.72	0.841202	c.55.1.11	0.600858	(M n NM) - (M n NM n Mc)	1109
DS.BN.4.60.1	0.841202	b.136.1.1	0.609442	(M n NM) - (M n NM n Mc)	1109
DS.HH.2.5.11	0.841202	a.118.4.1	0.712446	(M n NM) - (M n NM n Mc)	1109
DS.EG.1.5.7	0.841202	c.52.2.1	0.772532	(M n NM) - (M n NM n Mc)	1109
DS.HG.2.3.3	0.841202	c.69.1.13	0.776824	(M n NM) - (M n NM n Mc)	1109
DS.HG.2.2.18	0.841202	d.136.1.3	0.781116	(M n NM) - (M n NM n Mc)	1109
DS.BN.5.9.1	0.841202	b.42.1.1	0.793991	(M n NM) - (M n NM n Mc)	1109
DS.BN.6.127.1	0.841202	b.69.9.1	0.83691	(M n NM) - (M n NM n Mc)	1109
DS.EH.1.1.2	0.841202	d.169.1.1	0.905579	(M n NM) - (M n NM n Mc)	1109
DS.BN.5.9.1	0.841202	b.42.6.1	0.939914	(M n NM) - (M n NM n Mc)	1109
DS.GH.3.39.1	0.841202	a.74.1.1	0.982833	(M n NM) - (M n NM n Mc)	1109
DS.HH.6.33.1	0.841202	a.74.1.1	0.982833	(M n NM) - (M n NM n Mc)	1109
DS.BK.2.24.2	0.845494	b.88.1.2	0.686695	(M n NM) - (M n NM n Mc)	1109
DS.HG.4.11.2	0.845494	d.2.1.2	0.729614	(M n NM) - (M n NM n Mc)	1109
DS.BN.2.10.22	0.845494	d.156.1.1	0.751073	(M n NM) - (M n NM n Mc)	1109
DS.HH.4.10.1	0.845494	a.118.9.2	0.83691	(M n NM) - (M n NM n Mc)	1109
DS.HH.4.10.1	0.845494	a.118.1.2	0.965665	(M n NM) - (M n NM n Mc)	1109
DS.BK.2.79.1	0.849785	c.74.1.1	0.236052	(M n NM) - (M n NM n Mc)	1109
DS.EG.2.1.30	0.849785	c.44.1.1	0.356223	(M n NM) - (M n NM n Mc)	1109
DS.BN.8.20.1	0.849785	b.11.1.2	0.472103	(M n NM) - (M n NM n Mc)	1109
DS.HH.3.9.1	0.849785	a.25.1.4	0.506438	(M n NM) - (M n NM n Mc)	1109
DS.BN.7.36.1	0.854077	b.40.6.3	0.244635	(M n NM) - (M n NM n Mc)	1109
DS.HH.5.68.1	0.854077	e.22.1.1	0.27897	(M n NM) - (M n NM n Mc)	1109
DS.EH.4.7.4	0.854077	c.1.8.15	0.429185	(M n NM) - (M n NM n Mc)	1109
DS.BN.3.3.8	0.854077	b.29.1.10	0.532189	(M n NM) - (M n NM n Mc)	1109
DS.BN.6.15.1	0.854077	b.68.4.1	0.596567	(M n NM) - (M n NM n Mc)	1109
DS.EG.1.1.9	0.858369	c.14.1.3	0.158798	(M n NM) - (M n NM n Mc)	1109
DS.HH.6.20.1	0.858369	c.2.1.9	0.184549	(M n NM) - (M n NM n Mc)	1109
DS.HG.0.1.114	0.858369	e.22.1.1	0.27897	(M n NM) - (M n NM n Mc)	1109
DS.BN.6.111.1	0.858369	c.66.1.17	0.321888	(M n NM) - (M n NM n Mc)	1109
DS.BN.7.1.1	0.858369	d.1.1.2	0.390558	(M n NM) - (M n NM n Mc)	1109
DS.BN.4.26.2	0.858369	a.4.5.11	0.454936	(M n NM) - (M n NM n Mc)	1109
DS.BN.2.2.10	0.858369	d.129.5.1	0.484979	(M n NM) - (M n NM n Mc)	1109
DS.HH.2.1.75	0.862661	a.100.1.2	0.283262	(M n NM) - (M n NM n Mc)	1109
DS.HH.4.9.9	0.862661	c.28.1.1	0.317597	(M n NM) - (M n NM n Mc)	1109
DS.BK.5.3.3	0.862661	b.3.5.1	0.472103	(M n NM) - (M n NM n Mc)	1109
DS.HG.0.1.133	0.862661	a.168.1.1	0.476395	(M n NM) - (M n NM n Mc)	1109
DS.HG.3.5.2	0.862661	a.234.1.1	0.51073	(M n NM) - (M n NM n Mc)	1109
DS.HG.1.3.5	0.862661	a.85.1.1	0.515021	(M n NM) - (M n NM n Mc)	1109
DS.HH.9.1.1	0.862661	a.39.1.8	0.815451	(M n NM) - (M n NM n Mc)	1109
DS.HH.9.1.1	0.862661	a.39.1.10	0.88412	(M n NM) - (M n NM n Mc)	1109
DS.HH.2.1.69	0.866953	d.157.1.2	0.197425	(M n NM) - (M n NM n Mc)	1109
DS.HH.2.1.77	0.866953	d.157.1.10	0.459227	(M n NM) - (M n NM n Mc)	1109
DS.HH.1.1.73	0.866953	a.102.1.3	0.472103	(M n NM) - (M n NM n Mc)	1109
DS.EH.0.4.2	0.871245	d.167.1.1	0.416309	(M n NM) - (M n NM n Mc)	1109
DS.HG.2.2.14	0.871245	b.82.2.3	0.506438	(M n NM) - (M n NM n Mc)	1109
DS.EG.1.1.24	0.871245	b.34.9.1	0.918455	(M n NM) - (M n NM n Mc)	1109
DS.HG.1.4.8	0.875536	d.67.1.2	0.334764	(M n NM) - (M n NM n Mc)	1109
DS.GE.3.10.3	0.875536	c.66.1.23	0.416309	(M n NM) - (M n NM n Mc)	1109
DS.GE.2.2.15	0.875536	b.18.1.18	0.51073	(M n NM) - (M n NM n Mc)	1109
DS.EH.3.20.6	0.875536	c.23.17.1	0.536481	(M n NM) - (M n NM n Mc)	1109
DS.HH.3.17.1	0.875536	c.66.1.15	0.686695	(M n NM) - (M n NM n Mc)	1109
DS.HH.3.17.1	0.875536	c.10.2.1	0.987124	(M n NM) - (M n NM n Mc)	1109
DS.HH.2.23.1	0.879828	c.120.1.1	0.32618	(M n NM) - (M n NM n Mc)	1109
DS.GE.1.3.1	0.879828	b.68.9.1	0.351931	(M n NM) - (M n NM n Mc)	1109
DS.GE.2.29.1	0.879828	f.5.1.1	0.369099	(M n NM) - (M n NM n Mc)	1109
DS.HH.3.64.1	0.879828	b.3.6.1	0.373391	(M n NM) - (M n NM n Mc)	1109
DS.BN.2.7.4	0.879828	a.24.11.1	0.493562	(M n NM) - (M n NM n Mc)	1109
DS.HH.2.3.2	0.879828	a.101.1.1	0.532189	(M n NM) - (M n NM n Mc)	1109
DS.HH.3.15.4	0.879828	c.1.9.14	0.536481	(M n NM) - (M n NM n Mc)	1109
DS.GE.1.7.6	0.879828	c.1.17.2	0.579399	(M n NM) - (M n NM n Mc)	1109
DS.EG.4.34.1	0.879828	d.131.1.2	0.793991	(M n NM) - (M n NM n Mc)	1109
DS.BN.4.6.2	0.879828	d.9.1.1	0.854077	(M n NM) - (M n NM n Mc)	1109
DS.BN.5.135.1	0.879828	d.9.1.1	0.854077	(M n NM) - (M n NM n Mc)	1109
DS.GE.1.3.1	0.879828	b.69.1.1	0.88412	(M n NM) - (M n NM n Mc)	1109
DS.HH.2.3.2	0.879828	a.77.1.4	0.88412	(M n NM) - (M n NM n Mc)	1109
DS.HG.1.9.1	0.88412	c.124.1.1	0.313305	(M n NM) - (M n NM n Mc)	1109
DS.GE.1.39.1	0.88412	c.66.1.7	0.321888	(M n NM) - (M n NM n Mc)	1109
DS.BN.5.64.1	0.88412	c.66.1.1	0.351931	(M n NM) - (M n NM n Mc)	1109
DS.HG.1.4.2	0.88412	c.62.1.4	0.815451	(M n NM) - (M n NM n Mc)	1109
DS.BN.4.129.1	0.88412	g.39.1.3	0.991416	(M n NM) - (M n NM n Mc)	1109
DS.HH.5.1.5	0.888412	f.46.1.1	0.377682	(M n NM) - (M n NM n Mc)	1109
DS.BN.6.74.1	0.888412	b.42.4.2	0.480687	(M n NM) - (M n NM n Mc)	1109
DS.HH.3.9.5	0.888412	d.112.1.1	0.493562	(M n NM) - (M n NM n Mc)	1109
DS.BN.3.27.1	0.892704	b.40.6.3	0.244635	(M n NM) - (M n NM n Mc)	1109
DS.BN.4.16.1	0.892704	d.254.1.1	0.467811	(M n NM) - (M n NM n Mc)	1109
DS.EG.2.11.2	0.892704	d.15.3.2	0.493562	(M n NM) - (M n NM n Mc)	1109
DS.HH.3.18.4	0.896996	a.7.12.1	0.484979	(M n NM) - (M n NM n Mc)	1109
DS.HH.2.34.1	0.896996	a.93.1.1	0.639485	(M n NM) - (M n NM n Mc)	1109
DS.GE.2.58.1	0.901288	c.77.1.4	0.313305	(M n NM) - (M n NM n Mc)	1109
DS.HH.6.9.1	0.901288	a.4.5.42	0.321888	(M n NM) - (M n NM n Mc)	1109
DS.BN.6.142.1	0.901288	d.331.1.1	0.484979	(M n NM) - (M n NM n Mc)	1109
DS.EH.4.106.1	0.901288	c.131.1.1	0.76824	(M n NM) - (M n NM n Mc)	1109
DS.BK.4.15.2	0.905579	c.23.5.2	0.360515	(M n NM) - (M n NM n Mc)	1109
DS.HG.2.1.32	0.905579	a.102.3.2	0.44206	(M n NM) - (M n NM n Mc)	1109
DS.HE.3.37.2	0.905579	d.129.7.1	0.502146	(M n NM) - (M n NM n Mc)	1109
DS.HG.2.3.6	0.905579	c.69.1.11	0.506438	(M n NM) - (M n NM n Mc)	1109
DS.HE.4.1.3	0.909871	c.1.4.1	0.107296	(M n NM) - (M n NM n Mc)	1109
DS.EH.2.1.87	0.909871	c.60.1.1	0.214592	(M n NM) - (M n NM n Mc)	1109
DS.EH.2.8.8	0.909871	c.1.12.5	0.356223	(M n NM) - (M n NM n Mc)	1109
DS.BN.2.1.73	0.909871	b.82.1.19	0.450644	(M n NM) - (M n NM n Mc)	1109
DS.GH.1.1.14	0.909871	d.254.1.2	0.493562	(M n NM) - (M n NM n Mc)	1109
DS.HH.3.16.1	0.909871	a.118.1.16	0.506438	(M n NM) - (M n NM n Mc)	1109
DS.HH.3.2.1	0.909871	a.164.1.1	0.536481	(M n NM) - (M n NM n Mc)	1109
DS.BN.5.143.1	0.909871	c.69.1.5	0.648069	(M n NM) - (M n NM n Mc)	1109
DS.BK.3.55.1	0.909871	g.24.1.1	0.841202	(M n NM) - (M n NM n Mc)	1109
DS.BK.7.4.1	0.914163	b.26.1.4	0.476395	(M n NM) - (M n NM n Mc)	1109
DS.BN.4.8.2	0.918455	b.122.1.1	0.321888	(M n NM) - (M n NM n Mc)	1109
DS.BK.3.37.1	0.918455	c.124.1.5	0.339056	(M n NM) - (M n NM n Mc)	1109
DS.BK.4.108.1	0.918455	b.3.1.2	0.360515	(M n NM) - (M n NM n Mc)	1109
DS.GH.0.1.143	0.918455	d.58.33.1	0.532189	(M n NM) - (M n NM n Mc)	1109
DS.BN.5.78.1	0.918455	b.55.1.10	0.669528	(M n NM) - (M n NM n Mc)	1109
DS.BK.3.111.1	0.918455	b.34.13.3	0.785408	(M n NM) - (M n NM n Mc)	1109
DS.HH.3.46.2	0.918455	a.118.22.1	0.815451	(M n NM) - (M n NM n Mc)	1109
DS.HG.3.12.3	0.922747	c.108.1.19	0.347639	(M n NM) - (M n NM n Mc)	1109
DS.HH.1.1.131	0.922747	d.58.8.1	0.472103	(M n NM) - (M n NM n Mc)	1109
DS.HG.3.12.3	0.922747	a.74.1.1	0.982833	(M n NM) - (M n NM n Mc)	1109
DS.HH.3.9.8	0.927039	a.118.25.1	0.626609	(M n NM) - (M n NM n Mc)	1109
DS.HG.1.1.23	0.927039	c.19.1.2	0.841202	(M n NM) - (M n NM n Mc)	1109
DS.GE.1.2.20	0.93133	d.79.7.1	0.377682	(M n NM) - (M n NM n Mc)	1109
DS.HH.7.1.2	0.93133	a.174.1.1	0.381974	(M n NM) - (M n NM n Mc)	1109
DS.EH.1.4.7	0.93133	d.17.4.8	0.386266	(M n NM) - (M n NM n Mc)	1109
DS.HH.6.1.4	0.93133	h.1.14.1	0.472103	(M n NM) - (M n NM n Mc)	1109
DS.HH.2.1.36	0.93133	a.100.1.5	0.502146	(M n NM) - (M n NM n Mc)	1109
DS.BK.5.120.1	0.93133	c.52.1.27	0.532189	(M n NM) - (M n NM n Mc)	1109
DS.EG.0.5.2	0.935622	c.84.1.1	0.0858369	(M n NM) - (M n NM n Mc)	1109
DS.BK.4.4.1	0.935622	b.1.1.1	0.918455	(M n NM) - (M n NM n Mc)	1109
DS.BK.4.4.2	0.935622	b.1.1.1	0.918455	(M n NM) - (M n NM n Mc)	1109
DS.GE.1.14.1	0.935622	b.1.1.1	0.918455	(M n NM) - (M n NM n Mc)	1109
DS.GE.1.14.2	0.935622	b.1.1.1	0.918455	(M n NM) - (M n NM n Mc)	1109
DS.GE.1.15.1	0.935622	b.1.1.1	0.918455	(M n NM) - (M n NM n Mc)	1109
DS.BN.5.4.4	0.939914	b.71.1.1	0.145923	(M n NM) - (M n NM n Mc)	1109
DS.HH.2.9.6	0.939914	f.29.1.1	0.549356	(M n NM) - (M n NM n Mc)	1109
DS.HE.3.77.3	0.939914	d.58.7.3	0.76824	(M n NM) - (M n NM n Mc)	1109
DS.BN.5.4.4	0.939914	b.69.4.1	1	(M n NM) - (M n NM n Mc)	1109
DS.GE.1.4.21	0.944206	d.136.1.4	0.390558	(M n NM) - (M n NM n Mc)	1109
DS.EH.2.10.6	0.944206	b.31.1.1	0.467811	(M n NM) - (M n NM n Mc)	1109
DS.BN.7.56.1	0.944206	b.42.3.1	0.51073	(M n NM) - (M n NM n Mc)	1109
DS.EG.1.16.2	0.944206	d.163.1.2	0.515021	(M n NM) - (M n NM n Mc)	1109
DS.BK.3.144.1	0.944206	b.3.1.1	0.828326	(M n NM) - (M n NM n Mc)	1109
DS.HG.0.1.137	0.944206	a.77.1.2	0.858369	(M n NM) - (M n NM n Mc)	1109
DS.BK.4.89.1	0.948498	b.80.1.2	0.502146	(M n NM) - (M n NM n Mc)	1109
DS.HE.3.4.24	0.948498	c.69.1.13	0.776824	(M n NM) - (M n NM n Mc)	1109
DS.BN.3.4.1	0.948498	b.69.5.2	0.819742	(M n NM) - (M n NM n Mc)	1109
DS.BN.7.25.1	0.948498	b.69.13.1	0.858369	(M n NM) - (M n NM n Mc)	1109
DS.GH.0.1.7	0.95279	b.35.1.2	0.128755	(M n NM) - (M n NM n Mc)	1109
DS.HH.4.34.1	0.95279	c.1.8.1	0.141631	(M n NM) - (M n NM n Mc)	1109
DS.EH.1.1.6	0.95279	b.47.1.1	0.214592	(M n NM) - (M n NM n Mc)	1109
DS.BN.2.15.10	0.95279	d.63.1.2	0.321888	(M n NM) - (M n NM n Mc)	1109
DS.HH.5.37.2	0.95279	b.80.6.1	0.467811	(M n NM) - (M n NM n Mc)	1109
DS.BN.5.152.1	0.95279	b.69.2.1	0.484979	(M n NM) - (M n NM n Mc)	1109
DS.BN.2.6.12	0.95279	d.92.1.13	0.493562	(M n NM) - (M n NM n Mc)	1109
DS.HH.4.16.1	0.95279	a.89.1.1	0.515021	(M n NM) - (M n NM n Mc)	1109
DS.GH.0.1.17	0.95279	c.56.5.7	0.596567	(M n NM) - (M n NM n Mc)	1109
DS.HH.4.65.1	0.95279	a.5.2.4	0.854077	(M n NM) - (M n NM n Mc)	1109
DS.HH.4.27.1	0.95279	a.126.1.1	0.896996	(M n NM) - (M n NM n Mc)	1109
DS.BN.4.6.5	0.957082	b.1.9.2	0.459227	(M n NM) - (M n NM n Mc)	1109
DS.HH.5.4.1	0.957082	c.17.1.1	0.832618	(M n NM) - (M n NM n Mc)	1109
DS.BN.2.3.12	0.957082	b.50.1.2	0.841202	(M n NM) - (M n NM n Mc)	1109
DS.HH.5.2.2	0.957082	a.47.2.1	0.841202	(M n NM) - (M n NM n Mc)	1109
DS.HG.0.1.148	0.957082	a.26.1.2	0.88412	(M n NM) - (M n NM n Mc)	1109
DS.BN.4.49.1	0.961373	d.17.4.5	0.519313	(M n NM) - (M n NM n Mc)	1109
DS.HG.2.3.5	0.961373	b.1.10.3	0.695279	(M n NM) - (M n NM n Mc)	1109
DS.EH.3.8.6	0.965665	c.55.1.8	0.321888	(M n NM) - (M n NM n Mc)	1109
DS.HH.1.1.90	0.965665	c.1.9.3	0.575107	(M n NM) - (M n NM n Mc)	1109
DS.HH.1.2.6	0.969957	c.31.1.5	0.480687	(M n NM) - (M n NM n Mc)	1109
DS.EH.0.1.12	0.969957	c.114.1.2	0.643777	(M n NM) - (M n NM n Mc)	1109
DS.HH.1.2.7	0.974249	a.121.1.1	0.180258	(M n NM) - (M n NM n Mc)	1109
DS.EH.2.5.1	0.974249	d.90.1.1	0.184549	(M n NM) - (M n NM n Mc)	1109
[truncated: 547 more rows]

## Sheet: Non-Modular loops
loop-once	FF-one-assoc	loop-FF same age	FF mapped loop category	Venn Count
DS.EH.6.17.1	c.37.1.12	0	(M n NM) - (M n NM n Mc)	1109
DS.EH.7.6.1	c.37.1.12	0	(M n NM) - (M n NM n Mc)	1109
DS.EH.1.13.3	c.37.1.19	0.00429185	(M n NM) - (M n NM n Mc)	1109
DS.EH.5.6.3	c.37.1.19	0.00429185	(M n NM) - (M n NM n Mc)	1109
DS.HE.10.3.1	c.37.1.19	0.00429185	(M n NM) - (M n NM n Mc)	1109
DS.GH.2.2.7	c.37.1.20	0.00858369	(M n NM) - (M n NM n Mc)	1109
DS.HE.3.26.8	c.37.1.20	0.00858369	(M n NM) - (M n NM n Mc)	1109
DS.HE.4.9.13	c.37.1.20	0.00858369	(M n NM) - (M n NM n Mc)	1109
DS.HH.6.2.1	c.37.1.20	0.00858369	(M n NM) - (M n NM n Mc)	1109
DS.HH.7.15.1	c.37.1.20	0.00858369	(M n NM) - (M n NM n Mc)	1109
DS.EG.1.17.1	c.37.1.8	0.0128755	(M n NM) - (M n NM n Mc)	1109
DS.EG.1.31.1	c.37.1.8	0.0128755	(M n NM) - (M n NM n Mc)	1109
DS.EG.1.34.1	c.37.1.8	0.0128755	(M n NM) - (M n NM n Mc)	1109
DS.EH.3.12.1	c.37.1.8	0.0128755	(M n NM) - (M n NM n Mc)	1109
DS.EH.3.12.3	c.37.1.8	0.0128755	(M n NM) - (M n NM n Mc)	1109
DS.EH.5.12.1	c.37.1.8	0.0128755	(M n NM) - (M n NM n Mc)	1109
DS.EH.5.13.1	c.37.1.8	0.0128755	(M n NM) - (M n NM n Mc)	1109
DS.EH.6.20.1	c.37.1.8	0.0128755	(M n NM) - (M n NM n Mc)	1109
DS.EH.8.7.1	c.37.1.8	0.0128755	(M n NM) - (M n NM n Mc)	1109
DS.HE.4.17.6	c.37.1.8	0.0128755	(M n NM) - (M n NM n Mc)	1109
DS.BK.3.54.1	b.40.4.5	0.0171674	(M n NM) - (M n NM n Mc)	1109
DS.BN.4.1.3	b.40.4.5	0.0171674	(M n NM) - (M n NM n Mc)	1109
DS.EG.1.1.8	b.40.4.5	0.0171674	(M n NM) - (M n NM n Mc)	1109
DS.HE.4.8.1	c.37.1.10	0.0257511	(M n NM) - (M n NM n Mc)	1109
DS.HH.2.6.5	c.37.1.10	0.0257511	(M n NM) - (M n NM n Mc)	1109
DS.BK.1.2.2	c.3.1.5	0.0300429	(M n NM) - (M n NM n Mc)	1109
DS.BK.2.15.3	c.3.1.5	0.0300429	(M n NM) - (M n NM n Mc)	1109
DS.BK.3.13.1	c.3.1.5	0.0300429	(M n NM) - (M n NM n Mc)	1109
DS.GH.0.1.127	a.118.8.1	0.0343348	(M n NM) - (M n NM n Mc)	1109
DS.BN.2.4.1	d.108.1.1	0.0343348	(M n NM) - (M n NM n Mc)	1109
DS.BN.2.4.5	d.108.1.1	0.0343348	(M n NM) - (M n NM n Mc)	1109
DS.BN.8.1.1	d.108.1.1	0.0343348	(M n NM) - (M n NM n Mc)	1109
DS.EG.2.3.4	d.108.1.1	0.0343348	(M n NM) - (M n NM n Mc)	1109
DS.EH.3.17.1	d.108.1.1	0.0343348	(M n NM) - (M n NM n Mc)	1109
DS.EH.3.5.2	d.108.1.1	0.0343348	(M n NM) - (M n NM n Mc)	1109
DS.EH.6.47.1	d.108.1.1	0.0343348	(M n NM) - (M n NM n Mc)	1109
DS.EH.8.11.1	d.108.1.1	0.0343348	(M n NM) - (M n NM n Mc)	1109
DS.GH.4.1.1	d.108.1.1	0.0343348	(M n NM) - (M n NM n Mc)	1109
DS.GH.4.1.2	d.108.1.1	0.0343348	(M n NM) - (M n NM n Mc)	1109
DS.GH.4.7.1	d.108.1.1	0.0343348	(M n NM) - (M n NM n Mc)	1109
DS.HE.2.49.1	d.108.1.1	0.0343348	(M n NM) - (M n NM n Mc)	1109
DS.HE.3.30.4	d.108.1.1	0.0343348	(M n NM) - (M n NM n Mc)	1109
DS.HE.3.40.1	d.108.1.1	0.0343348	(M n NM) - (M n NM n Mc)	1109
DS.HG.1.1.2	a.30.2.1	0.0386266	(M n NM) - (M n NM n Mc)	1109
DS.BK.1.5.1	c.2.1.2	0.0386266	(M n NM) - (M n NM n Mc)	1109
DS.BK.2.1.25	c.2.1.2	0.0386266	(M n NM) - (M n NM n Mc)	1109
DS.BK.5.36.1	c.2.1.2	0.0386266	(M n NM) - (M n NM n Mc)	1109
DS.EG.2.22.1	c.2.1.2	0.0386266	(M n NM) - (M n NM n Mc)	1109
DS.EG.2.22.4	c.2.1.2	0.0386266	(M n NM) - (M n NM n Mc)	1109
DS.EG.2.27.2	c.2.1.2	0.0386266	(M n NM) - (M n NM n Mc)	1109
DS.EG.2.56.1	c.2.1.2	0.0386266	(M n NM) - (M n NM n Mc)	1109
DS.EG.2.7.5	c.2.1.2	0.0386266	(M n NM) - (M n NM n Mc)	1109
DS.EG.3.21.1	c.2.1.2	0.0386266	(M n NM) - (M n NM n Mc)	1109
DS.EG.3.24.1	c.2.1.2	0.0386266	(M n NM) - (M n NM n Mc)	1109
DS.EG.3.71.1	c.2.1.2	0.0386266	(M n NM) - (M n NM n Mc)	1109
DS.EG.9.1.1	c.2.1.2	0.0386266	(M n NM) - (M n NM n Mc)	1109
DS.EH.12.7.1	c.2.1.2	0.0386266	(M n NM) - (M n NM n Mc)	1109
DS.EH.14.1.1	c.2.1.2	0.0386266	(M n NM) - (M n NM n Mc)	1109
DS.EH.2.1.20	c.2.1.2	0.0386266	(M n NM) - (M n NM n Mc)	1109
DS.EH.2.1.8	c.2.1.2	0.0386266	(M n NM) - (M n NM n Mc)	1109
DS.EH.2.5.11	c.2.1.2	0.0386266	(M n NM) - (M n NM n Mc)	1109
DS.EH.3.73.1	c.2.1.2	0.0386266	(M n NM) - (M n NM n Mc)	1109
DS.EH.4.28.1	c.2.1.2	0.0386266	(M n NM) - (M n NM n Mc)	1109
DS.EH.4.4.1	c.2.1.2	0.0386266	(M n NM) - (M n NM n Mc)	1109
DS.EH.5.3.1	c.2.1.2	0.0386266	(M n NM) - (M n NM n Mc)	1109
DS.EH.5.3.2	c.2.1.2	0.0386266	(M n NM) - (M n NM n Mc)	1109
DS.EH.5.4.1	c.2.1.2	0.0386266	(M n NM) - (M n NM n Mc)	1109
DS.EH.5.4.3	c.2.1.2	0.0386266	(M n NM) - (M n NM n Mc)	1109
DS.EH.5.4.4	c.2.1.2	0.0386266	(M n NM) - (M n NM n Mc)	1109
DS.EH.5.49.1	c.2.1.2	0.0386266	(M n NM) - (M n NM n Mc)	1109
DS.EH.5.49.2	c.2.1.2	0.0386266	(M n NM) - (M n NM n Mc)	1109
DS.EH.5.5.1	c.2.1.2	0.0386266	(M n NM) - (M n NM n Mc)	1109
DS.EH.5.5.2	c.2.1.2	0.0386266	(M n NM) - (M n NM n Mc)	1109
DS.EH.5.83.1	c.2.1.2	0.0386266	(M n NM) - (M n NM n Mc)	1109
DS.EH.6.107.1	c.2.1.2	0.0386266	(M n NM) - (M n NM n Mc)	1109
DS.GE.1.6.1	c.2.1.2	0.0386266	(M n NM) - (M n NM n Mc)	1109
DS.GE.1.6.2	c.2.1.2	0.0386266	(M n NM) - (M n NM n Mc)	1109
DS.GE.6.1.1	c.2.1.2	0.0386266	(M n NM) - (M n NM n Mc)	1109
DS.GE.6.1.2	c.2.1.2	0.0386266	(M n NM) - (M n NM n Mc)	1109
DS.GE.6.1.4	c.2.1.2	0.0386266	(M n NM) - (M n NM n Mc)	1109
DS.GH.7.1.1	c.2.1.2	0.0386266	(M n NM) - (M n NM n Mc)	1109
DS.GH.7.2.1	c.2.1.2	0.0386266	(M n NM) - (M n NM n Mc)	1109
DS.HE.2.16.3	c.2.1.2	0.0386266	(M n NM) - (M n NM n Mc)	1109
DS.HE.3.41.1	c.2.1.2	0.0386266	(M n NM) - (M n NM n Mc)	1109
DS.HE.3.5.11	c.2.1.2	0.0386266	(M n NM) - (M n NM n Mc)	1109
DS.HE.4.145.1	c.2.1.2	0.0386266	(M n NM) - (M n NM n Mc)	1109
DS.HE.4.17.1	c.2.1.2	0.0386266	(M n NM) - (M n NM n Mc)	1109
DS.HE.4.244.1	c.2.1.2	0.0386266	(M n NM) - (M n NM n Mc)	1109
DS.HE.7.26.1	c.2.1.2	0.0386266	(M n NM) - (M n NM n Mc)	1109
DS.HG.0.1.20	c.2.1.2	0.0386266	(M n NM) - (M n NM n Mc)	1109
DS.HG.0.1.6	c.2.1.2	0.0386266	(M n NM) - (M n NM n Mc)	1109
DS.HG.1.3.1	c.2.1.2	0.0386266	(M n NM) - (M n NM n Mc)	1109
DS.EH.2.20.1	c.2.1.6	0.0386266	(M n NM) - (M n NM n Mc)	1109
DS.EH.3.3.8	c.2.1.6	0.0386266	(M n NM) - (M n NM n Mc)	1109
DS.EH.5.19.1	c.2.1.6	0.0386266	(M n NM) - (M n NM n Mc)	1109
DS.EH.6.7.1	c.2.1.6	0.0386266	(M n NM) - (M n NM n Mc)	1109
DS.GH.0.1.28	c.2.1.6	0.0386266	(M n NM) - (M n NM n Mc)	1109
DS.HE.2.59.1	c.2.1.6	0.0386266	(M n NM) - (M n NM n Mc)	1109
DS.HE.4.26.1	c.2.1.6	0.0386266	(M n NM) - (M n NM n Mc)	1109
DS.EH.4.2.2	c.2.1.3	0.0429185	(M n NM) - (M n NM n Mc)	1109
DS.HE.3.5.4	c.2.1.3	0.0429185	(M n NM) - (M n NM n Mc)	1109
DS.HE.4.143.1	c.2.1.3	0.0429185	(M n NM) - (M n NM n Mc)	1109
DS.EH.2.1.12	c.23.1.1	0.0429185	(M n NM) - (M n NM n Mc)	1109
DS.EH.2.1.30	c.23.1.1	0.0429185	(M n NM) - (M n NM n Mc)	1109
DS.EH.3.2.2	c.23.1.1	0.0429185	(M n NM) - (M n NM n Mc)	1109
DS.EH.3.2.3	c.23.1.1	0.0429185	(M n NM) - (M n NM n Mc)	1109
DS.EH.7.30.1	c.23.1.1	0.0429185	(M n NM) - (M n NM n Mc)	1109
DS.HE.4.51.3	c.23.1.1	0.0429185	(M n NM) - (M n NM n Mc)	1109
DS.HE.4.7.3	c.23.1.1	0.0429185	(M n NM) - (M n NM n Mc)	1109
DS.HE.3.10.2	c.3.1.2	0.0429185	(M n NM) - (M n NM n Mc)	1109
DS.EH.0.1.44	c.94.1.1	0.0429185	(M n NM) - (M n NM n Mc)	1109
DS.EH.0.1.7	c.94.1.1	0.0429185	(M n NM) - (M n NM n Mc)	1109
DS.EH.13.1.1	c.94.1.1	0.0429185	(M n NM) - (M n NM n Mc)	1109
DS.EH.2.2.4	c.94.1.1	0.0429185	(M n NM) - (M n NM n Mc)	1109
DS.EH.2.37.1	c.94.1.1	0.0429185	(M n NM) - (M n NM n Mc)	1109
DS.EH.3.158.1	c.94.1.1	0.0429185	(M n NM) - (M n NM n Mc)	1109
DS.EH.3.18.3	c.94.1.1	0.0429185	(M n NM) - (M n NM n Mc)	1109
DS.GE.3.2.1	c.94.1.1	0.0429185	(M n NM) - (M n NM n Mc)	1109
DS.GE.3.5.2	c.94.1.1	0.0429185	(M n NM) - (M n NM n Mc)	1109
DS.HE.3.54.3	c.94.1.1	0.0429185	(M n NM) - (M n NM n Mc)	1109
DS.HE.3.96.1	c.94.1.1	0.0429185	(M n NM) - (M n NM n Mc)	1109
DS.HE.4.6.5	c.94.1.1	0.0429185	(M n NM) - (M n NM n Mc)	1109
DS.HE.5.1.1	c.94.1.1	0.0429185	(M n NM) - (M n NM n Mc)	1109
DS.HE.5.1.15	c.94.1.1	0.0429185	(M n NM) - (M n NM n Mc)	1109
DS.HE.5.1.4	c.94.1.1	0.0429185	(M n NM) - (M n NM n Mc)	1109
DS.HE.6.112.1	c.94.1.1	0.0429185	(M n NM) - (M n NM n Mc)	1109
DS.EH.1.2.40	d.122.1.3	0.0429185	(M n NM) - (M n NM n Mc)	1109
DS.HE.3.8.1	d.122.1.3	0.0429185	(M n NM) - (M n NM n Mc)	1109
DS.BK.4.90.1	c.95.1.1	0.0472103	(M n NM) - (M n NM n Mc)	1109
DS.EH.1.22.2	c.95.1.1	0.0472103	(M n NM) - (M n NM n Mc)	1109
DS.EH.2.12.5	c.95.1.1	0.0472103	(M n NM) - (M n NM n Mc)	1109
DS.GE.2.2.1	c.95.1.1	0.0472103	(M n NM) - (M n NM n Mc)	1109
DS.GH.4.12.1	c.95.1.1	0.0472103	(M n NM) - (M n NM n Mc)	1109
DS.HE.1.1.1	c.95.1.1	0.0472103	(M n NM) - (M n NM n Mc)	1109
DS.HE.5.95.1	c.95.1.1	0.0472103	(M n NM) - (M n NM n Mc)	1109
DS.HG.3.15.1	c.95.1.1	0.0472103	(M n NM) - (M n NM n Mc)	1109
DS.BK.7.8.1	c.67.1.4	0.0515021	(M n NM) - (M n NM n Mc)	1109
DS.BN.12.2.1	c.67.1.4	0.0515021	(M n NM) - (M n NM n Mc)	1109
DS.BN.9.10.1	c.67.1.4	0.0515021	(M n NM) - (M n NM n Mc)	1109
DS.EH.4.41.1	c.67.1.4	0.0515021	(M n NM) - (M n NM n Mc)	1109
DS.GH.4.11.1	c.67.1.4	0.0515021	(M n NM) - (M n NM n Mc)	1109
DS.HE.2.3.2	c.67.1.4	0.0515021	(M n NM) - (M n NM n Mc)	1109
DS.HH.2.8.1	c.67.1.4	0.0515021	(M n NM) - (M n NM n Mc)	1109
DS.BN.4.58.2	c.23.16.1	0.055794	(M n NM) - (M n NM n Mc)	1109
DS.EH.11.6.1	c.23.16.1	0.055794	(M n NM) - (M n NM n Mc)	1109
DS.EH.5.74.1	c.23.16.1	0.055794	(M n NM) - (M n NM n Mc)	1109
DS.EH.4.50.1	c.47.1.10	0.055794	(M n NM) - (M n NM n Mc)	1109
DS.HE.4.24.3	c.47.1.10	0.055794	(M n NM) - (M n NM n Mc)	1109
DS.HE.4.82.3	c.68.1.1	0.055794	(M n NM) - (M n NM n Mc)	1109
DS.EH.0.2.1	d.37.1.1	0.0600858	(M n NM) - (M n NM n Mc)	1109
DS.EH.4.3.1	d.37.1.1	0.0600858	(M n NM) - (M n NM n Mc)	1109
DS.EH.4.3.10	d.37.1.1	0.0600858	(M n NM) - (M n NM n Mc)	1109
DS.EH.4.3.2	d.37.1.1	0.0600858	(M n NM) - (M n NM n Mc)	1109
DS.EH.5.1.1	d.37.1.1	0.0600858	(M n NM) - (M n NM n Mc)	1109
DS.GE.2.55.1	d.37.1.1	0.0600858	(M n NM) - (M n NM n Mc)	1109
DS.HE.1.12.2	d.37.1.1	0.0600858	(M n NM) - (M n NM n Mc)	1109
DS.HE.4.21.7	d.37.1.1	0.0600858	(M n NM) - (M n NM n Mc)	1109
DS.BK.1.4.9	c.26.1.1	0.0686695	(M n NM) - (M n NM n Mc)	1109
DS.GH.1.2.2	c.26.1.1	0.0686695	(M n NM) - (M n NM n Mc)	1109
DS.EG.3.20.2	d.104.1.1	0.0686695	(M n NM) - (M n NM n Mc)	1109
DS.EH.0.1.15	d.104.1.1	0.0686695	(M n NM) - (M n NM n Mc)	1109
DS.EH.4.22.2	d.104.1.1	0.0686695	(M n NM) - (M n NM n Mc)	1109
DS.EH.4.82.1	d.104.1.1	0.0686695	(M n NM) - (M n NM n Mc)	1109
DS.HG.5.6.1	d.104.1.1	0.0686695	(M n NM) - (M n NM n Mc)	1109
DS.HH.3.33.1	d.104.1.1	0.0686695	(M n NM) - (M n NM n Mc)	1109
DS.HH.3.6.1	d.104.1.1	0.0686695	(M n NM) - (M n NM n Mc)	1109
DS.BK.3.122.1	b.43.3.1	0.0729614	(M n NM) - (M n NM n Mc)	1109
DS.EH.2.13.4	c.37.1.1	0.0772532	(M n NM) - (M n NM n Mc)	1109
DS.EH.4.23.2	c.37.1.1	0.0772532	(M n NM) - (M n NM n Mc)	1109
DS.EH.5.72.1	c.37.1.1	0.0772532	(M n NM) - (M n NM n Mc)	1109
DS.EH.6.30.1	c.37.1.1	0.0772532	(M n NM) - (M n NM n Mc)	1109
DS.GG.1.3.10	c.37.1.1	0.0772532	(M n NM) - (M n NM n Mc)	1109
DS.HH.1.1.18	c.37.1.1	0.0772532	(M n NM) - (M n NM n Mc)	1109
DS.BN.7.74.1	c.55.1.1	0.0772532	(M n NM) - (M n NM n Mc)	1109
DS.GH.3.44.1	c.55.1.1	0.0772532	(M n NM) - (M n NM n Mc)	1109
DS.BK.2.32.2	d.58.11.1	0.0772532	(M n NM) - (M n NM n Mc)	1109
DS.HE.4.19.1	d.58.11.1	0.0772532	(M n NM) - (M n NM n Mc)	1109
DS.HG.0.1.54	d.58.11.1	0.0772532	(M n NM) - (M n NM n Mc)	1109
DS.HE.4.13.2	c.47.1.1	0.0815451	(M n NM) - (M n NM n Mc)	1109
DS.HE.4.13.8	c.47.1.1	0.0815451	(M n NM) - (M n NM n Mc)	1109
DS.HE.5.149.1	c.47.1.1	0.0815451	(M n NM) - (M n NM n Mc)	1109
DS.HH.4.20.4	c.47.1.1	0.0815451	(M n NM) - (M n NM n Mc)	1109
DS.HH.2.7.10	c.84.1.1	0.0858369	(M n NM) - (M n NM n Mc)	1109
DS.HH.2.1.39	a.27.1.1	0.0901288	(M n NM) - (M n NM n Mc)	1109
DS.HH.3.6.22	a.27.1.1	0.0901288	(M n NM) - (M n NM n Mc)	1109
DS.HH.4.8.11	a.27.1.1	0.0901288	(M n NM) - (M n NM n Mc)	1109
DS.HH.4.8.7	a.27.1.1	0.0901288	(M n NM) - (M n NM n Mc)	1109
DS.EH.4.29.3	c.26.2.1	0.0901288	(M n NM) - (M n NM n Mc)	1109
DS.BK.2.5.2	c.61.1.1	0.0901288	(M n NM) - (M n NM n Mc)	1109
DS.BK.2.7.7	c.61.1.1	0.0901288	(M n NM) - (M n NM n Mc)	1109
DS.BN.15.1.1	c.61.1.1	0.0901288	(M n NM) - (M n NM n Mc)	1109
DS.EG.1.2.1	c.61.1.1	0.0901288	(M n NM) - (M n NM n Mc)	1109
DS.HE.3.5.5	c.61.1.1	0.0901288	(M n NM) - (M n NM n Mc)	1109
DS.HH.5.17.1	c.61.1.1	0.0901288	(M n NM) - (M n NM n Mc)	1109
DS.GH.3.5.2	c.30.1.1	0.0944206	(M n NM) - (M n NM n Mc)	1109
DS.EG.0.10.1	c.79.1.1	0.103004	(M n NM) - (M n NM n Mc)	1109
DS.EG.0.10.2	c.79.1.1	0.103004	(M n NM) - (M n NM n Mc)	1109
DS.GG.1.7.1	c.79.1.1	0.103004	(M n NM) - (M n NM n Mc)	1109
DS.GH.6.3.1	c.79.1.1	0.103004	(M n NM) - (M n NM n Mc)	1109
DS.HE.2.7.6	c.79.1.1	0.103004	(M n NM) - (M n NM n Mc)	1109
DS.HH.1.1.33	c.79.1.1	0.103004	(M n NM) - (M n NM n Mc)	1109
DS.HH.8.15.1	c.79.1.1	0.103004	(M n NM) - (M n NM n Mc)	1109
DS.EH.1.6.4	c.1.4.1	0.107296	(M n NM) - (M n NM n Mc)	1109
DS.GG.2.2.5	c.1.4.1	0.107296	(M n NM) - (M n NM n Mc)	1109
DS.HH.14.4.1	c.1.4.1	0.107296	(M n NM) - (M n NM n Mc)	1109
DS.EH.0.1.28	c.56.5.4	0.107296	(M n NM) - (M n NM n Mc)	1109
DS.EH.2.83.1	c.56.5.4	0.107296	(M n NM) - (M n NM n Mc)	1109
DS.GE.2.1.9	c.56.5.4	0.107296	(M n NM) - (M n NM n Mc)	1109
DS.BK.3.3.6	b.84.1.1	0.111588	(M n NM) - (M n NM n Mc)	1109
DS.BK.4.14.2	b.84.1.1	0.111588	(M n NM) - (M n NM n Mc)	1109
DS.BK.4.200.1	b.84.1.1	0.111588	(M n NM) - (M n NM n Mc)	1109
DS.BK.4.55.1	b.84.1.1	0.111588	(M n NM) - (M n NM n Mc)	1109
DS.BK.6.10.1	b.84.1.1	0.111588	(M n NM) - (M n NM n Mc)	1109
DS.EG.3.7.1	c.2.1.4	0.111588	(M n NM) - (M n NM n Mc)	1109
DS.EH.13.6.1	c.2.1.4	0.111588	(M n NM) - (M n NM n Mc)	1109
DS.EH.3.4.16	c.2.1.4	0.111588	(M n NM) - (M n NM n Mc)	1109
DS.EH.5.176.1	c.2.1.4	0.111588	(M n NM) - (M n NM n Mc)	1109
DS.EH.6.93.1	c.2.1.4	0.111588	(M n NM) - (M n NM n Mc)	1109
DS.GE.3.23.2	c.2.1.4	0.111588	(M n NM) - (M n NM n Mc)	1109
DS.GE.3.82.1	c.2.1.4	0.111588	(M n NM) - (M n NM n Mc)	1109
DS.GH.2.2.9	c.2.1.4	0.111588	(M n NM) - (M n NM n Mc)	1109
DS.HE.3.9.12	c.2.1.4	0.111588	(M n NM) - (M n NM n Mc)	1109
DS.HE.4.191.1	c.2.1.4	0.111588	(M n NM) - (M n NM n Mc)	1109
DS.HE.4.224.1	c.2.1.4	0.111588	(M n NM) - (M n NM n Mc)	1109
DS.BK.1.3.3	c.1.10.1	0.11588	(M n NM) - (M n NM n Mc)	1109
DS.EH.2.33.3	c.1.10.1	0.11588	(M n NM) - (M n NM n Mc)	1109
DS.HE.4.1.1	c.1.10.1	0.11588	(M n NM) - (M n NM n Mc)	1109
DS.EH.6.10.1	d.113.1.1	0.11588	(M n NM) - (M n NM n Mc)	1109
DS.EH.6.4.1	d.113.1.1	0.11588	(M n NM) - (M n NM n Mc)	1109
DS.HE.1.24.1	d.113.1.1	0.11588	(M n NM) - (M n NM n Mc)	1109
DS.EH.1.5.25	c.108.1.6	0.124464	(M n NM) - (M n NM n Mc)	1109
DS.EH.3.23.1	c.108.1.6	0.124464	(M n NM) - (M n NM n Mc)	1109
DS.HH.2.1.125	a.4.5.28	0.128755	(M n NM) - (M n NM n Mc)	1109
DS.BK.11.1.1	b.35.1.2	0.128755	(M n NM) - (M n NM n Mc)	1109
DS.HG.3.2.8	b.35.1.2	0.128755	(M n NM) - (M n NM n Mc)	1109
DS.EG.2.2.11	c.2.1.1	0.128755	(M n NM) - (M n NM n Mc)	1109
DS.EH.2.1.79	c.2.1.1	0.128755	(M n NM) - (M n NM n Mc)	1109
DS.EH.3.150.1	c.2.1.1	0.128755	(M n NM) - (M n NM n Mc)	1109
DS.EH.4.112.1	c.2.1.1	0.128755	(M n NM) - (M n NM n Mc)	1109
DS.EH.5.14.2	c.2.1.1	0.128755	(M n NM) - (M n NM n Mc)	1109
DS.GH.1.10.1	c.2.1.1	0.128755	(M n NM) - (M n NM n Mc)	1109
DS.HE.0.2.1	c.2.1.1	0.128755	(M n NM) - (M n NM n Mc)	1109
DS.HE.4.20.1	c.2.1.1	0.128755	(M n NM) - (M n NM n Mc)	1109
DS.HE.4.30.1	c.2.1.1	0.128755	(M n NM) - (M n NM n Mc)	1109
DS.HE.4.4.13	c.2.1.1	0.128755	(M n NM) - (M n NM n Mc)	1109
DS.HE.5.33.5	c.2.1.1	0.128755	(M n NM) - (M n NM n Mc)	1109
DS.HE.9.4.1	c.2.1.1	0.128755	(M n NM) - (M n NM n Mc)	1109
DS.HG.1.1.75	c.2.1.1	0.128755	(M n NM) - (M n NM n Mc)	1109
DS.BK.3.109.1	c.72.1.1	0.128755	(M n NM) - (M n NM n Mc)	1109
DS.BK.3.28.1	c.72.1.1	0.128755	(M n NM) - (M n NM n Mc)	1109
DS.BK.3.28.2	c.72.1.1	0.128755	(M n NM) - (M n NM n Mc)	1109
DS.BN.14.2.1	c.72.1.1	0.128755	(M n NM) - (M n NM n Mc)	1109
DS.EG.1.12.1	c.72.1.1	0.128755	(M n NM) - (M n NM n Mc)	1109
DS.EG.1.12.2	c.72.1.1	0.128755	(M n NM) - (M n NM n Mc)	1109
DS.EG.1.45.1	c.72.1.1	0.128755	(M n NM) - (M n NM n Mc)	1109
DS.EH.12.1.1	c.72.1.1	0.128755	(M n NM) - (M n NM n Mc)	1109
DS.EH.2.6.6	c.72.1.1	0.128755	(M n NM) - (M n NM n Mc)	1109
DS.EH.2.9.6	c.72.1.1	0.128755	(M n NM) - (M n NM n Mc)	1109
DS.GE.1.12.1	c.72.1.1	0.128755	(M n NM) - (M n NM n Mc)	1109
DS.GE.2.2.2	c.72.1.1	0.128755	(M n NM) - (M n NM n Mc)	1109
DS.HE.2.2.3	c.72.1.1	0.128755	(M n NM) - (M n NM n Mc)	1109
DS.HE.4.7.1	c.72.1.1	0.128755	(M n NM) - (M n NM n Mc)	1109
DS.HH.4.1.3	c.72.1.1	0.128755	(M n NM) - (M n NM n Mc)	1109
DS.EH.2.50.1	d.87.1.1	0.133047	(M n NM) - (M n NM n Mc)	1109
DS.HH.7.8.1	a.35.1.3	0.137339	(M n NM) - (M n NM n Mc)	1109
DS.BK.3.16.1	c.1.7.1	0.137339	(M n NM) - (M n NM n Mc)	1109
DS.EG.1.4.1	c.1.7.1	0.137339	(M n NM) - (M n NM n Mc)	1109
DS.EH.3.9.1	c.1.7.1	0.137339	(M n NM) - (M n NM n Mc)	1109
DS.EH.7.19.1	c.1.7.1	0.137339	(M n NM) - (M n NM n Mc)	1109
DS.GE.1.2.2	c.1.7.1	0.137339	(M n NM) - (M n NM n Mc)	1109
DS.HE.3.2.6	c.1.7.1	0.137339	(M n NM) - (M n NM n Mc)	1109
DS.HE.6.19.1	c.1.7.1	0.137339	(M n NM) - (M n NM n Mc)	1109
DS.EH.9.16.1	c.23.12.1	0.137339	(M n NM) - (M n NM n Mc)	1109
DS.HE.3.87.2	c.23.12.1	0.137339	(M n NM) - (M n NM n Mc)	1109
DS.HE.5.36.2	c.23.12.1	0.137339	(M n NM) - (M n NM n Mc)	1109
DS.HE.6.43.1	c.23.12.1	0.137339	(M n NM) - (M n NM n Mc)	1109
DS.BK.12.4.1	c.66.1.43	0.137339	(M n NM) - (M n NM n Mc)	1109
DS.BN.4.44.2	c.66.1.43	0.137339	(M n NM) - (M n NM n Mc)	1109
DS.EG.3.65.1	c.66.1.43	0.137339	(M n NM) - (M n NM n Mc)	1109
DS.EH.3.7.3	c.66.1.43	0.137339	(M n NM) - (M n NM n Mc)	1109
DS.GH.3.3.6	c.66.1.43	0.137339	(M n NM) - (M n NM n Mc)	1109
DS.HE.3.49.3	c.66.1.43	0.137339	(M n NM) - (M n NM n Mc)	1109
DS.HE.5.6.3	c.66.1.43	0.137339	(M n NM) - (M n NM n Mc)	1109
DS.HE.5.75.1	c.66.1.43	0.137339	(M n NM) - (M n NM n Mc)	1109
DS.BK.5.41.1	d.127.1.1	0.137339	(M n NM) - (M n NM n Mc)	1109
DS.BN.2.90.1	d.127.1.1	0.137339	(M n NM) - (M n NM n Mc)	1109
DS.BN.6.6.4	d.127.1.1	0.137339	(M n NM) - (M n NM n Mc)	1109
DS.EG.4.44.1	d.127.1.1	0.137339	(M n NM) - (M n NM n Mc)	1109
DS.EH.5.125.1	d.127.1.1	0.137339	(M n NM) - (M n NM n Mc)	1109
DS.HG.2.6.7	d.127.1.1	0.137339	(M n NM) - (M n NM n Mc)	1109
DS.HH.6.11.3	d.127.1.1	0.137339	(M n NM) - (M n NM n Mc)	1109
DS.BN.2.34.2	d.163.1.1	0.137339	(M n NM) - (M n NM n Mc)	1109
DS.BN.4.63.1	d.163.1.1	0.137339	(M n NM) - (M n NM n Mc)	1109
DS.BK.3.12.3	d.58.19.1	0.137339	(M n NM) - (M n NM n Mc)	1109
DS.BN.3.3.9	d.58.19.1	0.137339	(M n NM) - (M n NM n Mc)	1109
DS.GH.3.7.3	d.58.19.1	0.137339	(M n NM) - (M n NM n Mc)	1109
DS.GG.1.1.19	d.81.1.5	0.137339	(M n NM) - (M n NM n Mc)	1109
DS.HE.6.6.2	d.81.1.5	0.137339	(M n NM) - (M n NM n Mc)	1109
DS.HH.1.2.36	d.81.1.5	0.137339	(M n NM) - (M n NM n Mc)	1109
DS.BK.5.12.1	e.3.1.1	0.137339	(M n NM) - (M n NM n Mc)	1109
DS.BK.6.22.1	e.3.1.1	0.137339	(M n NM) - (M n NM n Mc)	1109
DS.BN.2.15.8	e.3.1.1	0.137339	(M n NM) - (M n NM n Mc)	1109
DS.BN.4.50.2	e.3.1.1	0.137339	(M n NM) - (M n NM n Mc)	1109
DS.EH.1.2.2	e.3.1.1	0.137339	(M n NM) - (M n NM n Mc)	1109
DS.GH.0.1.35	e.3.1.1	0.137339	(M n NM) - (M n NM n Mc)	1109
DS.GH.0.1.40	e.3.1.1	0.137339	(M n NM) - (M n NM n Mc)	1109
DS.HE.8.7.1	e.3.1.1	0.137339	(M n NM) - (M n NM n Mc)	1109
DS.HH.3.4.6	e.3.1.1	0.137339	(M n NM) - (M n NM n Mc)	1109
DS.HG.4.51.1	a.177.1.1	0.141631	(M n NM) - (M n NM n Mc)	1109
DS.HH.1.1.58	a.177.1.1	0.141631	(M n NM) - (M n NM n Mc)	1109
DS.HH.5.10.5	a.4.13.2	0.141631	(M n NM) - (M n NM n Mc)	1109
DS.HH.5.3.5	a.4.13.2	0.141631	(M n NM) - (M n NM n Mc)	1109
DS.BK.3.107.1	c.1.8.1	0.141631	(M n NM) - (M n NM n Mc)	1109
DS.BK.3.130.1	c.1.8.1	0.141631	(M n NM) - (M n NM n Mc)	1109
DS.BN.10.8.1	c.1.8.1	0.141631	(M n NM) - (M n NM n Mc)	1109
DS.BN.6.109.1	c.1.8.1	0.141631	(M n NM) - (M n NM n Mc)	1109
DS.EG.2.15.1	c.1.8.1	0.141631	(M n NM) - (M n NM n Mc)	1109
DS.EG.2.18.1	c.1.8.1	0.141631	(M n NM) - (M n NM n Mc)	1109
DS.EG.2.18.2	c.1.8.1	0.141631	(M n NM) - (M n NM n Mc)	1109
DS.EG.2.18.3	c.1.8.1	0.141631	(M n NM) - (M n NM n Mc)	1109
DS.EG.2.19.4	c.1.8.1	0.141631	(M n NM) - (M n NM n Mc)	1109
DS.EH.1.1.47	c.1.8.1	0.141631	(M n NM) - (M n NM n Mc)	1109
DS.EH.2.7.13	c.1.8.1	0.141631	(M n NM) - (M n NM n Mc)	1109
DS.EH.4.63.1	c.1.8.1	0.141631	(M n NM) - (M n NM n Mc)	1109
DS.EH.5.51.1	c.1.8.1	0.141631	(M n NM) - (M n NM n Mc)	1109
DS.EH.6.40.1	c.1.8.1	0.141631	(M n NM) - (M n NM n Mc)	1109
DS.EH.8.22.1	c.1.8.1	0.141631	(M n NM) - (M n NM n Mc)	1109
DS.EH.8.28.1	c.1.8.1	0.141631	(M n NM) - (M n NM n Mc)	1109
DS.GG.3.1.2	c.1.8.1	0.141631	(M n NM) - (M n NM n Mc)	1109
DS.GH.2.17.1	c.1.8.1	0.141631	(M n NM) - (M n NM n Mc)	1109
DS.HE.3.116.1	c.1.8.1	0.141631	(M n NM) - (M n NM n Mc)	1109
DS.HE.3.3.4	c.1.8.1	0.141631	(M n NM) - (M n NM n Mc)	1109
DS.HE.5.4.1	c.1.8.1	0.141631	(M n NM) - (M n NM n Mc)	1109
DS.HG.7.2.1	c.1.8.1	0.141631	(M n NM) - (M n NM n Mc)	1109
DS.HH.1.1.6	c.1.8.1	0.141631	(M n NM) - (M n NM n Mc)	1109
DS.EG.2.16.2	c.66.1.41	0.141631	(M n NM) - (M n NM n Mc)	1109
DS.EH.5.179.1	c.66.1.41	0.141631	(M n NM) - (M n NM n Mc)	1109
DS.EH.5.2.9	c.66.1.41	0.141631	(M n NM) - (M n NM n Mc)	1109
DS.EH.2.1.58	a.4.5.5	0.145923	(M n NM) - (M n NM n Mc)	1109
DS.BK.5.1.1	b.71.1.1	0.145923	(M n NM) - (M n NM n Mc)	1109
DS.BN.4.121.1	b.71.1.1	0.145923	(M n NM) - (M n NM n Mc)	1109
DS.EH.1.11.3	c.51.1.1	0.145923	(M n NM) - (M n NM n Mc)	1109
DS.EH.3.34.3	c.51.1.1	0.145923	(M n NM) - (M n NM n Mc)	1109
DS.HE.2.3.9	c.51.1.1	0.145923	(M n NM) - (M n NM n Mc)	1109
DS.HE.5.12.2	c.51.1.1	0.145923	(M n NM) - (M n NM n Mc)	1109
DS.HG.0.1.96	c.51.1.1	0.145923	(M n NM) - (M n NM n Mc)	1109
DS.BN.4.13.2	c.55.3.2	0.145923	(M n NM) - (M n NM n Mc)	1109
DS.EH.4.130.1	c.55.3.2	0.145923	(M n NM) - (M n NM n Mc)	1109
DS.GH.3.4.1	c.55.3.2	0.145923	(M n NM) - (M n NM n Mc)	1109
DS.HE.3.1.22	c.55.3.2	0.145923	(M n NM) - (M n NM n Mc)	1109
DS.EH.7.46.1	d.110.2.1	0.145923	(M n NM) - (M n NM n Mc)	1109
DS.GH.2.2.16	d.110.2.1	0.145923	(M n NM) - (M n NM n Mc)	1109
DS.HE.3.11.2	d.110.2.1	0.145923	(M n NM) - (M n NM n Mc)	1109
DS.HE.3.7.2	d.110.2.1	0.145923	(M n NM) - (M n NM n Mc)	1109
DS.HH.1.1.195	d.110.2.1	0.145923	(M n NM) - (M n NM n Mc)	1109
DS.HH.4.53.2	d.110.2.1	0.145923	(M n NM) - (M n NM n Mc)	1109
DS.HH.5.65.1	d.110.2.1	0.145923	(M n NM) - (M n NM n Mc)	1109
DS.BK.3.81.1	c.46.1.3	0.150215	(M n NM) - (M n NM n Mc)	1109
DS.HE.4.59.4	c.46.1.3	0.150215	(M n NM) - (M n NM n Mc)	1109
DS.BN.2.10.42	d.32.1.2	0.150215	(M n NM) - (M n NM n Mc)	1109
DS.EH.2.42.2	d.32.1.2	0.150215	(M n NM) - (M n NM n Mc)	1109
DS.EH.2.62.1	d.32.1.2	0.150215	(M n NM) - (M n NM n Mc)	1109
DS.HE.5.168.1	d.32.1.2	0.150215	(M n NM) - (M n NM n Mc)	1109
DS.BN.3.57.1	d.81.1.1	0.150215	(M n NM) - (M n NM n Mc)	1109
DS.EG.1.2.52	d.81.1.1	0.150215	(M n NM) - (M n NM n Mc)	1109
DS.EH.5.131.1	d.81.1.1	0.150215	(M n NM) - (M n NM n Mc)	1109
DS.HE.3.166.1	d.81.1.1	0.150215	(M n NM) - (M n NM n Mc)	1109
DS.EH.3.108.1	a.100.1.3	0.154506	(M n NM) - (M n NM n Mc)	1109
DS.HH.3.32.2	a.35.1.2	0.154506	(M n NM) - (M n NM n Mc)	1109
DS.BK.20.1.1	c.73.1.3	0.154506	(M n NM) - (M n NM n Mc)	1109
DS.HE.4.152.1	d.139.1.1	0.154506	(M n NM) - (M n NM n Mc)	1109
DS.EG.2.5.10	d.79.4.1	0.154506	(M n NM) - (M n NM n Mc)	1109
DS.HE.4.114.1	d.79.4.1	0.154506	(M n NM) - (M n NM n Mc)	1109
DS.HE.4.182.1	d.79.4.1	0.154506	(M n NM) - (M n NM n Mc)	1109
DS.HH.2.11.2	d.79.4.1	0.154506	(M n NM) - (M n NM n Mc)	1109
DS.BK.2.17.1	c.14.1.3	0.158798	(M n NM) - (M n NM n Mc)	1109
DS.BK.2.26.1	c.14.1.3	0.158798	(M n NM) - (M n NM n Mc)	1109
DS.BK.3.9.1	c.14.1.3	0.158798	(M n NM) - (M n NM n Mc)	1109
DS.EG.2.20.1	c.14.1.3	0.158798	(M n NM) - (M n NM n Mc)	1109
DS.EH.1.4.25	c.14.1.3	0.158798	(M n NM) - (M n NM n Mc)	1109
DS.EH.1.4.4	c.14.1.3	0.158798	(M n NM) - (M n NM n Mc)	1109
DS.EH.1.4.9	c.14.1.3	0.158798	(M n NM) - (M n NM n Mc)	1109
DS.GH.5.3.1	c.14.1.3	0.158798	(M n NM) - (M n NM n Mc)	1109
DS.HE.2.2.6	c.14.1.3	0.158798	(M n NM) - (M n NM n Mc)	1109
DS.HE.4.60.1	c.14.1.3	0.158798	(M n NM) - (M n NM n Mc)	1109
DS.HE.5.1.2	c.14.1.3	0.158798	(M n NM) - (M n NM n Mc)	1109
DS.HE.5.111.1	c.14.1.3	0.158798	(M n NM) - (M n NM n Mc)	1109
DS.HH.3.2.6	c.14.1.3	0.158798	(M n NM) - (M n NM n Mc)	1109
DS.BN.3.16.1	c.55.1.10	0.158798	(M n NM) - (M n NM n Mc)	1109
DS.EH.0.1.13	c.55.1.10	0.158798	(M n NM) - (M n NM n Mc)	1109
DS.BN.2.7.3	a.29.3.1	0.16309	(M n NM) - (M n NM n Mc)	1109
DS.GH.1.1.58	a.29.3.1	0.16309	(M n NM) - (M n NM n Mc)	1109
DS.GH.5.17.1	a.29.3.1	0.16309	(M n NM) - (M n NM n Mc)	1109
DS.GH.5.6.1	a.29.3.1	0.16309	(M n NM) - (M n NM n Mc)	1109
DS.HE.3.20.11	a.29.3.1	0.16309	(M n NM) - (M n NM n Mc)	1109
DS.HG.0.2.23	a.29.3.1	0.16309	(M n NM) - (M n NM n Mc)	1109
DS.HG.1.7.2	a.29.3.1	0.16309	(M n NM) - (M n NM n Mc)	1109
DS.BN.3.57.2	a.4.6.1	0.16309	(M n NM) - (M n NM n Mc)	1109
DS.GE.0.4.4	a.4.6.1	0.16309	(M n NM) - (M n NM n Mc)	1109
DS.EH.2.1.25	d.14.1.10	0.16309	(M n NM) - (M n NM n Mc)	1109
DS.BK.5.121.1	e.6.1.1	0.16309	(M n NM) - (M n NM n Mc)	1109
DS.BK.5.37.1	e.6.1.1	0.16309	(M n NM) - (M n NM n Mc)	1109
DS.BK.6.12.1	e.6.1.1	0.16309	(M n NM) - (M n NM n Mc)	1109
DS.GE.3.26.1	e.6.1.1	0.16309	(M n NM) - (M n NM n Mc)	1109
DS.GH.6.1.1	e.6.1.1	0.16309	(M n NM) - (M n NM n Mc)	1109
DS.HH.4.26.2	e.6.1.1	0.16309	(M n NM) - (M n NM n Mc)	1109
DS.HH.4.37.1	a.4.6.2	0.167382	(M n NM) - (M n NM n Mc)	1109
DS.HH.5.15.3	a.4.6.2	0.167382	(M n NM) - (M n NM n Mc)	1109
DS.HH.5.22.4	a.4.6.2	0.167382	(M n NM) - (M n NM n Mc)	1109
DS.BN.2.4.3	a.4.5.37	0.175966	(M n NM) - (M n NM n Mc)	1109
DS.BN.2.93.1	a.4.5.6	0.175966	(M n NM) - (M n NM n Mc)	1109
DS.BK.2.1.22	b.36.1.4	0.175966	(M n NM) - (M n NM n Mc)	1109
DS.BN.2.17.1	b.36.1.4	0.175966	(M n NM) - (M n NM n Mc)	1109
DS.BN.2.2.35	b.36.1.4	0.175966	(M n NM) - (M n NM n Mc)	1109
DS.HE.6.33.1	b.36.1.4	0.175966	(M n NM) - (M n NM n Mc)	1109
DS.EH.2.1.10	c.1.6.1	0.175966	(M n NM) - (M n NM n Mc)	1109
DS.GE.3.51.1	c.1.6.1	0.175966	(M n NM) - (M n NM n Mc)	1109
DS.GH.3.8.5	c.1.6.1	0.175966	(M n NM) - (M n NM n Mc)	1109
DS.HE.3.30.1	c.1.6.1	0.175966	(M n NM) - (M n NM n Mc)	1109
DS.HE.4.31.3	c.1.6.1	0.175966	(M n NM) - (M n NM n Mc)	1109
DS.HE.6.15.2	c.1.6.1	0.175966	(M n NM) - (M n NM n Mc)	1109
DS.HG.4.9.3	c.1.6.1	0.175966	(M n NM) - (M n NM n Mc)	1109
DS.EH.3.121.1	c.48.1.2	0.175966	(M n NM) - (M n NM n Mc)	1109
DS.EH.3.36.1	c.48.1.2	0.175966	(M n NM) - (M n NM n Mc)	1109
DS.HE.3.11.12	c.48.1.2	0.175966	(M n NM) - (M n NM n Mc)	1109
DS.EH.0.1.23	c.68.1.13	0.175966	(M n NM) - (M n NM n Mc)	1109
DS.EH.2.2.24	c.68.1.13	0.175966	(M n NM) - (M n NM n Mc)	1109
DS.EH.4.31.2	c.68.1.13	0.175966	(M n NM) - (M n NM n Mc)	1109
DS.EH.7.23.1	c.68.1.13	0.175966	(M n NM) - (M n NM n Mc)	1109
DS.HE.3.4.28	c.68.1.13	0.175966	(M n NM) - (M n NM n Mc)	1109
DS.HG.2.1.33	c.68.1.13	0.175966	(M n NM) - (M n NM n Mc)	1109
DS.HH.3.6.10	a.121.1.1	0.180258	(M n NM) - (M n NM n Mc)	1109
DS.HH.1.1.42	a.25.1.1	0.180258	(M n NM) - (M n NM n Mc)	1109
DS.HH.5.61.1	a.25.1.1	0.180258	(M n NM) - (M n NM n Mc)	1109
DS.HH.8.3.1	a.25.1.1	0.180258	(M n NM) - (M n NM n Mc)	1109
DS.GH.2.3.3	a.4.1.9	0.180258	(M n NM) - (M n NM n Mc)	1109
DS.GH.4.39.1	a.4.1.9	0.180258	(M n NM) - (M n NM n Mc)	1109
DS.HG.4.2.10	a.4.1.9	0.180258	(M n NM) - (M n NM n Mc)	1109
DS.HH.5.8.2	a.4.1.9	0.180258	(M n NM) - (M n NM n Mc)	1109
DS.HH.5.8.5	a.4.1.9	0.180258	(M n NM) - (M n NM n Mc)	1109
DS.HH.6.3.1	a.4.1.9	0.180258	(M n NM) - (M n NM n Mc)	1109
DS.HH.6.4.1	a.4.1.9	0.180258	(M n NM) - (M n NM n Mc)	1109
DS.BN.2.2.38	d.265.1.3	0.180258	(M n NM) - (M n NM n Mc)	1109
DS.EH.2.1.84	d.265.1.3	0.180258	(M n NM) - (M n NM n Mc)	1109
DS.GH.0.2.1	d.52.3.1	0.180258	(M n NM) - (M n NM n Mc)	1109
DS.HE.4.266.1	d.52.3.1	0.180258	(M n NM) - (M n NM n Mc)	1109
DS.HE.6.100.1	d.52.3.1	0.180258	(M n NM) - (M n NM n Mc)	1109
DS.HG.1.12.1	d.52.3.1	0.180258	(M n NM) - (M n NM n Mc)	1109
DS.HG.1.8.1	d.52.3.1	0.180258	(M n NM) - (M n NM n Mc)	1109
DS.EH.6.64.1	e.11.1.1	0.180258	(M n NM) - (M n NM n Mc)	1109
DS.EH.1.2.22	c.2.1.9	0.184549	(M n NM) - (M n NM n Mc)	1109
DS.EH.3.3.2	c.2.1.9	0.184549	(M n NM) - (M n NM n Mc)	1109
DS.EH.5.150.1	c.2.1.9	0.184549	(M n NM) - (M n NM n Mc)	1109
DS.EH.5.3.4	c.2.1.9	0.184549	(M n NM) - (M n NM n Mc)	1109
DS.EH.5.9.3	c.2.1.9	0.184549	(M n NM) - (M n NM n Mc)	1109
DS.GE.2.2.10	c.2.1.9	0.184549	(M n NM) - (M n NM n Mc)	1109
DS.HE.4.30.3	c.2.1.9	0.184549	(M n NM) - (M n NM n Mc)	1109
DS.HE.5.11.5	c.2.1.9	0.184549	(M n NM) - (M n NM n Mc)	1109
DS.HE.5.36.3	c.2.1.9	0.184549	(M n NM) - (M n NM n Mc)	1109
DS.EH.4.95.1	c.59.1.1	0.184549	(M n NM) - (M n NM n Mc)	1109
DS.HE.2.13.7	c.59.1.1	0.184549	(M n NM) - (M n NM n Mc)	1109
DS.HE.3.73.3	c.59.1.1	0.184549	(M n NM) - (M n NM n Mc)	1109
DS.HE.4.10.6	c.59.1.1	0.184549	(M n NM) - (M n NM n Mc)	1109
DS.HE.2.13.9	c.6.3.1	0.184549	(M n NM) - (M n NM n Mc)	1109
DS.HE.2.5.6	c.6.3.1	0.184549	(M n NM) - (M n NM n Mc)	1109
DS.HE.4.2.20	c.6.3.1	0.184549	(M n NM) - (M n NM n Mc)	1109
DS.HE.5.8.5	c.6.3.1	0.184549	(M n NM) - (M n NM n Mc)	1109
DS.EH.4.163.1	c.72.2.1	0.184549	(M n NM) - (M n NM n Mc)	1109
DS.HE.3.110.1	c.72.2.1	0.184549	(M n NM) - (M n NM n Mc)	1109
DS.HE.5.127.1	c.72.2.1	0.184549	(M n NM) - (M n NM n Mc)	1109
DS.HG.0.1.187	c.72.2.1	0.184549	(M n NM) - (M n NM n Mc)	1109
DS.BN.7.11.1	c.90.1.1	0.184549	(M n NM) - (M n NM n Mc)	1109
DS.EG.1.8.12	c.90.1.1	0.184549	(M n NM) - (M n NM n Mc)	1109
DS.GE.2.23.3	c.90.1.1	0.184549	(M n NM) - (M n NM n Mc)	1109
DS.HE.3.16.19	c.90.1.1	0.184549	(M n NM) - (M n NM n Mc)	1109
DS.HE.2.40.2	d.286.1.1	0.184549	(M n NM) - (M n NM n Mc)	1109
DS.GE.3.6.1	d.90.1.1	0.184549	(M n NM) - (M n NM n Mc)	1109
DS.GH.0.1.119	d.90.1.1	0.184549	(M n NM) - (M n NM n Mc)	1109
DS.HE.6.99.1	d.90.1.1	0.184549	(M n NM) - (M n NM n Mc)	1109
DS.HG.5.5.2	d.90.1.1	0.184549	(M n NM) - (M n NM n Mc)	1109
DS.BN.9.15.1	c.65.1.1	0.188841	(M n NM) - (M n NM n Mc)	1109
DS.EH.6.48.1	c.65.1.1	0.188841	(M n NM) - (M n NM n Mc)	1109
DS.HE.5.2.13	c.65.1.1	0.188841	(M n NM) - (M n NM n Mc)	1109
DS.GH.3.17.1	d.142.1.1	0.188841	(M n NM) - (M n NM n Mc)	1109
DS.HE.4.1.26	d.142.1.1	0.188841	(M n NM) - (M n NM n Mc)	1109
DS.BK.2.15.2	c.3.1.4	0.193133	(M n NM) - (M n NM n Mc)	1109
DS.BK.2.7.8	c.3.1.4	0.193133	(M n NM) - (M n NM n Mc)	1109
DS.GH.0.1.124	c.3.1.4	0.193133	(M n NM) - (M n NM n Mc)	1109
DS.HH.6.75.1	c.3.1.4	0.193133	(M n NM) - (M n NM n Mc)	1109
DS.BN.2.44.2	d.15.4.2	0.193133	(M n NM) - (M n NM n Mc)	1109
DS.EG.1.2.55	d.15.4.2	0.193133	(M n NM) - (M n NM n Mc)	1109
DS.EH.3.31.3	d.15.4.2	0.193133	(M n NM) - (M n NM n Mc)	1109
DS.EH.1.24.1	e.7.1.1	0.193133	(M n NM) - (M n NM n Mc)	1109
DS.BN.4.73.1	c.1.28.2	0.197425	(M n NM) - (M n NM n Mc)	1109
DS.GE.4.7.1	c.1.28.2	0.197425	(M n NM) - (M n NM n Mc)	1109
DS.GH.3.2.2	c.1.28.2	0.197425	(M n NM) - (M n NM n Mc)	1109
DS.HE.2.38.1	c.1.28.2	0.197425	(M n NM) - (M n NM n Mc)	1109
DS.BK.9.1.1	c.56.2.1	0.197425	(M n NM) - (M n NM n Mc)	1109
DS.BK.9.10.1	c.56.2.1	0.197425	(M n NM) - (M n NM n Mc)	1109
DS.HE.2.11.10	c.56.2.1	0.197425	(M n NM) - (M n NM n Mc)	1109
DS.EH.1.2.23	c.68.1.6	0.197425	(M n NM) - (M n NM n Mc)	1109
DS.EH.4.40.1	c.68.1.6	0.197425	(M n NM) - (M n NM n Mc)	1109
DS.GE.1.5.7	c.68.1.6	0.197425	(M n NM) - (M n NM n Mc)	1109
DS.HH.1.1.79	c.68.1.6	0.197425	(M n NM) - (M n NM n Mc)	1109
DS.BN.2.22.5	d.157.1.2	0.197425	(M n NM) - (M n NM n Mc)	1109
DS.BN.2.46.2	d.157.1.2	0.197425	(M n NM) - (M n NM n Mc)	1109
DS.EH.4.136.1	d.157.1.2	0.197425	(M n NM) - (M n NM n Mc)	1109
DS.HE.7.59.1	d.157.1.2	0.197425	(M n NM) - (M n NM n Mc)	1109
DS.EH.4.178.1	d.43.2.1	0.197425	(M n NM) - (M n NM n Mc)	1109
DS.HE.4.205.1	d.43.2.1	0.197425	(M n NM) - (M n NM n Mc)	1109
DS.HH.1.2.8	d.43.2.1	0.197425	(M n NM) - (M n NM n Mc)	1109
DS.HE.5.188.1	d.58.1.5	0.197425	(M n NM) - (M n NM n Mc)	1109
DS.BK.3.18.6	c.1.5.1	0.201717	(M n NM) - (M n NM n Mc)	1109
DS.BN.2.105.1	c.1.5.1	0.201717	(M n NM) - (M n NM n Mc)	1109
DS.BN.5.8.2	c.1.5.1	0.201717	(M n NM) - (M n NM n Mc)	1109
DS.EH.4.81.1	c.1.5.1	0.201717	(M n NM) - (M n NM n Mc)	1109
DS.EH.5.59.1	c.1.5.1	0.201717	(M n NM) - (M n NM n Mc)	1109
DS.GE.4.16.1	c.1.5.1	0.201717	(M n NM) - (M n NM n Mc)	1109
DS.HE.2.58.1	c.1.5.1	0.201717	(M n NM) - (M n NM n Mc)	1109
DS.HE.3.129.1	c.1.5.1	0.201717	(M n NM) - (M n NM n Mc)	1109
DS.EH.5.78.1	c.117.1.1	0.201717	(M n NM) - (M n NM n Mc)	1109
DS.HE.5.6.9	c.117.1.1	0.201717	(M n NM) - (M n NM n Mc)	1109
DS.HG.1.1.64	c.117.1.1	0.201717	(M n NM) - (M n NM n Mc)	1109
DS.HH.4.26.4	c.117.1.1	0.201717	(M n NM) - (M n NM n Mc)	1109
DS.HH.5.11.5	c.117.1.1	0.201717	(M n NM) - (M n NM n Mc)	1109
DS.HE.2.4.3	d.101.1.1	0.201717	(M n NM) - (M n NM n Mc)	1109
DS.HE.2.52.1	d.101.1.1	0.201717	(M n NM) - (M n NM n Mc)	1109
DS.HE.3.16.16	d.101.1.1	0.201717	(M n NM) - (M n NM n Mc)	1109
DS.BN.2.15.14	d.38.1.5	0.201717	(M n NM) - (M n NM n Mc)	1109
DS.BN.2.15.15	d.38.1.5	0.201717	(M n NM) - (M n NM n Mc)	1109
DS.BN.3.1.2	d.38.1.5	0.201717	(M n NM) - (M n NM n Mc)	1109
DS.EG.2.3.5	d.38.1.5	0.201717	(M n NM) - (M n NM n Mc)	1109
DS.GH.8.5.1	d.38.1.5	0.201717	(M n NM) - (M n NM n Mc)	1109
DS.HE.2.50.1	d.38.1.5	0.201717	(M n NM) - (M n NM n Mc)	1109
DS.HH.1.1.146	d.38.1.5	0.201717	(M n NM) - (M n NM n Mc)	1109
DS.EH.5.180.1	b.51.1.1	0.206009	(M n NM) - (M n NM n Mc)	1109
DS.GE.2.35.1	b.51.1.1	0.206009	(M n NM) - (M n NM n Mc)	1109
DS.HE.2.77.1	b.51.1.1	0.206009	(M n NM) - (M n NM n Mc)	1109
DS.BK.2.84.1	d.151.1.1	0.206009	(M n NM) - (M n NM n Mc)	1109
DS.EH.0.1.9	d.151.1.1	0.206009	(M n NM) - (M n NM n Mc)	1109
DS.HE.2.4.22	d.151.1.1	0.206009	(M n NM) - (M n NM n Mc)	1109
DS.EH.2.5.4	b.45.1.1	0.2103	(M n NM) - (M n NM n Mc)	1109
DS.EH.3.5.3	b.45.1.1	0.2103	(M n NM) - (M n NM n Mc)	1109
DS.EH.3.5.6	b.45.1.1	0.2103	(M n NM) - (M n NM n Mc)	1109
DS.HE.2.2.13	b.45.1.1	0.2103	(M n NM) - (M n NM n Mc)	1109
DS.BK.6.36.1	b.84.2.1	0.2103	(M n NM) - (M n NM n Mc)	1109
DS.EG.2.10.1	c.46.1.2	0.2103	(M n NM) - (M n NM n Mc)	1109
DS.EH.3.26.1	c.46.1.2	0.2103	(M n NM) - (M n NM n Mc)	1109
DS.HE.6.12.2	c.46.1.2	0.2103	(M n NM) - (M n NM n Mc)	1109
DS.EH.2.16.9	c.55.2.1	0.2103	(M n NM) - (M n NM n Mc)	1109
DS.EH.6.99.1	c.55.2.1	0.2103	(M n NM) - (M n NM n Mc)	1109
DS.HE.4.17.2	c.55.2.1	0.2103	(M n NM) - (M n NM n Mc)	1109
DS.EH.1.8.9	c.97.1.2	0.2103	(M n NM) - (M n NM n Mc)	1109
DS.EH.3.135.1	c.97.1.2	0.2103	(M n NM) - (M n NM n Mc)	1109
DS.EH.3.89.1	c.97.1.2	0.2103	(M n NM) - (M n NM n Mc)	1109
DS.HE.2.43.2	c.97.1.2	0.2103	(M n NM) - (M n NM n Mc)	1109
DS.HE.6.54.1	c.97.1.2	0.2103	(M n NM) - (M n NM n Mc)	1109
DS.HG.3.23.1	c.97.1.2	0.2103	(M n NM) - (M n NM n Mc)	1109
DS.HH.6.61.1	c.97.1.2	0.2103	(M n NM) - (M n NM n Mc)	1109
DS.HG.2.11.4	a.2.3.1	0.214592	(M n NM) - (M n NM n Mc)	1109
DS.HG.2.2.21	a.2.3.1	0.214592	(M n NM) - (M n NM n Mc)	1109
DS.BK.11.10.1	b.47.1.1	0.214592	(M n NM) - (M n NM n Mc)	1109
DS.BK.1.12.1	b.92.1.3	0.214592	(M n NM) - (M n NM n Mc)	1109
DS.BK.1.7.4	b.92.1.3	0.214592	(M n NM) - (M n NM n Mc)	1109
DS.BK.2.2.6	b.92.1.3	0.214592	(M n NM) - (M n NM n Mc)	1109
DS.BK.2.29.2	b.92.1.3	0.214592	(M n NM) - (M n NM n Mc)	1109
DS.BK.4.35.1	b.92.1.3	0.214592	(M n NM) - (M n NM n Mc)	1109
DS.BK.4.59.1	b.92.1.3	0.214592	(M n NM) - (M n NM n Mc)	1109
DS.EG.2.75.1	b.92.1.3	0.214592	(M n NM) - (M n NM n Mc)	1109
DS.EG.3.18.1	c.112.1.1	0.214592	(M n NM) - (M n NM n Mc)	1109
DS.GG.2.6.5	c.112.1.1	0.214592	(M n NM) - (M n NM n Mc)	1109
DS.HE.1.12.1	c.112.1.1	0.214592	(M n NM) - (M n NM n Mc)	1109
DS.BN.2.6.18	c.13.2.1	0.214592	(M n NM) - (M n NM n Mc)	1109
DS.GE.2.13.2	c.13.2.1	0.214592	(M n NM) - (M n NM n Mc)	1109
DS.EG.4.45.1	c.14.1.4	0.214592	(M n NM) - (M n NM n Mc)	1109
DS.EH.1.22.3	c.14.1.4	0.214592	(M n NM) - (M n NM n Mc)	1109
DS.EH.1.4.31	c.14.1.4	0.214592	(M n NM) - (M n NM n Mc)	1109
DS.GE.2.69.1	c.14.1.4	0.214592	(M n NM) - (M n NM n Mc)	1109
DS.EG.1.2.3	c.60.1.1	0.214592	(M n NM) - (M n NM n Mc)	1109
DS.GG.5.1.1	c.60.1.1	0.214592	(M n NM) - (M n NM n Mc)	1109
DS.GH.4.10.1	c.60.1.1	0.214592	(M n NM) - (M n NM n Mc)	1109
DS.HE.3.104.1	c.60.1.1	0.214592	(M n NM) - (M n NM n Mc)	1109
DS.HG.4.2.3	c.60.1.1	0.214592	(M n NM) - (M n NM n Mc)	1109
DS.HG.5.11.1	c.60.1.1	0.214592	(M n NM) - (M n NM n Mc)	1109
DS.BN.5.136.1	d.122.1.2	0.214592	(M n NM) - (M n NM n Mc)	1109
DS.EG.0.6.3	d.122.1.2	0.214592	(M n NM) - (M n NM n Mc)	1109
DS.EH.16.1.1	d.122.1.2	0.214592	(M n NM) - (M n NM n Mc)	1109
DS.EH.6.58.1	d.122.1.2	0.214592	(M n NM) - (M n NM n Mc)	1109
DS.HE.1.23.1	d.122.1.2	0.214592	(M n NM) - (M n NM n Mc)	1109
DS.HE.4.1.7	d.122.1.2	0.214592	(M n NM) - (M n NM n Mc)	1109
DS.HE.4.208.1	d.122.1.2	0.214592	(M n NM) - (M n NM n Mc)	1109
DS.HH.2.10.8	d.122.1.2	0.214592	(M n NM) - (M n NM n Mc)	1109
DS.EH.5.107.1	d.14.1.3	0.214592	(M n NM) - (M n NM n Mc)	1109
DS.GE.1.1.13	d.14.1.3	0.214592	(M n NM) - (M n NM n Mc)	1109
DS.HE.1.2.12	d.14.1.3	0.214592	(M n NM) - (M n NM n Mc)	1109
DS.HE.2.33.1	d.14.1.3	0.214592	(M n NM) - (M n NM n Mc)	1109
DS.HH.3.7.20	d.14.1.3	0.214592	(M n NM) - (M n NM n Mc)	1109
DS.BK.8.10.1	d.38.1.1	0.214592	(M n NM) - (M n NM n Mc)	1109
DS.EG.2.23.1	d.38.1.1	0.214592	(M n NM) - (M n NM n Mc)	1109
DS.EG.2.3.6	d.38.1.1	0.214592	(M n NM) - (M n NM n Mc)	1109
DS.GH.10.1.1	d.38.1.1	0.214592	(M n NM) - (M n NM n Mc)	1109
DS.GH.8.6.1	d.38.1.1	0.214592	(M n NM) - (M n NM n Mc)	1109
DS.HH.3.6.14	d.54.1.1	0.214592	(M n NM) - (M n NM n Mc)	1109
DS.HH.4.36.1	d.54.1.1	0.214592	(M n NM) - (M n NM n Mc)	1109
DS.HH.7.28.1	d.54.1.1	0.214592	(M n NM) - (M n NM n Mc)	1109
DS.HH.4.1.8	a.100.1.1	0.218884	(M n NM) - (M n NM n Mc)	1109
DS.HE.4.37.2	d.15.9.1	0.218884	(M n NM) - (M n NM n Mc)	1109
DS.EH.3.18.5	d.16.1.3	0.218884	(M n NM) - (M n NM n Mc)	1109
DS.HG.1.3.12	d.16.1.3	0.218884	(M n NM) - (M n NM n Mc)	1109
DS.HH.3.5.17	a.118.18.1	0.223176	(M n NM) - (M n NM n Mc)	1109
DS.HH.7.2.1	a.118.18.1	0.223176	(M n NM) - (M n NM n Mc)	1109
DS.BK.2.56.2	b.82.3.2	0.223176	(M n NM) - (M n NM n Mc)	1109
DS.BK.3.2.1	b.82.3.2	0.223176	(M n NM) - (M n NM n Mc)	1109
DS.BK.3.2.8	b.82.3.2	0.223176	(M n NM) - (M n NM n Mc)	1109
DS.EH.0.1.6	b.82.3.2	0.223176	(M n NM) - (M n NM n Mc)	1109
DS.GH.3.48.1	b.82.3.2	0.223176	(M n NM) - (M n NM n Mc)	1109
DS.HE.2.19.7	b.82.3.2	0.223176	(M n NM) - (M n NM n Mc)	1109
DS.EH.4.15.5	c.23.16.2	0.223176	(M n NM) - (M n NM n Mc)	1109
DS.EG.1.1.10	d.185.1.1	0.223176	(M n NM) - (M n NM n Mc)	1109
DS.EG.3.50.1	d.185.1.1	0.223176	(M n NM) - (M n NM n Mc)	1109
DS.EH.3.35.2	d.185.1.1	0.223176	(M n NM) - (M n NM n Mc)	1109
DS.GH.7.8.1	d.185.1.1	0.223176	(M n NM) - (M n NM n Mc)	1109
DS.HE.3.10.1	d.185.1.1	0.223176	(M n NM) - (M n NM n Mc)	1109
DS.HG.2.10.1	d.185.1.1	0.223176	(M n NM) - (M n NM n Mc)	1109
DS.HH.5.20.1	d.185.1.1	0.223176	(M n NM) - (M n NM n Mc)	1109
DS.EG.1.1.2	d.26.1.1	0.223176	(M n NM) - (M n NM n Mc)	1109
DS.HE.3.98.2	d.26.1.1	0.223176	(M n NM) - (M n NM n Mc)	1109
DS.HE.7.6.1	d.26.1.1	0.223176	(M n NM) - (M n NM n Mc)	1109
DS.BN.2.2.8	d.79.1.1	0.223176	(M n NM) - (M n NM n Mc)	1109
DS.EG.2.1.21	d.79.1.1	0.223176	(M n NM) - (M n NM n Mc)	1109
DS.EG.2.1.31	d.79.1.1	0.223176	(M n NM) - (M n NM n Mc)	1109
DS.EG.2.1.56	d.79.1.1	0.223176	(M n NM) - (M n NM n Mc)	1109
DS.EG.4.36.1	d.79.1.1	0.223176	(M n NM) - (M n NM n Mc)	1109
DS.GH.1.2.24	d.79.1.1	0.223176	(M n NM) - (M n NM n Mc)	1109
DS.HG.5.7.1	d.79.1.1	0.223176	(M n NM) - (M n NM n Mc)	1109
DS.HG.5.7.2	d.79.1.1	0.223176	(M n NM) - (M n NM n Mc)	1109
DS.EH.10.9.1	c.1.9.6	0.227468	(M n NM) - (M n NM n Mc)	1109
DS.HE.5.1.20	c.1.9.6	0.227468	(M n NM) - (M n NM n Mc)	1109
DS.EH.4.3.15	c.37.1.2	0.227468	(M n NM) - (M n NM n Mc)	1109
DS.GH.1.3.30	c.37.1.2	0.227468	(M n NM) - (M n NM n Mc)	1109
DS.HE.4.232.1	c.37.1.2	0.227468	(M n NM) - (M n NM n Mc)	1109
DS.EH.6.19.2	c.1.11.2	0.23176	(M n NM) - (M n NM n Mc)	1109
DS.EH.6.5.1	c.1.11.2	0.23176	(M n NM) - (M n NM n Mc)	1109
DS.HE.3.5.6	c.1.11.2	0.23176	(M n NM) - (M n NM n Mc)	1109
DS.HE.4.203.1	c.1.11.2	0.23176	(M n NM) - (M n NM n Mc)	1109
DS.HE.4.237.1	c.1.11.2	0.23176	(M n NM) - (M n NM n Mc)	1109
DS.HE.4.86.1	c.1.11.2	0.23176	(M n NM) - (M n NM n Mc)	1109
DS.HE.5.137.1	c.1.11.2	0.23176	(M n NM) - (M n NM n Mc)	1109
DS.EG.0.8.5	d.81.1.3	0.23176	(M n NM) - (M n NM n Mc)	1109
DS.EH.9.14.1	d.81.1.3	0.23176	(M n NM) - (M n NM n Mc)	1109
DS.EH.1.1.42	a.7.3.1	0.236052	(M n NM) - (M n NM n Mc)	1109
DS.BN.2.63.1	c.74.1.1	0.236052	(M n NM) - (M n NM n Mc)	1109
DS.GE.1.1.5	c.74.1.1	0.236052	(M n NM) - (M n NM n Mc)	1109
DS.GG.2.2.4	c.74.1.1	0.236052	(M n NM) - (M n NM n Mc)	1109
DS.HE.4.9.18	c.74.1.1	0.236052	(M n NM) - (M n NM n Mc)	1109
DS.EH.5.87.1	c.80.1.3	0.236052	(M n NM) - (M n NM n Mc)	1109
DS.EH.6.114.1	c.80.1.3	0.236052	(M n NM) - (M n NM n Mc)	1109
DS.EH.6.14.1	c.80.1.3	0.236052	(M n NM) - (M n NM n Mc)	1109
DS.HE.4.55.2	c.80.1.3	0.236052	(M n NM) - (M n NM n Mc)	1109
DS.HE.5.28.2	c.80.1.3	0.236052	(M n NM) - (M n NM n Mc)	1109
DS.EG.1.6.4	d.168.1.1	0.236052	(M n NM) - (M n NM n Mc)	1109
DS.EH.1.3.17	d.168.1.1	0.236052	(M n NM) - (M n NM n Mc)	1109
DS.GE.1.8.4	d.168.1.1	0.236052	(M n NM) - (M n NM n Mc)	1109
DS.HE.3.127.1	d.168.1.1	0.236052	(M n NM) - (M n NM n Mc)	1109
DS.HH.3.11.7	d.168.1.1	0.236052	(M n NM) - (M n NM n Mc)	1109
DS.HH.3.68.1	d.168.1.1	0.236052	(M n NM) - (M n NM n Mc)	1109
DS.BK.4.1.19	b.82.1.9	0.240343	(M n NM) - (M n NM n Mc)	1109
DS.BK.4.48.1	b.82.1.9	0.240343	(M n NM) - (M n NM n Mc)	1109
DS.BK.6.4.1	b.82.1.9	0.240343	(M n NM) - (M n NM n Mc)	1109
DS.BN.2.10.39	b.82.1.9	0.240343	(M n NM) - (M n NM n Mc)	1109
DS.BN.5.61.1	b.82.1.9	0.240343	(M n NM) - (M n NM n Mc)	1109
DS.GE.3.37.1	b.82.1.9	0.240343	(M n NM) - (M n NM n Mc)	1109
DS.HH.4.48.2	a.103.1.1	0.244635	(M n NM) - (M n NM n Mc)	1109
DS.HH.5.3.2	a.103.1.1	0.244635	(M n NM) - (M n NM n Mc)	1109
DS.BN.3.38.1	b.40.6.3	0.244635	(M n NM) - (M n NM n Mc)	1109
DS.GE.1.1.3	b.40.6.3	0.244635	(M n NM) - (M n NM n Mc)	1109
DS.BK.6.27.1	b.52.2.2	0.244635	(M n NM) - (M n NM n Mc)	1109
DS.HE.6.88.1	b.52.2.2	0.244635	(M n NM) - (M n NM n Mc)	1109
DS.HE.7.2.2	b.52.2.2	0.244635	(M n NM) - (M n NM n Mc)	1109
DS.EG.1.29.1	c.1.10.5	0.244635	(M n NM) - (M n NM n Mc)	1109
DS.EG.2.10.7	c.1.10.5	0.244635	(M n NM) - (M n NM n Mc)	1109
DS.EH.7.50.1	c.1.10.5	0.244635	(M n NM) - (M n NM n Mc)	1109
DS.GG.1.2.7	c.1.10.5	0.244635	(M n NM) - (M n NM n Mc)	1109
DS.EH.3.51.1	c.81.1.1	0.244635	(M n NM) - (M n NM n Mc)	1109
DS.EH.3.51.2	c.81.1.1	0.244635	(M n NM) - (M n NM n Mc)	1109
DS.EH.4.171.1	c.81.1.1	0.244635	(M n NM) - (M n NM n Mc)	1109
DS.EH.6.57.1	c.81.1.1	0.244635	(M n NM) - (M n NM n Mc)	1109
DS.HE.3.16.10	c.81.1.1	0.244635	(M n NM) - (M n NM n Mc)	1109
DS.HE.3.16.4	c.81.1.1	0.244635	(M n NM) - (M n NM n Mc)	1109
DS.HE.4.10.7	c.81.1.1	0.244635	(M n NM) - (M n NM n Mc)	1109
DS.HE.5.107.1	d.58.18.3	0.244635	(M n NM) - (M n NM n Mc)	1109
DS.GE.1.3.8	b.33.1.1	0.248927	(M n NM) - (M n NM n Mc)	1109
DS.GE.6.4.1	b.33.1.1	0.248927	(M n NM) - (M n NM n Mc)	1109
DS.EH.1.5.2	c.1.2.4	0.248927	(M n NM) - (M n NM n Mc)	1109
DS.EH.4.56.2	c.1.2.4	0.248927	(M n NM) - (M n NM n Mc)	1109
DS.EH.5.164.1	c.1.2.4	0.248927	(M n NM) - (M n NM n Mc)	1109
DS.EH.5.24.1	c.1.2.4	0.248927	(M n NM) - (M n NM n Mc)	1109
DS.HE.4.73.1	c.1.2.4	0.248927	(M n NM) - (M n NM n Mc)	1109
DS.EG.3.29.1	c.31.1.3	0.248927	(M n NM) - (M n NM n Mc)	1109
DS.EH.2.15.1	c.31.1.3	0.248927	(M n NM) - (M n NM n Mc)	1109
DS.GE.8.3.1	c.31.1.3	0.248927	(M n NM) - (M n NM n Mc)	1109
DS.HE.3.46.3	c.31.1.3	0.248927	(M n NM) - (M n NM n Mc)	1109
DS.HE.4.121.2	c.31.1.3	0.248927	(M n NM) - (M n NM n Mc)	1109
DS.HE.4.24.7	c.58.1.3	0.248927	(M n NM) - (M n NM n Mc)	1109
DS.HE.4.40.2	c.58.1.3	0.248927	(M n NM) - (M n NM n Mc)	1109
DS.HG.3.17.2	c.58.1.3	0.248927	(M n NM) - (M n NM n Mc)	1109
DS.BK.2.12.5	c.8.2.1	0.248927	(M n NM) - (M n NM n Mc)	1109
DS.BN.4.107.1	c.8.2.1	0.248927	(M n NM) - (M n NM n Mc)	1109
DS.EG.2.9.9	c.8.2.1	0.248927	(M n NM) - (M n NM n Mc)	1109
DS.HG.4.7.6	c.8.2.1	0.248927	(M n NM) - (M n NM n Mc)	1109
DS.EH.1.8.5	d.58.18.6	0.248927	(M n NM) - (M n NM n Mc)	1109
DS.EH.2.6.12	d.58.32.1	0.248927	(M n NM) - (M n NM n Mc)	1109
DS.HE.6.52.1	d.58.32.1	0.248927	(M n NM) - (M n NM n Mc)	1109
DS.EH.3.49.1	d.58.6.1	0.248927	(M n NM) - (M n NM n Mc)	1109
DS.HH.12.6.1	d.58.6.1	0.248927	(M n NM) - (M n NM n Mc)	1109
DS.HH.3.12.7	d.58.6.1	0.248927	(M n NM) - (M n NM n Mc)	1109
DS.HH.3.8.12	d.58.6.1	0.248927	(M n NM) - (M n NM n Mc)	1109
DS.BN.6.13.2	d.81.1.2	0.248927	(M n NM) - (M n NM n Mc)	1109
DS.HG.0.1.131	d.81.1.2	0.248927	(M n NM) - (M n NM n Mc)	1109
DS.HH.5.19.2	a.4.5.32	0.253219	(M n NM) - (M n NM n Mc)	1109
DS.BK.1.11.2	b.81.1.5	0.253219	(M n NM) - (M n NM n Mc)	1109
DS.BK.3.35.1	b.81.1.5	0.253219	(M n NM) - (M n NM n Mc)	1109
DS.BK.4.1.12	b.81.1.5	0.253219	(M n NM) - (M n NM n Mc)	1109
DS.BK.4.1.30	b.81.1.5	0.253219	(M n NM) - (M n NM n Mc)	1109
DS.BK.4.10.1	b.81.1.5	0.253219	(M n NM) - (M n NM n Mc)	1109
DS.BK.4.25.2	b.81.1.5	0.253219	(M n NM) - (M n NM n Mc)	1109
DS.BK.4.6.2	b.81.1.5	0.253219	(M n NM) - (M n NM n Mc)	1109
DS.BN.2.103.1	b.81.1.5	0.253219	(M n NM) - (M n NM n Mc)	1109
DS.GG.6.1.1	c.111.1.1	0.253219	(M n NM) - (M n NM n Mc)	1109
DS.HE.3.28.4	c.111.1.1	0.253219	(M n NM) - (M n NM n Mc)	1109
DS.HE.4.22.6	c.111.1.1	0.253219	(M n NM) - (M n NM n Mc)	1109
DS.EG.2.78.1	c.36.1.5	0.253219	(M n NM) - (M n NM n Mc)	1109
DS.EG.3.27.1	c.36.1.5	0.253219	(M n NM) - (M n NM n Mc)	1109
DS.EH.3.4.6	c.36.1.5	0.253219	(M n NM) - (M n NM n Mc)	1109
DS.GE.2.1.24	c.36.1.5	0.253219	(M n NM) - (M n NM n Mc)	1109
DS.EH.10.7.1	c.36.1.9	0.253219	(M n NM) - (M n NM n Mc)	1109
DS.EH.3.145.1	c.36.1.9	0.253219	(M n NM) - (M n NM n Mc)	1109
DS.EH.3.151.1	c.36.1.9	0.253219	(M n NM) - (M n NM n Mc)	1109
DS.EH.4.93.1	c.36.1.9	0.253219	(M n NM) - (M n NM n Mc)	1109
DS.HE.3.84.2	c.36.1.9	0.253219	(M n NM) - (M n NM n Mc)	1109
DS.HE.4.5.26	c.36.1.9	0.253219	(M n NM) - (M n NM n Mc)	1109
DS.HE.5.158.1	c.36.1.9	0.253219	(M n NM) - (M n NM n Mc)	1109
DS.HE.5.195.1	c.36.1.9	0.253219	(M n NM) - (M n NM n Mc)	1109
DS.HE.5.25.5	c.36.1.9	0.253219	(M n NM) - (M n NM n Mc)	1109
DS.HE.4.47.1	c.76.1.3	0.253219	(M n NM) - (M n NM n Mc)	1109
DS.HE.5.1.34	c.76.1.3	0.253219	(M n NM) - (M n NM n Mc)	1109
DS.BN.6.54.1	d.58.4.2	0.253219	(M n NM) - (M n NM n Mc)	1109
DS.EG.2.1.15	d.58.4.2	0.253219	(M n NM) - (M n NM n Mc)	1109
DS.EH.4.62.1	d.58.4.2	0.253219	(M n NM) - (M n NM n Mc)	1109
DS.BN.6.52.1	d.110.2.2	0.257511	(M n NM) - (M n NM n Mc)	1109
DS.GH.2.3.30	d.110.2.2	0.257511	(M n NM) - (M n NM n Mc)	1109
DS.BN.5.6.4	d.210.1.1	0.261803	(M n NM) - (M n NM n Mc)	1109
DS.EH.2.1.52	d.210.1.1	0.261803	(M n NM) - (M n NM n Mc)	1109
DS.BK.1.4.10	c.113.1.1	0.266094	(M n NM) - (M n NM n Mc)	1109
DS.EG.2.13.5	c.113.1.1	0.266094	(M n NM) - (M n NM n Mc)	1109
DS.EH.2.39.1	c.113.1.1	0.266094	(M n NM) - (M n NM n Mc)	1109
DS.GE.2.63.1	c.113.1.1	0.266094	(M n NM) - (M n NM n Mc)	1109
DS.HE.2.34.3	c.113.1.1	0.266094	(M n NM) - (M n NM n Mc)	1109
DS.HE.5.1.35	c.113.1.1	0.266094	(M n NM) - (M n NM n Mc)	1109
DS.HH.3.8.15	c.113.1.1	0.266094	(M n NM) - (M n NM n Mc)	1109
DS.HG.1.1.60	a.100.1.12	0.270386	(M n NM) - (M n NM n Mc)	1109
DS.HH.1.1.34	a.100.1.12	0.270386	(M n NM) - (M n NM n Mc)	1109
DS.GH.1.1.35	c.1.2.1	0.270386	(M n NM) - (M n NM n Mc)	1109
DS.GE.2.2.13	c.58.1.5	0.270386	(M n NM) - (M n NM n Mc)	1109
DS.HE.3.18.11	c.58.1.5	0.270386	(M n NM) - (M n NM n Mc)	1109
DS.HE.4.6.11	c.58.1.5	0.270386	(M n NM) - (M n NM n Mc)	1109
DS.HG.0.1.82	f.44.1.1	0.270386	(M n NM) - (M n NM n Mc)	1109
DS.HH.1.1.68	f.44.1.1	0.270386	(M n NM) - (M n NM n Mc)	1109
DS.HH.8.6.1	f.44.1.1	0.270386	(M n NM) - (M n NM n Mc)	1109
DS.HH.3.1.11	a.100.1.4	0.274678	(M n NM) - (M n NM n Mc)	1109
DS.EH.1.2.29	c.26.3.1	0.274678	(M n NM) - (M n NM n Mc)	1109
DS.HE.3.1.18	c.26.3.1	0.274678	(M n NM) - (M n NM n Mc)	1109
DS.BN.2.4.14	d.14.1.9	0.274678	(M n NM) - (M n NM n Mc)	1109
DS.HE.2.7.8	d.14.1.9	0.274678	(M n NM) - (M n NM n Mc)	1109
DS.HE.3.19.5	d.14.1.9	0.274678	(M n NM) - (M n NM n Mc)	1109
DS.BK.4.43.1	d.258.1.1	0.274678	(M n NM) - (M n NM n Mc)	1109
DS.EG.2.71.1	d.258.1.1	0.274678	(M n NM) - (M n NM n Mc)	1109
DS.GH.2.7.6	d.258.1.1	0.274678	(M n NM) - (M n NM n Mc)	1109
DS.HE.2.31.4	d.258.1.1	0.274678	(M n NM) - (M n NM n Mc)	1109
DS.HE.4.93.2	d.258.1.1	0.274678	(M n NM) - (M n NM n Mc)	1109
DS.BN.2.6.30	d.96.1.2	0.274678	(M n NM) - (M n NM n Mc)	1109
DS.EH.0.1.75	d.96.1.2	0.274678	(M n NM) - (M n NM n Mc)	1109
DS.BN.2.11.29	c.82.1.2	0.27897	(M n NM) - (M n NM n Mc)	1109
DS.HE.3.12.9	c.82.1.2	0.27897	(M n NM) - (M n NM n Mc)	1109
DS.HE.3.92.2	c.82.1.2	0.27897	(M n NM) - (M n NM n Mc)	1109
DS.HH.2.15.3	c.82.1.2	0.27897	(M n NM) - (M n NM n Mc)	1109
DS.EG.1.1.12	d.161.1.1	0.27897	(M n NM) - (M n NM n Mc)	1109
DS.EH.5.50.1	d.161.1.1	0.27897	(M n NM) - (M n NM n Mc)	1109
DS.EH.5.22.2	d.58.18.7	0.27897	(M n NM) - (M n NM n Mc)	1109
DS.BN.2.11.18	e.22.1.1	0.27897	(M n NM) - (M n NM n Mc)	1109
DS.BN.2.9.18	e.22.1.1	0.27897	(M n NM) - (M n NM n Mc)	1109
DS.EG.2.69.1	e.22.1.1	0.27897	(M n NM) - (M n NM n Mc)	1109
DS.GH.2.16.1	e.22.1.1	0.27897	(M n NM) - (M n NM n Mc)	1109
DS.HG.0.4.1	e.22.1.1	0.27897	(M n NM) - (M n NM n Mc)	1109
DS.HH.1.1.40	a.100.1.2	0.283262	(M n NM) - (M n NM n Mc)	1109
DS.HH.1.10.2	a.100.1.2	0.283262	(M n NM) - (M n NM n Mc)	1109
DS.HH.2.1.111	a.100.1.2	0.283262	(M n NM) - (M n NM n Mc)	1109
DS.HH.4.4.7	a.100.1.2	0.283262	(M n NM) - (M n NM n Mc)	1109
DS.EG.0.26.1	c.53.2.1	0.283262	(M n NM) - (M n NM n Mc)	1109
DS.EG.2.66.1	c.53.2.1	0.283262	(M n NM) - (M n NM n Mc)	1109
DS.EH.3.77.1	c.53.2.1	0.283262	(M n NM) - (M n NM n Mc)	1109
DS.HE.5.21.3	c.53.2.1	0.283262	(M n NM) - (M n NM n Mc)	1109
DS.HE.7.31.1	c.53.2.1	0.283262	(M n NM) - (M n NM n Mc)	1109
DS.HH.1.3.13	c.53.2.1	0.283262	(M n NM) - (M n NM n Mc)	1109
DS.HH.2.1.93	c.53.2.1	0.283262	(M n NM) - (M n NM n Mc)	1109
DS.HH.3.11.11	c.53.2.1	0.283262	(M n NM) - (M n NM n Mc)	1109
DS.HH.5.70.1	c.53.2.1	0.283262	(M n NM) - (M n NM n Mc)	1109
DS.BN.2.2.3	c.57.1.1	0.283262	(M n NM) - (M n NM n Mc)	1109
DS.EH.1.21.3	c.57.1.1	0.283262	(M n NM) - (M n NM n Mc)	1109
DS.EH.1.3.22	c.57.1.1	0.283262	(M n NM) - (M n NM n Mc)	1109
DS.EH.10.3.1	c.57.1.1	0.283262	(M n NM) - (M n NM n Mc)	1109
DS.HG.3.7.4	c.57.1.1	0.283262	(M n NM) - (M n NM n Mc)	1109
DS.GH.2.8.5	d.328.1.1	0.283262	(M n NM) - (M n NM n Mc)	1109
DS.EG.2.5.9	d.61.1.2	0.283262	(M n NM) - (M n NM n Mc)	1109
DS.EH.1.2.21	d.61.1.2	0.283262	(M n NM) - (M n NM n Mc)	1109
DS.EH.2.7.5	d.61.1.2	0.283262	(M n NM) - (M n NM n Mc)	1109
DS.BK.3.3.4	b.85.6.1	0.287554	(M n NM) - (M n NM n Mc)	1109
DS.BK.3.84.1	b.85.6.1	0.287554	(M n NM) - (M n NM n Mc)	1109
DS.BK.4.126.1	b.85.6.1	0.287554	(M n NM) - (M n NM n Mc)	1109
DS.BN.8.11.1	b.85.6.1	0.287554	(M n NM) - (M n NM n Mc)	1109
DS.BN.3.88.1	c.55.1.5	0.287554	(M n NM) - (M n NM n Mc)	1109
DS.HH.2.1.97	c.55.1.5	0.287554	(M n NM) - (M n NM n Mc)	1109
DS.HH.2.1.99	c.55.1.5	0.287554	(M n NM) - (M n NM n Mc)	1109
DS.HH.3.5.16	c.55.1.5	0.287554	(M n NM) - (M n NM n Mc)	1109
DS.GE.1.4.12	c.8.2.2	0.287554	(M n NM) - (M n NM n Mc)	1109
DS.EH.1.9.5	e.22.1.2	0.287554	(M n NM) - (M n NM n Mc)	1109
DS.GE.3.4.1	e.22.1.2	0.287554	(M n NM) - (M n NM n Mc)	1109
DS.HE.3.2.4	e.22.1.2	0.287554	(M n NM) - (M n NM n Mc)	1109
DS.HH.4.5.2	e.22.1.2	0.287554	(M n NM) - (M n NM n Mc)	1109
DS.BK.3.62.1	b.58.1.2	0.291845	(M n NM) - (M n NM n Mc)	1109
DS.EH.1.5.30	b.58.1.2	0.291845	(M n NM) - (M n NM n Mc)	1109
DS.BN.2.1.22	b.92.1.4	0.291845	(M n NM) - (M n NM n Mc)	1109
DS.BN.8.12.1	b.92.1.4	0.291845	(M n NM) - (M n NM n Mc)	1109
DS.BK.1.28.1	c.1.9.9	0.291845	(M n NM) - (M n NM n Mc)	1109
DS.EH.5.104.1	c.1.9.9	0.291845	(M n NM) - (M n NM n Mc)	1109
DS.GH.1.3.5	c.1.9.9	0.291845	(M n NM) - (M n NM n Mc)	1109
DS.HE.2.14.1	c.1.9.9	0.291845	(M n NM) - (M n NM n Mc)	1109
DS.HE.3.19.1	c.1.9.9	0.291845	(M n NM) - (M n NM n Mc)	1109
DS.HG.0.1.177	c.1.9.9	0.291845	(M n NM) - (M n NM n Mc)	1109
DS.HH.2.1.96	c.1.9.9	0.291845	(M n NM) - (M n NM n Mc)	1109
DS.HH.7.20.1	c.1.9.9	0.291845	(M n NM) - (M n NM n Mc)	1109
DS.EH.1.1.57	c.145.1.1	0.291845	(M n NM) - (M n NM n Mc)	1109
DS.EH.2.1.46	c.145.1.1	0.291845	(M n NM) - (M n NM n Mc)	1109
DS.EH.4.3.13	c.145.1.1	0.291845	(M n NM) - (M n NM n Mc)	1109
DS.HE.3.13.1	c.145.1.1	0.291845	(M n NM) - (M n NM n Mc)	1109
DS.HE.4.10.1	c.145.1.1	0.291845	(M n NM) - (M n NM n Mc)	1109
DS.HE.4.5.23	c.145.1.1	0.291845	(M n NM) - (M n NM n Mc)	1109
DS.HE.5.25.3	c.145.1.1	0.291845	(M n NM) - (M n NM n Mc)	1109
DS.HE.5.19.2	c.4.1.1	0.291845	(M n NM) - (M n NM n Mc)	1109
DS.EG.2.46.1	c.42.1.1	0.291845	(M n NM) - (M n NM n Mc)	1109
DS.EG.3.25.1	c.42.1.1	0.291845	(M n NM) - (M n NM n Mc)	1109
DS.GH.4.25.1	c.42.1.1	0.291845	(M n NM) - (M n NM n Mc)	1109
DS.EH.2.23.2	c.57.1.2	0.291845	(M n NM) - (M n NM n Mc)	1109
DS.EH.3.1.25	c.57.1.2	0.291845	(M n NM) - (M n NM n Mc)	1109
DS.EH.3.22.3	c.57.1.2	0.291845	(M n NM) - (M n NM n Mc)	1109
DS.BK.1.1.9	c.8.1.1	0.291845	(M n NM) - (M n NM n Mc)	1109
DS.BK.3.39.2	c.8.1.1	0.291845	(M n NM) - (M n NM n Mc)	1109
DS.EH.1.6.5	d.142.1.5	0.291845	(M n NM) - (M n NM n Mc)	1109
DS.HG.0.1.58	d.142.1.5	0.291845	(M n NM) - (M n NM n Mc)	1109
DS.HH.5.1.23	d.142.1.5	0.291845	(M n NM) - (M n NM n Mc)	1109
DS.BN.2.8.20	d.15.3.1	0.291845	(M n NM) - (M n NM n Mc)	1109
DS.EH.2.24.4	d.15.3.1	0.291845	(M n NM) - (M n NM n Mc)	1109
DS.EH.5.58.1	d.15.3.1	0.291845	(M n NM) - (M n NM n Mc)	1109
DS.EH.6.67.1	c.1.10.4	0.296137	(M n NM) - (M n NM n Mc)	1109
DS.GG.1.2.12	c.1.10.4	0.296137	(M n NM) - (M n NM n Mc)	1109
DS.GG.4.4.1	c.1.10.4	0.296137	(M n NM) - (M n NM n Mc)	1109
DS.HE.3.74.2	c.1.10.4	0.296137	(M n NM) - (M n NM n Mc)	1109
DS.HE.4.163.1	c.1.10.4	0.296137	(M n NM) - (M n NM n Mc)	1109
DS.HE.5.139.1	c.1.10.4	0.296137	(M n NM) - (M n NM n Mc)	1109
DS.BN.2.12.1	c.144.1.1	0.296137	(M n NM) - (M n NM n Mc)	1109
DS.EG.2.1.26	c.23.12.2	0.296137	(M n NM) - (M n NM n Mc)	1109
DS.GE.5.17.1	c.23.12.2	0.296137	(M n NM) - (M n NM n Mc)	1109
DS.HE.4.10.2	c.23.12.2	0.296137	(M n NM) - (M n NM n Mc)	1109
DS.EH.5.129.1	c.5.1.1	0.296137	(M n NM) - (M n NM n Mc)	1109
DS.EH.8.24.1	c.5.1.1	0.296137	(M n NM) - (M n NM n Mc)	1109
DS.BN.2.10.25	c.50.1.1	0.296137	(M n NM) - (M n NM n Mc)	1109
DS.EG.1.6.2	c.50.1.1	0.296137	(M n NM) - (M n NM n Mc)	1109
DS.EH.3.11.4	c.56.5.3	0.296137	(M n NM) - (M n NM n Mc)	1109
DS.EH.7.39.1	c.56.5.3	0.296137	(M n NM) - (M n NM n Mc)	1109
DS.BN.3.59.1	b.43.4.3	0.300429	(M n NM) - (M n NM n Mc)	1109
DS.EG.2.1.25	b.43.4.3	0.300429	(M n NM) - (M n NM n Mc)	1109
DS.EH.1.2.46	b.43.4.3	0.300429	(M n NM) - (M n NM n Mc)	1109
DS.EH.2.16.4	b.43.4.3	0.300429	(M n NM) - (M n NM n Mc)	1109
DS.GE.5.8.2	b.43.4.3	0.300429	(M n NM) - (M n NM n Mc)	1109
DS.BK.8.12.1	d.38.1.6	0.300429	(M n NM) - (M n NM n Mc)	1109
DS.GH.1.2.20	d.44.1.1	0.300429	(M n NM) - (M n NM n Mc)	1109
DS.GH.2.1.41	d.44.1.1	0.300429	(M n NM) - (M n NM n Mc)	1109
DS.HH.3.2.16	d.44.1.1	0.300429	(M n NM) - (M n NM n Mc)	1109
DS.HH.3.37.1	d.44.1.1	0.300429	(M n NM) - (M n NM n Mc)	1109
DS.HE.6.18.1	c.47.1.13	0.304721	(M n NM) - (M n NM n Mc)	1109
DS.HE.7.1.3	c.47.1.13	0.304721	(M n NM) - (M n NM n Mc)	1109
DS.HH.3.13.4	c.47.1.13	0.304721	(M n NM) - (M n NM n Mc)	1109
DS.HH.8.17.1	c.47.1.13	0.304721	(M n NM) - (M n NM n Mc)	1109
DS.HE.4.88.2	d.115.1.2	0.304721	(M n NM) - (M n NM n Mc)	1109
DS.GG.2.10.2	a.152.1.3	0.309013	(M n NM) - (M n NM n Mc)	1109
DS.HH.1.1.78	a.152.1.3	0.309013	(M n NM) - (M n NM n Mc)	1109
DS.HH.4.1.21	a.152.1.3	0.309013	(M n NM) - (M n NM n Mc)	1109
DS.HH.4.25.1	a.152.1.3	0.309013	(M n NM) - (M n NM n Mc)	1109
DS.BK.1.18.2	b.6.1.2	0.309013	(M n NM) - (M n NM n Mc)	1109
DS.BK.3.83.1	b.6.1.2	0.309013	(M n NM) - (M n NM n Mc)	1109
DS.BK.5.117.1	b.6.1.2	0.309013	(M n NM) - (M n NM n Mc)	1109
DS.GE.3.13.4	b.6.1.2	0.309013	(M n NM) - (M n NM n Mc)	1109
DS.HG.0.1.183	b.6.1.2	0.309013	(M n NM) - (M n NM n Mc)	1109
DS.HE.3.114.1	c.16.1.1	0.309013	(M n NM) - (M n NM n Mc)	1109
DS.GE.3.13.3	c.71.1.2	0.309013	(M n NM) - (M n NM n Mc)	1109
DS.BK.1.7.6	d.227.1.1	0.309013	(M n NM) - (M n NM n Mc)	1109
DS.EG.3.12.1	d.227.1.1	0.309013	(M n NM) - (M n NM n Mc)	1109
DS.EH.6.96.1	d.227.1.1	0.309013	(M n NM) - (M n NM n Mc)	1109
DS.GE.2.56.1	d.227.1.1	0.309013	(M n NM) - (M n NM n Mc)	1109
DS.HE.3.67.2	d.227.1.1	0.309013	(M n NM) - (M n NM n Mc)	1109
DS.HE.6.4.5	d.227.1.1	0.309013	(M n NM) - (M n NM n Mc)	1109
DS.HG.1.2.24	d.227.1.1	0.309013	(M n NM) - (M n NM n Mc)	1109
DS.BN.6.58.1	d.58.4.11	0.309013	(M n NM) - (M n NM n Mc)	1109
DS.EH.2.1.5	d.58.4.11	0.309013	(M n NM) - (M n NM n Mc)	1109
DS.HH.2.2.1	d.58.4.11	0.309013	(M n NM) - (M n NM n Mc)	1109
DS.HH.2.2.49	d.58.4.11	0.309013	(M n NM) - (M n NM n Mc)	1109
DS.GE.3.34.1	d.58.4.5	0.309013	(M n NM) - (M n NM n Mc)	1109
DS.HE.2.2.23	c.108.1.4	0.313305	(M n NM) - (M n NM n Mc)	1109
DS.EG.2.31.3	c.124.1.1	0.313305	(M n NM) - (M n NM n Mc)	1109
DS.EH.1.3.14	c.124.1.1	0.313305	(M n NM) - (M n NM n Mc)	1109
DS.EH.10.8.1	c.124.1.1	0.313305	(M n NM) - (M n NM n Mc)	1109
DS.EH.8.23.1	c.124.1.1	0.313305	(M n NM) - (M n NM n Mc)	1109
DS.EH.9.3.1	c.124.1.1	0.313305	(M n NM) - (M n NM n Mc)	1109
DS.GE.3.70.1	c.124.1.1	0.313305	(M n NM) - (M n NM n Mc)	1109
DS.HE.4.10.16	c.124.1.1	0.313305	(M n NM) - (M n NM n Mc)	1109
DS.EG.1.1.37	c.77.1.4	0.313305	(M n NM) - (M n NM n Mc)	1109
DS.EH.2.2.6	c.77.1.4	0.313305	(M n NM) - (M n NM n Mc)	1109
DS.HE.4.5.6	c.77.1.4	0.313305	(M n NM) - (M n NM n Mc)	1109
DS.BN.6.21.1	d.74.1.1	0.313305	(M n NM) - (M n NM n Mc)	1109
DS.GH.3.21.1	a.96.1.2	0.317597	(M n NM) - (M n NM n Mc)	1109
DS.HH.4.44.1	a.99.1.1	0.317597	(M n NM) - (M n NM n Mc)	1109
DS.HH.4.98.1	a.99.1.1	0.317597	(M n NM) - (M n NM n Mc)	1109
DS.HH.5.1.16	a.99.1.1	0.317597	(M n NM) - (M n NM n Mc)	1109
DS.HH.5.27.1	a.99.1.1	0.317597	(M n NM) - (M n NM n Mc)	1109
DS.HH.5.72.1	a.99.1.1	0.317597	(M n NM) - (M n NM n Mc)	1109
DS.HH.5.95.1	a.99.1.1	0.317597	(M n NM) - (M n NM n Mc)	1109
DS.HH.6.57.1	a.99.1.1	0.317597	(M n NM) - (M n NM n Mc)	1109
DS.BN.2.8.17	b.61.6.1	0.317597	(M n NM) - (M n NM n Mc)	1109
DS.EG.0.2.40	b.61.6.1	0.317597	(M n NM) - (M n NM n Mc)	1109
DS.BK.3.2.5	b.82.1.12	0.317597	(M n NM) - (M n NM n Mc)	1109
DS.BN.3.38.2	b.82.1.12	0.317597	(M n NM) - (M n NM n Mc)	1109
DS.HE.3.15.1	c.25.1.1	0.317597	(M n NM) - (M n NM n Mc)	1109
DS.EG.1.2.51	c.28.1.1	0.317597	(M n NM) - (M n NM n Mc)	1109
DS.HE.4.91.2	c.28.1.1	0.317597	(M n NM) - (M n NM n Mc)	1109
DS.BN.2.2.56	d.129.3.6	0.317597	(M n NM) - (M n NM n Mc)	1109
DS.EH.4.99.1	d.129.3.6	0.317597	(M n NM) - (M n NM n Mc)	1109
DS.GE.3.23.1	d.129.3.6	0.317597	(M n NM) - (M n NM n Mc)	1109
DS.BN.3.5.2	d.136.1.2	0.317597	(M n NM) - (M n NM n Mc)	1109
DS.GE.0.3.2	d.136.1.2	0.317597	(M n NM) - (M n NM n Mc)	1109
DS.HE.4.2.13	d.136.1.2	0.317597	(M n NM) - (M n NM n Mc)	1109
DS.HG.1.1.26	d.136.1.2	0.317597	(M n NM) - (M n NM n Mc)	1109
DS.EG.1.2.58	d.15.4.1	0.317597	(M n NM) - (M n NM n Mc)	1109
DS.EH.0.1.87	d.15.4.1	0.317597	(M n NM) - (M n NM n Mc)	1109
DS.GE.3.1.2	d.15.4.1	0.317597	(M n NM) - (M n NM n Mc)	1109
DS.EH.3.32.3	d.303.1.1	0.317597	(M n NM) - (M n NM n Mc)	1109
DS.BK.2.1.16	e.53.1.1	0.317597	(M n NM) - (M n NM n Mc)	1109
DS.BK.2.85.1	e.53.1.1	0.317597	(M n NM) - (M n NM n Mc)	1109
DS.BN.5.1.8	e.53.1.1	0.317597	(M n NM) - (M n NM n Mc)	1109
DS.EH.1.1.55	e.53.1.1	0.317597	(M n NM) - (M n NM n Mc)	1109
DS.EH.1.4.17	e.53.1.1	0.317597	(M n NM) - (M n NM n Mc)	1109
DS.GH.2.3.20	e.53.1.1	0.317597	(M n NM) - (M n NM n Mc)	1109
DS.HE.5.117.1	e.53.1.1	0.317597	(M n NM) - (M n NM n Mc)	1109
DS.HG.1.6.3	f.21.1.2	0.317597	(M n NM) - (M n NM n Mc)	1109
DS.GG.1.3.8	f.24.1.1	0.317597	(M n NM) - (M n NM n Mc)	1109
DS.HH.1.1.95	f.24.1.1	0.317597	(M n NM) - (M n NM n Mc)	1109
DS.HH.2.1.109	f.24.1.1	0.317597	(M n NM) - (M n NM n Mc)	1109
DS.BN.2.5.26	a.4.5.4	0.321888	(M n NM) - (M n NM n Mc)	1109
DS.HE.3.4.20	a.4.5.4	0.321888	(M n NM) - (M n NM n Mc)	1109
DS.HH.6.34.1	a.4.5.42	0.321888	(M n NM) - (M n NM n Mc)	1109
DS.BK.8.19.1	b.122.1.1	0.321888	(M n NM) - (M n NM n Mc)	1109
DS.BN.5.110.1	b.122.1.1	0.321888	(M n NM) - (M n NM n Mc)	1109
DS.HE.5.120.1	b.122.1.1	0.321888	(M n NM) - (M n NM n Mc)	1109
DS.HE.5.135.1	b.122.1.1	0.321888	(M n NM) - (M n NM n Mc)	1109
DS.BN.4.111.1	b.84.3.2	0.321888	(M n NM) - (M n NM n Mc)	1109
DS.GE.3.48.1	c.1.19.1	0.321888	(M n NM) - (M n NM n Mc)	1109
DS.HH.3.30.1	c.1.19.1	0.321888	(M n NM) - (M n NM n Mc)	1109
DS.GE.2.5.8	c.109.1.1	0.321888	(M n NM) - (M n NM n Mc)	1109
DS.BK.1.13.1	c.110.1.1	0.321888	(M n NM) - (M n NM n Mc)	1109
DS.BN.2.33.3	c.110.1.1	0.321888	(M n NM) - (M n NM n Mc)	1109
DS.EG.1.2.27	c.110.1.1	0.321888	(M n NM) - (M n NM n Mc)	1109
DS.BN.4.6.6	c.124.1.2	0.321888	(M n NM) - (M n NM n Mc)	1109
DS.HE.3.31.1	c.124.1.2	0.321888	(M n NM) - (M n NM n Mc)	1109
DS.EG.1.2.6	c.31.1.2	0.321888	(M n NM) - (M n NM n Mc)	1109
DS.EH.3.7.11	c.31.1.2	0.321888	(M n NM) - (M n NM n Mc)	1109
DS.HE.7.61.1	c.31.1.2	0.321888	(M n NM) - (M n NM n Mc)	1109
DS.HG.5.1.2	c.31.1.2	0.321888	(M n NM) - (M n NM n Mc)	1109
DS.BN.2.28.2	c.55.1.8	0.321888	(M n NM) - (M n NM n Mc)	1109
DS.EH.4.102.1	c.55.1.8	0.321888	(M n NM) - (M n NM n Mc)	1109
DS.GH.3.11.3	c.55.1.8	0.321888	(M n NM) - (M n NM n Mc)	1109
DS.HH.4.33.2	c.55.1.8	0.321888	(M n NM) - (M n NM n Mc)	1109
DS.EG.1.1.13	c.6.2.3	0.321888	(M n NM) - (M n NM n Mc)	1109
DS.EH.4.7.5	c.6.2.3	0.321888	(M n NM) - (M n NM n Mc)	1109
DS.GE.5.20.1	c.6.2.3	0.321888	(M n NM) - (M n NM n Mc)	1109
DS.GH.2.1.6	c.6.2.3	0.321888	(M n NM) - (M n NM n Mc)	1109
DS.HE.4.46.1	c.6.2.3	0.321888	(M n NM) - (M n NM n Mc)	1109
DS.HE.5.22.1	c.6.2.3	0.321888	(M n NM) - (M n NM n Mc)	1109
DS.HE.6.109.1	c.6.2.3	0.321888	(M n NM) - (M n NM n Mc)	1109
DS.BN.4.2.5	c.66.1.17	0.321888	(M n NM) - (M n NM n Mc)	1109
DS.GE.3.21.1	c.66.1.17	0.321888	(M n NM) - (M n NM n Mc)	1109
DS.HH.5.80.1	c.66.1.17	0.321888	(M n NM) - (M n NM n Mc)	1109
DS.BN.2.9.13	c.66.1.7	0.321888	(M n NM) - (M n NM n Mc)	1109
DS.EG.1.11.3	c.66.1.7	0.321888	(M n NM) - (M n NM n Mc)	1109
DS.EG.2.24.1	c.66.1.7	0.321888	(M n NM) - (M n NM n Mc)	1109
DS.GE.3.44.1	c.66.1.7	0.321888	(M n NM) - (M n NM n Mc)	1109
DS.GG.2.15.1	c.66.1.7	0.321888	(M n NM) - (M n NM n Mc)	1109
DS.GG.2.5.3	c.66.1.7	0.321888	(M n NM) - (M n NM n Mc)	1109
DS.HE.1.6.3	c.66.1.7	0.321888	(M n NM) - (M n NM n Mc)	1109
DS.HE.4.95.2	c.66.1.7	0.321888	(M n NM) - (M n NM n Mc)	1109
DS.HG.2.12.2	c.66.1.7	0.321888	(M n NM) - (M n NM n Mc)	1109
DS.HG.2.18.1	c.66.1.7	0.321888	(M n NM) - (M n NM n Mc)	1109
DS.HH.6.1.2	c.66.1.7	0.321888	(M n NM) - (M n NM n Mc)	1109
DS.EH.2.2.12	c.91.1.1	0.321888	(M n NM) - (M n NM n Mc)	1109
DS.HG.1.2.17	c.91.1.1	0.321888	(M n NM) - (M n NM n Mc)	1109
DS.HG.3.2.18	c.91.1.1	0.321888	(M n NM) - (M n NM n Mc)	1109
DS.HG.0.1.153	d.128.1.3	0.321888	(M n NM) - (M n NM n Mc)	1109
DS.HG.4.4.7	d.2.1.6	0.321888	(M n NM) - (M n NM n Mc)	1109
DS.HH.3.12.5	d.2.1.6	0.321888	(M n NM) - (M n NM n Mc)	1109
DS.HH.4.15.4	d.2.1.6	0.321888	(M n NM) - (M n NM n Mc)	1109
DS.HE.1.14.2	d.3.1.16	0.321888	(M n NM) - (M n NM n Mc)	1109
DS.EG.1.14.1	d.32.1.4	0.321888	(M n NM) - (M n NM n Mc)	1109
DS.EH.1.19.2	d.32.1.4	0.321888	(M n NM) - (M n NM n Mc)	1109
DS.EH.5.20.1	d.322.1.2	0.321888	(M n NM) - (M n NM n Mc)	1109
DS.BN.6.20.3	d.63.1.2	0.321888	(M n NM) - (M n NM n Mc)	1109
DS.EH.3.37.1	d.63.1.2	0.321888	(M n NM) - (M n NM n Mc)	1109
DS.HE.2.40.3	d.63.1.2	0.321888	(M n NM) - (M n NM n Mc)	1109
DS.HE.4.181.1	d.63.1.2	0.321888	(M n NM) - (M n NM n Mc)	1109
DS.HG.4.2.2	d.63.1.2	0.321888	(M n NM) - (M n NM n Mc)	1109
DS.EH.2.8.10	e.51.1.1	0.321888	(M n NM) - (M n NM n Mc)	1109
DS.HG.1.1.5	a.60.9.1	0.32618	(M n NM) - (M n NM n Mc)	1109
DS.BN.2.19.5	b.68.2.1	0.32618	(M n NM) - (M n NM n Mc)	1109
DS.BN.6.29.1	b.68.2.1	0.32618	(M n NM) - (M n NM n Mc)	1109
DS.EH.3.7.13	c.108.1.1	0.32618	(M n NM) - (M n NM n Mc)	1109
DS.EH.4.34.2	c.108.1.1	0.32618	(M n NM) - (M n NM n Mc)	1109
DS.GE.2.1.13	c.108.1.1	0.32618	(M n NM) - (M n NM n Mc)	1109
DS.HE.3.153.1	c.108.1.1	0.32618	(M n NM) - (M n NM n Mc)	1109
DS.HG.0.1.146	c.108.1.1	0.32618	(M n NM) - (M n NM n Mc)	1109
DS.HG.3.1.16	c.108.1.1	0.32618	(M n NM) - (M n NM n Mc)	1109
DS.HH.6.2.2	c.108.1.1	0.32618	(M n NM) - (M n NM n Mc)	1109
DS.EH.3.2.9	c.120.1.1	0.32618	(M n NM) - (M n NM n Mc)	1109
DS.HE.1.4.1	c.120.1.1	0.32618	(M n NM) - (M n NM n Mc)	1109
DS.HG.2.4.8	c.120.1.1	0.32618	(M n NM) - (M n NM n Mc)	1109
DS.HH.3.1.20	c.120.1.1	0.32618	(M n NM) - (M n NM n Mc)	1109
DS.BN.2.4.24	c.124.1.6	0.32618	(M n NM) - (M n NM n Mc)	1109
DS.BN.2.5.59	c.124.1.6	0.32618	(M n NM) - (M n NM n Mc)	1109
DS.GE.2.2.25	c.124.1.6	0.32618	(M n NM) - (M n NM n Mc)	1109
DS.HE.1.18.2	c.124.1.6	0.32618	(M n NM) - (M n NM n Mc)	1109
DS.HE.2.46.1	c.124.1.6	0.32618	(M n NM) - (M n NM n Mc)	1109
DS.HE.4.119.1	c.124.1.6	0.32618	(M n NM) - (M n NM n Mc)	1109
DS.HH.3.2.30	c.124.1.6	0.32618	(M n NM) - (M n NM n Mc)	1109
DS.HH.4.19.4	c.124.1.6	0.32618	(M n NM) - (M n NM n Mc)	1109
DS.EH.4.124.1	c.124.1.7	0.32618	(M n NM) - (M n NM n Mc)	1109
DS.GE.5.8.1	c.124.1.7	0.32618	(M n NM) - (M n NM n Mc)	1109
DS.HE.2.2.7	c.124.1.7	0.32618	(M n NM) - (M n NM n Mc)	1109
DS.EG.0.4.6	c.25.1.2	0.32618	(M n NM) - (M n NM n Mc)	1109
DS.EG.2.1.34	c.25.1.2	0.32618	(M n NM) - (M n NM n Mc)	1109
DS.GG.2.1.7	c.25.1.2	0.32618	(M n NM) - (M n NM n Mc)	1109
DS.GH.0.1.97	c.25.1.2	0.32618	(M n NM) - (M n NM n Mc)	1109
DS.HE.5.91.1	c.25.1.2	0.32618	(M n NM) - (M n NM n Mc)	1109
DS.EG.2.16.3	c.66.1.18	0.32618	(M n NM) - (M n NM n Mc)	1109
DS.EH.5.2.1	c.66.1.18	0.32618	(M n NM) - (M n NM n Mc)	1109
DS.EH.5.66.1	c.67.1.7	0.32618	(M n NM) - (M n NM n Mc)	1109
DS.EH.5.92.1	c.67.1.7	0.32618	(M n NM) - (M n NM n Mc)	1109
DS.HE.3.2.14	c.67.1.7	0.32618	(M n NM) - (M n NM n Mc)	1109
DS.HH.2.11.4	c.67.1.7	0.32618	(M n NM) - (M n NM n Mc)	1109
DS.EH.2.40.1	c.69.1.18	0.32618	(M n NM) - (M n NM n Mc)	1109
DS.GE.1.4.14	c.69.1.18	0.32618	(M n NM) - (M n NM n Mc)	1109
DS.HG.5.18.1	c.69.1.18	0.32618	(M n NM) - (M n NM n Mc)	1109
DS.BK.11.7.1	c.71.1.1	0.32618	(M n NM) - (M n NM n Mc)	1109
DS.BK.4.50.1	c.71.1.1	0.32618	(M n NM) - (M n NM n Mc)	1109
DS.BK.7.31.1	c.71.1.1	0.32618	(M n NM) - (M n NM n Mc)	1109
DS.EH.10.2.1	c.71.1.1	0.32618	(M n NM) - (M n NM n Mc)	1109
DS.EH.3.67.2	c.71.1.1	0.32618	(M n NM) - (M n NM n Mc)	1109
DS.HG.1.1.49	c.71.1.1	0.32618	(M n NM) - (M n NM n Mc)	1109
DS.HG.2.9.5	c.71.1.1	0.32618	(M n NM) - (M n NM n Mc)	1109
DS.GE.1.4.22	c.92.2.2	0.32618	(M n NM) - (M n NM n Mc)	1109
DS.HG.3.6.6	c.92.2.2	0.32618	(M n NM) - (M n NM n Mc)	1109
DS.EG.0.8.2	d.153.1.6	0.32618	(M n NM) - (M n NM n Mc)	1109
DS.HH.5.3.6	d.153.1.6	0.32618	(M n NM) - (M n NM n Mc)	1109
DS.HE.2.15.3	d.58.18.5	0.32618	(M n NM) - (M n NM n Mc)	1109
DS.GH.1.2.15	a.100.1.7	0.330472	(M n NM) - (M n NM n Mc)	1109
DS.HG.3.4.5	a.100.1.7	0.330472	(M n NM) - (M n NM n Mc)	1109
DS.EH.2.1.21	c.124.1.4	0.330472	(M n NM) - (M n NM n Mc)	1109
DS.EH.6.104.1	c.124.1.4	0.330472	(M n NM) - (M n NM n Mc)	1109
DS.GE.3.54.1	c.124.1.4	0.330472	(M n NM) - (M n NM n Mc)	1109
DS.BN.2.42.2	c.135.1.1	0.330472	(M n NM) - (M n NM n Mc)	1109
DS.EH.4.18.1	c.135.1.1	0.330472	(M n NM) - (M n NM n Mc)	1109
DS.GE.1.43.1	c.135.1.1	0.330472	(M n NM) - (M n NM n Mc)	1109
DS.HE.4.4.3	c.135.1.1	0.330472	(M n NM) - (M n NM n Mc)	1109
DS.HE.6.28.1	c.135.1.1	0.330472	(M n NM) - (M n NM n Mc)	1109
DS.HG.2.8.3	c.135.1.1	0.330472	(M n NM) - (M n NM n Mc)	1109
DS.BN.4.1.16	c.58.1.1	0.330472	(M n NM) - (M n NM n Mc)	1109
DS.EH.4.36.1	c.58.1.1	0.330472	(M n NM) - (M n NM n Mc)	1109
DS.EH.5.44.1	c.58.1.1	0.330472	(M n NM) - (M n NM n Mc)	1109
DS.HE.4.48.3	c.58.1.1	0.330472	(M n NM) - (M n NM n Mc)	1109
DS.EH.3.47.1	c.6.2.5	0.330472	(M n NM) - (M n NM n Mc)	1109
DS.HE.3.69.1	c.6.2.5	0.330472	(M n NM) - (M n NM n Mc)	1109
DS.EG.6.5.1	c.69.1.26	0.330472	(M n NM) - (M n NM n Mc)	1109
DS.HH.1.1.141	c.69.1.8	0.330472	(M n NM) - (M n NM n Mc)	1109
DS.BK.3.49.1	d.104.1.3	0.330472	(M n NM) - (M n NM n Mc)	1109
DS.BN.2.1.28	d.104.1.3	0.330472	(M n NM) - (M n NM n Mc)	1109
DS.EH.5.110.1	d.104.1.3	0.330472	(M n NM) - (M n NM n Mc)	1109
DS.EH.0.1.55	d.106.1.1	0.330472	(M n NM) - (M n NM n Mc)	1109
DS.EH.1.9.8	d.106.1.1	0.330472	(M n NM) - (M n NM n Mc)	1109
DS.HH.1.3.41	d.106.1.1	0.330472	(M n NM) - (M n NM n Mc)	1109
DS.HH.5.6.1	d.106.1.1	0.330472	(M n NM) - (M n NM n Mc)	1109
DS.BK.3.100.1	d.142.2.1	0.330472	(M n NM) - (M n NM n Mc)	1109
DS.HE.4.66.3	d.142.2.1	0.330472	(M n NM) - (M n NM n Mc)	1109
DS.BK.4.199.1	d.144.1.9	0.330472	(M n NM) - (M n NM n Mc)	1109
DS.BN.2.5.66	d.21.1.2	0.330472	(M n NM) - (M n NM n Mc)	1109
DS.BN.4.130.1	d.21.1.2	0.330472	(M n NM) - (M n NM n Mc)	1109
DS.BN.5.117.1	d.21.1.2	0.330472	(M n NM) - (M n NM n Mc)	1109
DS.BN.5.27.2	d.21.1.2	0.330472	(M n NM) - (M n NM n Mc)	1109
DS.BN.8.28.1	d.21.1.2	0.330472	(M n NM) - (M n NM n Mc)	1109
DS.EH.2.80.1	d.21.1.2	0.330472	(M n NM) - (M n NM n Mc)	1109
DS.EH.3.126.1	d.21.1.2	0.330472	(M n NM) - (M n NM n Mc)	1109
DS.BK.3.36.2	d.250.1.1	0.330472	(M n NM) - (M n NM n Mc)	1109
DS.BN.5.137.1	d.250.1.1	0.330472	(M n NM) - (M n NM n Mc)	1109
DS.BN.8.43.1	d.250.1.1	0.330472	(M n NM) - (M n NM n Mc)	1109
DS.EH.1.2.1	d.250.1.1	0.330472	(M n NM) - (M n NM n Mc)	1109
DS.EH.3.16.1	d.250.1.1	0.330472	(M n NM) - (M n NM n Mc)	1109
DS.EH.3.16.4	d.250.1.1	0.330472	(M n NM) - (M n NM n Mc)	1109
DS.GE.2.70.1	d.250.1.1	0.330472	(M n NM) - (M n NM n Mc)	1109
DS.GG.1.14.1	d.250.1.1	0.330472	(M n NM) - (M n NM n Mc)	1109
DS.HG.0.1.129	d.58.40.1	0.330472	(M n NM) - (M n NM n Mc)	1109
DS.BN.2.1.88	d.66.1.3	0.330472	(M n NM) - (M n NM n Mc)	1109
DS.BN.2.2.37	d.66.1.3	0.330472	(M n NM) - (M n NM n Mc)	1109
DS.GE.0.1.8	d.66.1.3	0.330472	(M n NM) - (M n NM n Mc)	1109
DS.HE.3.4.12	d.66.1.3	0.330472	(M n NM) - (M n NM n Mc)	1109
DS.BN.2.2.51	b.124.1.1	0.334764	(M n NM) - (M n NM n Mc)	1109
DS.BN.2.49.1	b.124.1.1	0.334764	(M n NM) - (M n NM n Mc)	1109
DS.EH.1.2.24	b.124.1.1	0.334764	(M n NM) - (M n NM n Mc)	1109
DS.GE.3.38.1	b.124.1.1	0.334764	(M n NM) - (M n NM n Mc)	1109
DS.BN.2.26.2	c.23.5.8	0.334764	(M n NM) - (M n NM n Mc)	1109
DS.BN.2.6.63	c.23.5.8	0.334764	(M n NM) - (M n NM n Mc)	1109
DS.HE.2.2.14	c.23.5.8	0.334764	(M n NM) - (M n NM n Mc)	1109
DS.HE.4.193.1	c.23.5.8	0.334764	(M n NM) - (M n NM n Mc)	1109
DS.HG.1.3.10	c.23.5.8	0.334764	(M n NM) - (M n NM n Mc)	1109
DS.HE.4.15.2	c.47.1.12	0.334764	(M n NM) - (M n NM n Mc)	1109
DS.HE.4.33.1	c.59.1.2	0.334764	(M n NM) - (M n NM n Mc)	1109
DS.HE.5.31.4	c.59.1.2	0.334764	(M n NM) - (M n NM n Mc)	1109
DS.EG.7.9.1	c.72.2.2	0.334764	(M n NM) - (M n NM n Mc)	1109
DS.HE.3.18.5	c.72.2.2	0.334764	(M n NM) - (M n NM n Mc)	1109
DS.HG.0.1.178	c.72.2.2	0.334764	(M n NM) - (M n NM n Mc)	1109
DS.HE.5.67.1	d.157.1.9	0.334764	(M n NM) - (M n NM n Mc)	1109
DS.EH.2.10.1	d.58.32.2	0.334764	(M n NM) - (M n NM n Mc)	1109
DS.HE.2.18.2	d.58.32.2	0.334764	(M n NM) - (M n NM n Mc)	1109
DS.EH.0.7.1	d.67.1.2	0.334764	(M n NM) - (M n NM n Mc)	1109
DS.GE.2.52.1	d.67.1.2	0.334764	(M n NM) - (M n NM n Mc)	1109
DS.EH.0.4.10	d.81.2.1	0.334764	(M n NM) - (M n NM n Mc)	1109
DS.GH.2.1.28	a.1.1.2	0.339056	(M n NM) - (M n NM n Mc)	1109
DS.HG.1.2.2	a.1.1.2	0.339056	(M n NM) - (M n NM n Mc)	1109
DS.HG.1.2.8	a.1.1.2	0.339056	(M n NM) - (M n NM n Mc)	1109
DS.HH.3.6.5	a.1.1.2	0.339056	(M n NM) - (M n NM n Mc)	1109
DS.BK.6.45.1	b.69.7.1	0.339056	(M n NM) - (M n NM n Mc)	1109
DS.BN.7.9.2	b.69.7.1	0.339056	(M n NM) - (M n NM n Mc)	1109
DS.GH.4.6.2	b.69.7.1	0.339056	(M n NM) - (M n NM n Mc)	1109
DS.EH.0.2.9	c.108.1.2	0.339056	(M n NM) - (M n NM n Mc)	1109
DS.GH.1.1.31	c.108.1.2	0.339056	(M n NM) - (M n NM n Mc)	1109
DS.HE.2.13.4	c.108.1.2	0.339056	(M n NM) - (M n NM n Mc)	1109
DS.HG.3.1.6	c.108.1.2	0.339056	(M n NM) - (M n NM n Mc)	1109
DS.HH.6.35.1	c.108.1.2	0.339056	(M n NM) - (M n NM n Mc)	1109
DS.EG.1.4.3	c.124.1.5	0.339056	(M n NM) - (M n NM n Mc)	1109
DS.EH.2.1.44	c.124.1.5	0.339056	(M n NM) - (M n NM n Mc)	1109
DS.GH.0.1.11	c.124.1.5	0.339056	(M n NM) - (M n NM n Mc)	1109
DS.HE.4.170.1	c.124.1.5	0.339056	(M n NM) - (M n NM n Mc)	1109
DS.HE.4.6.2	c.124.1.5	0.339056	(M n NM) - (M n NM n Mc)	1109
DS.HH.1.1.87	c.124.1.5	0.339056	(M n NM) - (M n NM n Mc)	1109
DS.EH.5.174.1	c.26.1.2	0.339056	(M n NM) - (M n NM n Mc)	1109
DS.HE.4.9.17	c.26.1.2	0.339056	(M n NM) - (M n NM n Mc)	1109
DS.GH.2.18.1	c.37.1.17	0.339056	(M n NM) - (M n NM n Mc)	1109
DS.EH.5.61.1	c.37.1.4	0.339056	(M n NM) - (M n NM n Mc)	1109
DS.HE.3.62.1	c.37.1.4	0.339056	(M n NM) - (M n NM n Mc)	1109
DS.HE.4.174.1	c.37.1.4	0.339056	(M n NM) - (M n NM n Mc)	1109
DS.GH.8.4.1	d.118.1.1	0.339056	(M n NM) - (M n NM n Mc)	1109
DS.HE.3.140.1	d.118.1.1	0.339056	(M n NM) - (M n NM n Mc)	1109
DS.HE.3.52.3	d.118.1.1	0.339056	(M n NM) - (M n NM n Mc)	1109
DS.GE.3.73.1	d.58.18.12	0.339056	(M n NM) - (M n NM n Mc)	1109
DS.BN.2.51.1	e.5.1.1	0.339056	(M n NM) - (M n NM n Mc)	1109
DS.EH.8.31.1	e.5.1.1	0.339056	(M n NM) - (M n NM n Mc)	1109
DS.HE.14.1.1	e.5.1.1	0.339056	(M n NM) - (M n NM n Mc)	1109
DS.HE.5.110.1	e.5.1.1	0.339056	(M n NM) - (M n NM n Mc)	1109
DS.HH.4.1.20	e.5.1.1	0.339056	(M n NM) - (M n NM n Mc)	1109
DS.GH.2.1.16	a.60.8.3	0.343348	(M n NM) - (M n NM n Mc)	1109
DS.HG.2.4.5	a.60.8.3	0.343348	(M n NM) - (M n NM n Mc)	1109
DS.BN.4.124.1	b.40.6.2	0.343348	(M n NM) - (M n NM n Mc)	1109
DS.BN.4.96.1	b.40.6.2	0.343348	(M n NM) - (M n NM n Mc)	1109
DS.EG.1.3.2	b.40.6.2	0.343348	(M n NM) - (M n NM n Mc)	1109
DS.EG.2.14.3	b.40.6.2	0.343348	(M n NM) - (M n NM n Mc)	1109
DS.EG.4.14.1	b.6.1.1	0.343348	(M n NM) - (M n NM n Mc)	1109
DS.EG.6.14.1	b.6.1.1	0.343348	(M n NM) - (M n NM n Mc)	1109
DS.GE.2.12.2	b.6.1.1	0.343348	(M n NM) - (M n NM n Mc)	1109
DS.BK.4.19.2	b.70.2.1	0.343348	(M n NM) - (M n NM n Mc)	1109
DS.BK.4.68.1	b.70.2.1	0.343348	(M n NM) - (M n NM n Mc)	1109
DS.BN.5.36.2	b.70.2.1	0.343348	(M n NM) - (M n NM n Mc)	1109
DS.EG.0.1.39	b.70.2.1	0.343348	(M n NM) - (M n NM n Mc)	1109
DS.BK.3.72.1	b.82.1.2	0.343348	(M n NM) - (M n NM n Mc)	1109
DS.BK.6.29.1	b.82.1.2	0.343348	(M n NM) - (M n NM n Mc)	1109
DS.BK.6.76.1	b.82.1.2	0.343348	(M n NM) - (M n NM n Mc)	1109
DS.EG.9.9.1	b.82.1.2	0.343348	(M n NM) - (M n NM n Mc)	1109
DS.GH.2.1.25	b.82.1.2	0.343348	(M n NM) - (M n NM n Mc)	1109
DS.HH.3.1.4	b.82.1.2	0.343348	(M n NM) - (M n NM n Mc)	1109
DS.EH.5.97.1	c.108.1.5	0.343348	(M n NM) - (M n NM n Mc)	1109
DS.EH.8.8.1	c.108.1.5	0.343348	(M n NM) - (M n NM n Mc)	1109
DS.HE.3.13.15	c.108.1.5	0.343348	(M n NM) - (M n NM n Mc)	1109
DS.HE.3.3.16	c.108.1.5	0.343348	(M n NM) - (M n NM n Mc)	1109
DS.BK.5.89.1	c.43.1.1	0.343348	(M n NM) - (M n NM n Mc)	1109
DS.EG.2.15.4	c.43.1.1	0.343348	(M n NM) - (M n NM n Mc)	1109
DS.EH.5.7.3	c.43.1.1	0.343348	(M n NM) - (M n NM n Mc)	1109
DS.EH.5.96.1	c.43.1.1	0.343348	(M n NM) - (M n NM n Mc)	1109
DS.HG.3.7.3	c.43.1.1	0.343348	(M n NM) - (M n NM n Mc)	1109
DS.BN.5.153.1	d.113.1.2	0.343348	(M n NM) - (M n NM n Mc)	1109
DS.GH.2.8.4	d.113.1.2	0.343348	(M n NM) - (M n NM n Mc)	1109
DS.BK.2.13.2	d.153.1.4	0.343348	(M n NM) - (M n NM n Mc)	1109
DS.BK.5.75.1	d.153.1.4	0.343348	(M n NM) - (M n NM n Mc)	1109
DS.BN.2.42.3	d.153.1.4	0.343348	(M n NM) - (M n NM n Mc)	1109
DS.BN.2.9.19	d.153.1.4	0.343348	(M n NM) - (M n NM n Mc)	1109
DS.EH.3.16.2	d.153.1.4	0.343348	(M n NM) - (M n NM n Mc)	1109
DS.HH.5.35.1	d.153.1.4	0.343348	(M n NM) - (M n NM n Mc)	1109
DS.HH.5.40.1	d.153.1.4	0.343348	(M n NM) - (M n NM n Mc)	1109
DS.HH.6.16.1	d.153.1.4	0.343348	(M n NM) - (M n NM n Mc)	1109
DS.EG.5.20.1	d.159.1.3	0.343348	(M n NM) - (M n NM n Mc)	1109
DS.EH.1.2.11	d.159.1.3	0.343348	(M n NM) - (M n NM n Mc)	1109
DS.EH.10.5.1	d.159.1.3	0.343348	(M n NM) - (M n NM n Mc)	1109
DS.GE.3.7.5	d.159.1.3	0.343348	(M n NM) - (M n NM n Mc)	1109
DS.HE.4.195.1	d.159.1.3	0.343348	(M n NM) - (M n NM n Mc)	1109
DS.HE.5.136.1	d.159.1.3	0.343348	(M n NM) - (M n NM n Mc)	1109
DS.HH.6.45.1	d.159.1.3	0.343348	(M n NM) - (M n NM n Mc)	1109
DS.EH.6.77.1	d.16.1.1	0.343348	(M n NM) - (M n NM n Mc)	1109
DS.HG.2.10.4	d.16.1.1	0.343348	(M n NM) - (M n NM n Mc)	1109
DS.HH.1.1.99	d.16.1.1	0.343348	(M n NM) - (M n NM n Mc)	1109
DS.BK.2.87.1	e.3.1.3	0.343348	(M n NM) - (M n NM n Mc)	1109
DS.BK.5.33.1	b.82.2.9	0.347639	(M n NM) - (M n NM n Mc)	1109
DS.EH.5.55.1	b.82.2.9	0.347639	(M n NM) - (M n NM n Mc)	1109
DS.EG.2.1.24	c.1.15.3	0.347639	(M n NM) - (M n NM n Mc)	1109
DS.GH.3.1.7	c.1.15.3	0.347639	(M n NM) - (M n NM n Mc)	1109
DS.HH.4.51.1	c.1.15.3	0.347639	(M n NM) - (M n NM n Mc)	1109
DS.HH.5.37.1	c.1.15.3	0.347639	(M n NM) - (M n NM n Mc)	1109
DS.EG.1.52.1	c.1.9.1	0.347639	(M n NM) - (M n NM n Mc)	1109
DS.EH.4.132.1	c.1.9.1	0.347639	(M n NM) - (M n NM n Mc)	1109
DS.GH.1.3.15	c.1.9.1	0.347639	(M n NM) - (M n NM n Mc)	1109
DS.HE.4.96.1	c.1.9.1	0.347639	(M n NM) - (M n NM n Mc)	1109
DS.HG.0.1.111	c.1.9.1	0.347639	(M n NM) - (M n NM n Mc)	1109
DS.HH.3.15.8	c.1.9.1	0.347639	(M n NM) - (M n NM n Mc)	1109
DS.EG.3.69.1	c.108.1.19	0.347639	(M n NM) - (M n NM n Mc)	1109
DS.EH.1.7.8	c.108.1.19	0.347639	(M n NM) - (M n NM n Mc)	1109
DS.EH.2.1.56	c.108.1.19	0.347639	(M n NM) - (M n NM n Mc)	1109
DS.HE.3.86.1	c.108.1.19	0.347639	(M n NM) - (M n NM n Mc)	1109
DS.HE.6.39.1	c.108.1.19	0.347639	(M n NM) - (M n NM n Mc)	1109
DS.EH.1.5.32	c.141.1.1	0.347639	(M n NM) - (M n NM n Mc)	1109
DS.HE.4.177.1	c.141.1.1	0.347639	(M n NM) - (M n NM n Mc)	1109
DS.EG.0.3.7	c.36.1.11	0.347639	(M n NM) - (M n NM n Mc)	1109
DS.GG.1.2.11	c.36.1.11	0.347639	(M n NM) - (M n NM n Mc)	1109
DS.GH.0.1.116	c.36.1.11	0.347639	(M n NM) - (M n NM n Mc)	1109
DS.HE.3.11.8	c.36.1.11	0.347639	(M n NM) - (M n NM n Mc)	1109
DS.HE.3.18.9	c.36.1.11	0.347639	(M n NM) - (M n NM n Mc)	1109
DS.HE.5.122.1	c.36.1.11	0.347639	(M n NM) - (M n NM n Mc)	1109
DS.HE.5.138.1	c.36.1.11	0.347639	(M n NM) - (M n NM n Mc)	1109
DS.HH.13.3.1	c.36.1.11	0.347639	(M n NM) - (M n NM n Mc)	1109
DS.EG.0.1.31	c.36.1.7	0.347639	(M n NM) - (M n NM n Mc)	1109
DS.HE.3.15.2	c.36.1.7	0.347639	(M n NM) - (M n NM n Mc)	1109
DS.EH.4.6.5	c.87.1.7	0.347639	(M n NM) - (M n NM n Mc)	1109
DS.HE.3.16.8	c.87.1.7	0.347639	(M n NM) - (M n NM n Mc)	1109
DS.HE.4.197.1	c.87.1.7	0.347639	(M n NM) - (M n NM n Mc)	1109
DS.HE.5.80.1	c.87.1.7	0.347639	(M n NM) - (M n NM n Mc)	1109
DS.HH.4.6.13	c.87.1.7	0.347639	(M n NM) - (M n NM n Mc)	1109
DS.BN.2.51.3	d.269.1.1	0.347639	(M n NM) - (M n NM n Mc)	1109
DS.GE.3.17.3	d.269.1.1	0.347639	(M n NM) - (M n NM n Mc)	1109
DS.BN.2.2.64	d.58.49.1	0.347639	(M n NM) - (M n NM n Mc)	1109
DS.EH.2.1.31	d.58.49.1	0.347639	(M n NM) - (M n NM n Mc)	1109
DS.HG.4.4.1	d.58.49.1	0.347639	(M n NM) - (M n NM n Mc)	1109
DS.HH.2.3.32	a.211.1.3	0.351931	(M n NM) - (M n NM n Mc)	1109
DS.HE.3.157.1	b.1.8.1	0.351931	(M n NM) - (M n NM n Mc)	1109
DS.BN.2.1.11	b.33.1.2	0.351931	(M n NM) - (M n NM n Mc)	1109
DS.GH.2.9.1	b.33.1.2	0.351931	(M n NM) - (M n NM n Mc)	1109
DS.HE.6.118.1	b.33.1.2	0.351931	(M n NM) - (M n NM n Mc)	1109
DS.BN.4.148.1	b.68.9.1	0.351931	(M n NM) - (M n NM n Mc)	1109
DS.EG.3.2.4	b.68.9.1	0.351931	(M n NM) - (M n NM n Mc)	1109
DS.BK.5.100.1	b.92.1.5	0.351931	(M n NM) - (M n NM n Mc)	1109
DS.BN.2.1.57	b.92.1.5	0.351931	(M n NM) - (M n NM n Mc)	1109
DS.HE.3.97.1	c.1.15.4	0.351931	(M n NM) - (M n NM n Mc)	1109
DS.HE.4.172.1	c.1.15.4	0.351931	(M n NM) - (M n NM n Mc)	1109
DS.HG.2.10.2	c.1.15.4	0.351931	(M n NM) - (M n NM n Mc)	1109
DS.HH.4.4.9	c.1.15.4	0.351931	(M n NM) - (M n NM n Mc)	1109
DS.HE.4.91.1	c.1.9.10	0.351931	(M n NM) - (M n NM n Mc)	1109
DS.HG.1.4.4	c.1.9.10	0.351931	(M n NM) - (M n NM n Mc)	1109
DS.HH.1.6.1	c.1.9.10	0.351931	(M n NM) - (M n NM n Mc)	1109
DS.HH.3.21.1	c.1.9.10	0.351931	(M n NM) - (M n NM n Mc)	1109
DS.HE.4.37.3	c.66.1.1	0.351931	(M n NM) - (M n NM n Mc)	1109
DS.BN.2.35.1	c.66.1.8	0.351931	(M n NM) - (M n NM n Mc)	1109
DS.EG.0.1.37	c.66.1.8	0.351931	(M n NM) - (M n NM n Mc)	1109
DS.EH.6.86.1	d.116.1.1	0.351931	(M n NM) - (M n NM n Mc)	1109
DS.HE.3.5.13	d.116.1.1	0.351931	(M n NM) - (M n NM n Mc)	1109
DS.HE.5.10.3	d.116.1.1	0.351931	(M n NM) - (M n NM n Mc)	1109
DS.BN.3.40.1	d.129.3.3	0.351931	(M n NM) - (M n NM n Mc)	1109
DS.BN.3.79.1	d.129.3.3	0.351931	(M n NM) - (M n NM n Mc)	1109
DS.BN.7.88.1	d.129.3.3	0.351931	(M n NM) - (M n NM n Mc)	1109
DS.EH.2.74.1	d.129.3.3	0.351931	(M n NM) - (M n NM n Mc)	1109
DS.EH.4.126.1	d.129.3.3	0.351931	(M n NM) - (M n NM n Mc)	1109
DS.HE.2.25.6	d.129.3.3	0.351931	(M n NM) - (M n NM n Mc)	1109
DS.HE.4.10.15	d.129.3.3	0.351931	(M n NM) - (M n NM n Mc)	1109
DS.HH.1.1.122	d.129.3.3	0.351931	(M n NM) - (M n NM n Mc)	1109
DS.EH.1.1.33	d.45.1.1	0.351931	(M n NM) - (M n NM n Mc)	1109
DS.BN.2.2.67	d.58.29.1	0.351931	(M n NM) - (M n NM n Mc)	1109
DS.BN.5.149.1	d.58.29.1	0.351931	(M n NM) - (M n NM n Mc)	1109
DS.EH.1.27.2	d.58.29.1	0.351931	(M n NM) - (M n NM n Mc)	1109
DS.EH.1.4.24	d.58.29.1	0.351931	(M n NM) - (M n NM n Mc)	1109
DS.EH.2.81.1	d.58.29.1	0.351931	(M n NM) - (M n NM n Mc)	1109
DS.GG.1.1.8	d.58.29.1	0.351931	(M n NM) - (M n NM n Mc)	1109
DS.HE.6.120.1	d.58.29.1	0.351931	(M n NM) - (M n NM n Mc)	1109
DS.HG.4.31.1	d.58.29.1	0.351931	(M n NM) - (M n NM n Mc)	1109
DS.HH.4.55.1	a.100.1.6	0.356223	(M n NM) - (M n NM n Mc)	1109
DS.HH.5.34.1	a.100.1.6	0.356223	(M n NM) - (M n NM n Mc)	1109
DS.BN.7.23.1	a.129.1.1	0.356223	(M n NM) - (M n NM n Mc)	1109
DS.BN.2.1.77	b.139.1.1	0.356223	(M n NM) - (M n NM n Mc)	1109
DS.BK.12.5.1	b.80.8.1	0.356223	(M n NM) - (M n NM n Mc)	1109
DS.BK.2.25.1	b.80.8.1	0.356223	(M n NM) - (M n NM n Mc)	1109
DS.BK.2.8.3	b.80.8.1	0.356223	(M n NM) - (M n NM n Mc)	1109
DS.BN.2.3.30	b.82.4.1	0.356223	(M n NM) - (M n NM n Mc)	1109
DS.EG.3.10.3	c.1.12.5	0.356223	(M n NM) - (M n NM n Mc)	1109
DS.EH.2.9.8	c.1.12.5	0.356223	(M n NM) - (M n NM n Mc)	1109
DS.EH.5.15.2	c.1.12.5	0.356223	(M n NM) - (M n NM n Mc)	1109
DS.EH.8.27.1	c.1.12.5	0.356223	(M n NM) - (M n NM n Mc)	1109
DS.HE.4.27.5	c.1.12.5	0.356223	(M n NM) - (M n NM n Mc)	1109
DS.EG.1.42.1	c.1.9.15	0.356223	(M n NM) - (M n NM n Mc)	1109
DS.EH.3.152.1	c.1.9.15	0.356223	(M n NM) - (M n NM n Mc)	1109
DS.GH.2.26.1	c.1.9.15	0.356223	(M n NM) - (M n NM n Mc)	1109
DS.HE.5.27.3	c.1.9.15	0.356223	(M n NM) - (M n NM n Mc)	1109
DS.HG.1.2.37	c.1.9.15	0.356223	(M n NM) - (M n NM n Mc)	1109
DS.HH.1.9.2	c.1.9.15	0.356223	(M n NM) - (M n NM n Mc)	1109
DS.EG.2.19.3	c.23.5.3	0.356223	(M n NM) - (M n NM n Mc)	1109
DS.GE.2.21.1	c.23.5.3	0.356223	(M n NM) - (M n NM n Mc)	1109
DS.HE.2.2.5	c.23.5.3	0.356223	(M n NM) - (M n NM n Mc)	1109
DS.HE.4.11.6	c.23.5.3	0.356223	(M n NM) - (M n NM n Mc)	1109
DS.HE.6.116.1	c.23.5.3	0.356223	(M n NM) - (M n NM n Mc)	1109
DS.HG.2.1.3	c.23.5.3	0.356223	(M n NM) - (M n NM n Mc)	1109
DS.EG.0.2.24	c.44.1.1	0.356223	(M n NM) - (M n NM n Mc)	1109
DS.HE.3.13.14	c.44.1.1	0.356223	(M n NM) - (M n NM n Mc)	1109
DS.EG.3.8.2	c.66.1.26	0.356223	(M n NM) - (M n NM n Mc)	1109
DS.GE.5.23.1	c.66.1.26	0.356223	(M n NM) - (M n NM n Mc)	1109
DS.GG.1.2.10	c.66.1.26	0.356223	(M n NM) - (M n NM n Mc)	1109
DS.BN.6.105.1	d.129.3.5	0.356223	(M n NM) - (M n NM n Mc)	1109
DS.BN.6.70.1	d.129.3.5	0.356223	(M n NM) - (M n NM n Mc)	1109
DS.EG.0.8.3	d.129.3.5	0.356223	(M n NM) - (M n NM n Mc)	1109
DS.EH.3.10.2	d.129.3.5	0.356223	(M n NM) - (M n NM n Mc)	1109
DS.HG.2.1.48	d.129.3.5	0.356223	(M n NM) - (M n NM n Mc)	1109
DS.HH.1.3.36	d.129.3.5	0.356223	(M n NM) - (M n NM n Mc)	1109
DS.HH.2.1.104	d.129.3.5	0.356223	(M n NM) - (M n NM n Mc)	1109
DS.HE.6.106.1	d.190.1.2	0.356223	(M n NM) - (M n NM n Mc)	1109
DS.HE.6.25.1	d.190.1.2	0.356223	(M n NM) - (M n NM n Mc)	1109
DS.HE.6.4.2	d.190.1.2	0.356223	(M n NM) - (M n NM n Mc)	1109
DS.BK.3.8.2	d.252.1.1	0.356223	(M n NM) - (M n NM n Mc)	1109
DS.BN.2.14.11	d.32.1.3	0.356223	(M n NM) - (M n NM n Mc)	1109
DS.BN.5.125.1	d.32.1.3	0.356223	(M n NM) - (M n NM n Mc)	1109
DS.BN.7.19.1	d.32.1.3	0.356223	(M n NM) - (M n NM n Mc)	1109
DS.EH.3.4.17	d.32.1.3	0.356223	(M n NM) - (M n NM n Mc)	1109
DS.HE.4.25.1	d.32.1.3	0.356223	(M n NM) - (M n NM n Mc)	1109
DS.BK.5.93.1	d.41.1.1	0.356223	(M n NM) - (M n NM n Mc)	1109
DS.EH.1.6.11	d.41.1.1	0.356223	(M n NM) - (M n NM n Mc)	1109
DS.HE.3.105.1	d.41.1.1	0.356223	(M n NM) - (M n NM n Mc)	1109
DS.BN.3.52.1	d.74.2.1	0.356223	(M n NM) - (M n NM n Mc)	1109
DS.BN.2.4.19	d.87.2.1	0.356223	(M n NM) - (M n NM n Mc)	1109
DS.BN.6.121.1	d.87.2.1	0.356223	(M n NM) - (M n NM n Mc)	1109
DS.BK.6.74.1	f.4.3.1	0.356223	(M n NM) - (M n NM n Mc)	1109
DS.BN.2.11.27	f.4.3.1	0.356223	(M n NM) - (M n NM n Mc)	1109
DS.BN.2.2.81	f.4.3.1	0.356223	(M n NM) - (M n NM n Mc)	1109
DS.BN.2.23.4	f.4.3.1	0.356223	(M n NM) - (M n NM n Mc)	1109
DS.BN.3.8.5	f.4.3.1	0.356223	(M n NM) - (M n NM n Mc)	1109
DS.EH.1.3.21	f.4.3.1	0.356223	(M n NM) - (M n NM n Mc)	1109
DS.GH.0.1.63	a.132.1.4	0.360515	(M n NM) - (M n NM n Mc)	1109
DS.HH.4.7.3	a.132.1.4	0.360515	(M n NM) - (M n NM n Mc)	1109
DS.BK.2.1.19	b.3.1.2	0.360515	(M n NM) - (M n NM n Mc)	1109
DS.BK.5.60.1	b.3.1.2	0.360515	(M n NM) - (M n NM n Mc)	1109
DS.BK.5.34.1	b.30.5.4	0.360515	(M n NM) - (M n NM n Mc)	1109
DS.BN.4.29.1	b.30.5.4	0.360515	(M n NM) - (M n NM n Mc)	1109
DS.EG.3.61.1	b.30.5.4	0.360515	(M n NM) - (M n NM n Mc)	1109
DS.GE.0.7.1	b.30.5.4	0.360515	(M n NM) - (M n NM n Mc)	1109
DS.GE.2.5.9	b.82.1.10	0.360515	(M n NM) - (M n NM n Mc)	1109
DS.GE.3.77.1	b.82.1.10	0.360515	(M n NM) - (M n NM n Mc)	1109
DS.EH.5.18.1	c.123.1.1	0.360515	(M n NM) - (M n NM n Mc)	1109
DS.HE.4.10.11	c.123.1.1	0.360515	(M n NM) - (M n NM n Mc)	1109
DS.HE.4.153.1	c.123.1.1	0.360515	(M n NM) - (M n NM n Mc)	1109
DS.HG.2.6.4	c.123.1.1	0.360515	(M n NM) - (M n NM n Mc)	1109
DS.HE.4.76.2	c.23.5.2	0.360515	(M n NM) - (M n NM n Mc)	1109
DS.BK.2.6.1	c.70.1.1	0.360515	(M n NM) - (M n NM n Mc)	1109
DS.BN.10.13.1	c.70.1.1	0.360515	(M n NM) - (M n NM n Mc)	1109
DS.EH.4.37.1	c.70.1.1	0.360515	(M n NM) - (M n NM n Mc)	1109
DS.HE.4.185.1	c.70.1.1	0.360515	(M n NM) - (M n NM n Mc)	1109
DS.HE.4.231.1	c.70.1.1	0.360515	(M n NM) - (M n NM n Mc)	1109
DS.HH.2.5.7	c.70.1.1	0.360515	(M n NM) - (M n NM n Mc)	1109
DS.BN.7.32.1	d.111.1.1	0.360515	(M n NM) - (M n NM n Mc)	1109
DS.GE.1.25.2	d.111.1.1	0.360515	(M n NM) - (M n NM n Mc)	1109
DS.HG.2.1.27	d.111.1.1	0.360515	(M n NM) - (M n NM n Mc)	1109
DS.EH.4.127.1	d.133.1.1	0.360515	(M n NM) - (M n NM n Mc)	1109
DS.EH.8.17.1	d.133.1.1	0.360515	(M n NM) - (M n NM n Mc)	1109
DS.BK.3.104.1	d.283.1.1	0.360515	(M n NM) - (M n NM n Mc)	1109
DS.BK.3.47.1	d.283.1.1	0.360515	(M n NM) - (M n NM n Mc)	1109
DS.BN.3.33.2	d.283.1.1	0.360515	(M n NM) - (M n NM n Mc)	1109
DS.EH.0.11.1	d.283.1.1	0.360515	(M n NM) - (M n NM n Mc)	1109
DS.HE.3.13.10	d.283.1.1	0.360515	(M n NM) - (M n NM n Mc)	1109
DS.HE.4.155.1	d.283.1.1	0.360515	(M n NM) - (M n NM n Mc)	1109
DS.HE.4.4.19	d.283.1.1	0.360515	(M n NM) - (M n NM n Mc)	1109
DS.HH.4.85.1	a.4.1.2	0.364807	(M n NM) - (M n NM n Mc)	1109
DS.BK.7.22.1	b.18.1.1	0.364807	(M n NM) - (M n NM n Mc)	1109
DS.BN.9.8.1	b.43.4.1	0.364807	(M n NM) - (M n NM n Mc)	1109
DS.EH.5.186.1	b.43.4.1	0.364807	(M n NM) - (M n NM n Mc)	1109
DS.HH.5.92.1	b.43.4.1	0.364807	(M n NM) - (M n NM n Mc)	1109
DS.BK.2.2.5	b.80.1.1	0.364807	(M n NM) - (M n NM n Mc)	1109
DS.EG.1.10.6	c.1.8.5	0.364807	(M n NM) - (M n NM n Mc)	1109
DS.EG.1.10.8	c.1.8.5	0.364807	(M n NM) - (M n NM n Mc)	1109
DS.HE.4.11.3	c.1.8.5	0.364807	(M n NM) - (M n NM n Mc)	1109
DS.HE.4.9.11	c.1.8.5	0.364807	(M n NM) - (M n NM n Mc)	1109
DS.EH.2.22.1	c.100.1.1	0.364807	(M n NM) - (M n NM n Mc)	1109
DS.EH.7.58.1	c.100.1.1	0.364807	(M n NM) - (M n NM n Mc)	1109
DS.HE.6.93.1	c.100.1.1	0.364807	(M n NM) - (M n NM n Mc)	1109
DS.HG.2.14.1	c.100.1.1	0.364807	(M n NM) - (M n NM n Mc)	1109
DS.EH.5.151.1	c.23.10.3	0.364807	(M n NM) - (M n NM n Mc)	1109
DS.EG.0.4.13	c.25.1.4	0.364807	(M n NM) - (M n NM n Mc)	1109
DS.EG.2.74.1	c.25.1.4	0.364807	(M n NM) - (M n NM n Mc)	1109
DS.EG.2.30.1	c.37.1.24	0.364807	(M n NM) - (M n NM n Mc)	1109
DS.EH.3.30.2	c.37.1.24	0.364807	(M n NM) - (M n NM n Mc)	1109
DS.HE.4.2.7	c.37.1.24	0.364807	(M n NM) - (M n NM n Mc)	1109
DS.HE.5.72.1	c.97.1.1	0.364807	(M n NM) - (M n NM n Mc)	1109
DS.BN.2.4.15	d.157.1.5	0.364807	(M n NM) - (M n NM n Mc)	1109
DS.HE.2.42.2	d.157.1.5	0.364807	(M n NM) - (M n NM n Mc)	1109
DS.HG.4.7.3	d.157.1.5	0.364807	(M n NM) - (M n NM n Mc)	1109
DS.BN.2.40.3	d.58.14.1	0.364807	(M n NM) - (M n NM n Mc)	1109
DS.EH.5.1.8	d.58.14.1	0.364807	(M n NM) - (M n NM n Mc)	1109
DS.HG.0.1.39	d.58.26.1	0.364807	(M n NM) - (M n NM n Mc)	1109
DS.HE.4.11.5	d.67.1.1	0.364807	(M n NM) - (M n NM n Mc)	1109
DS.GH.2.1.56	a.156.1.2	0.369099	(M n NM) - (M n NM n Mc)	1109
DS.HG.8.1.1	a.156.1.2	0.369099	(M n NM) - (M n NM n Mc)	1109
DS.HH.5.48.2	a.156.1.2	0.369099	(M n NM) - (M n NM n Mc)	1109
DS.BN.2.7.15	b.69.3.1	0.369099	(M n NM) - (M n NM n Mc)	1109
DS.BN.4.142.1	b.69.3.1	0.369099	(M n NM) - (M n NM n Mc)	1109
DS.GE.0.2.10	b.69.3.1	0.369099	(M n NM) - (M n NM n Mc)	1109
DS.BK.2.16.2	b.80.1.3	0.369099	(M n NM) - (M n NM n Mc)	1109
DS.BK.5.110.1	b.80.1.3	0.369099	(M n NM) - (M n NM n Mc)	1109
DS.BK.5.97.1	b.80.1.3	0.369099	(M n NM) - (M n NM n Mc)	1109
DS.BK.2.14.3	b.80.1.5	0.369099	(M n NM) - (M n NM n Mc)	1109
DS.BK.3.115.1	b.80.1.5	0.369099	(M n NM) - (M n NM n Mc)	1109
DS.BK.5.80.1	b.80.1.5	0.369099	(M n NM) - (M n NM n Mc)	1109
DS.EH.3.50.2	b.80.1.5	0.369099	(M n NM) - (M n NM n Mc)	1109
DS.BK.4.8.2	b.81.1.3	0.369099	(M n NM) - (M n NM n Mc)	1109
DS.BK.4.8.3	b.81.1.3	0.369099	(M n NM) - (M n NM n Mc)	1109
DS.BK.7.3.1	b.81.1.3	0.369099	(M n NM) - (M n NM n Mc)	1109
DS.BN.4.28.1	b.81.1.3	0.369099	(M n NM) - (M n NM n Mc)	1109
DS.EH.7.32.1	c.1.8.6	0.369099	(M n NM) - (M n NM n Mc)	1109
DS.GE.2.33.2	c.1.8.6	0.369099	(M n NM) - (M n NM n Mc)	1109
DS.HG.4.26.1	c.119.1.2	0.369099	(M n NM) - (M n NM n Mc)	1109
DS.BK.1.18.1	d.114.1.1	0.369099	(M n NM) - (M n NM n Mc)	1109
DS.BK.5.26.1	d.114.1.1	0.369099	(M n NM) - (M n NM n Mc)	1109
DS.EG.0.2.32	d.114.1.1	0.369099	(M n NM) - (M n NM n Mc)	1109
DS.EG.2.8.6	d.159.1.2	0.369099	(M n NM) - (M n NM n Mc)	1109
DS.HE.4.44.2	d.159.1.2	0.369099	(M n NM) - (M n NM n Mc)	1109
DS.EG.1.9.2	d.92.2.1	0.369099	(M n NM) - (M n NM n Mc)	1109
DS.HE.1.2.9	f.5.1.1	0.369099	(M n NM) - (M n NM n Mc)	1109
DS.BK.4.173.1	b.1.4.1	0.373391	(M n NM) - (M n NM n Mc)	1109
DS.EG.0.2.31	b.1.4.1	0.373391	(M n NM) - (M n NM n Mc)	1109
DS.GE.2.72.1	b.1.4.1	0.373391	(M n NM) - (M n NM n Mc)	1109
DS.BK.2.5.8	b.18.1.5	0.373391	(M n NM) - (M n NM n Mc)	1109
DS.BK.3.162.1	b.18.1.5	0.373391	(M n NM) - (M n NM n Mc)	1109
DS.BN.2.1.92	b.18.1.5	0.373391	(M n NM) - (M n NM n Mc)	1109
DS.BK.2.1.3	b.3.6.1	0.373391	(M n NM) - (M n NM n Mc)	1109
DS.BK.4.123.1	b.3.6.1	0.373391	(M n NM) - (M n NM n Mc)	1109
DS.BN.2.107.1	b.3.6.1	0.373391	(M n NM) - (M n NM n Mc)	1109
DS.HE.5.90.1	b.3.6.1	0.373391	(M n NM) - (M n NM n Mc)	1109
DS.HH.4.61.1	b.3.6.1	0.373391	(M n NM) - (M n NM n Mc)	1109
DS.BK.3.106.1	b.30.5.11	0.373391	(M n NM) - (M n NM n Mc)	1109
DS.BN.5.75.1	b.30.5.11	0.373391	(M n NM) - (M n NM n Mc)	1109
DS.BK.2.4.1	b.45.1.2	0.373391	(M n NM) - (M n NM n Mc)	1109
DS.BN.4.135.1	b.45.1.2	0.373391	(M n NM) - (M n NM n Mc)	1109
DS.EH.1.40.1	b.45.1.2	0.373391	(M n NM) - (M n NM n Mc)	1109
DS.EH.5.79.1	b.45.1.2	0.373391	(M n NM) - (M n NM n Mc)	1109
DS.EH.4.23.1	b.82.2.5	0.373391	(M n NM) - (M n NM n Mc)	1109
DS.HH.3.19.1	b.82.2.5	0.373391	(M n NM) - (M n NM n Mc)	1109
DS.EH.3.127.1	c.58.1.2	0.373391	(M n NM) - (M n NM n Mc)	1109
DS.HE.2.1.6	c.58.1.2	0.373391	(M n NM) - (M n NM n Mc)	1109
DS.HH.2.12.1	a.102.1.2	0.377682	(M n NM) - (M n NM n Mc)	1109
DS.HH.4.8.4	a.102.1.2	0.377682	(M n NM) - (M n NM n Mc)	1109
DS.BK.2.5.7	a.102.1.4	0.377682	(M n NM) - (M n NM n Mc)	1109
DS.BN.2.1.30	a.102.1.4	0.377682	(M n NM) - (M n NM n Mc)	1109
DS.HG.2.17.2	a.102.1.4	0.377682	(M n NM) - (M n NM n Mc)	1109
DS.HE.4.175.1	c.1.9.5	0.377682	(M n NM) - (M n NM n Mc)	1109
DS.HG.2.1.9	c.1.9.5	0.377682	(M n NM) - (M n NM n Mc)	1109
DS.BN.9.6.1	c.66.1.46	0.377682	(M n NM) - (M n NM n Mc)	1109
DS.GE.3.43.1	c.66.1.46	0.377682	(M n NM) - (M n NM n Mc)	1109
DS.HE.4.215.1	c.66.1.46	0.377682	(M n NM) - (M n NM n Mc)	1109
DS.HE.4.4.15	c.66.1.46	0.377682	(M n NM) - (M n NM n Mc)	1109
DS.HE.4.4.18	c.66.1.46	0.377682	(M n NM) - (M n NM n Mc)	1109
DS.HE.1.3.12	d.79.7.1	0.377682	(M n NM) - (M n NM n Mc)	1109
DS.HE.4.229.1	d.79.7.1	0.377682	(M n NM) - (M n NM n Mc)	1109
DS.HG.1.1.42	d.79.7.1	0.377682	(M n NM) - (M n NM n Mc)	1109
DS.BN.6.145.1	f.46.1.1	0.377682	(M n NM) - (M n NM n Mc)	1109
DS.HE.2.4.6	f.46.1.1	0.377682	(M n NM) - (M n NM n Mc)	1109
DS.HE.4.1.27	a.174.1.1	0.381974	(M n NM) - (M n NM n Mc)	1109
DS.HH.4.22.3	a.174.1.1	0.381974	(M n NM) - (M n NM n Mc)	1109
DS.HH.4.7.2	a.174.1.1	0.381974	(M n NM) - (M n NM n Mc)	1109
DS.BN.2.9.4	a.4.5.1	0.381974	(M n NM) - (M n NM n Mc)	1109
DS.HE.5.21.4	a.4.5.1	0.381974	(M n NM) - (M n NM n Mc)	1109
DS.HG.0.1.67	a.4.5.61	0.381974	(M n NM) - (M n NM n Mc)	1109
DS.BN.5.40.1	a.4.5.69	0.381974	(M n NM) - (M n NM n Mc)	1109
DS.HH.5.42.1	a.4.5.69	0.381974	(M n NM) - (M n NM n Mc)	1109
DS.BN.4.48.2	b.82.1.8	0.381974	(M n NM) - (M n NM n Mc)	1109
DS.HE.3.7.11	c.146.1.1	0.381974	(M n NM) - (M n NM n Mc)	1109
DS.EH.1.5.31	c.2.1.13	0.381974	(M n NM) - (M n NM n Mc)	1109
DS.EH.3.2.6	c.2.1.13	0.381974	(M n NM) - (M n NM n Mc)	1109
DS.EH.3.3.9	c.2.1.13	0.381974	(M n NM) - (M n NM n Mc)	1109
DS.GE.5.11.1	c.2.1.13	0.381974	(M n NM) - (M n NM n Mc)	1109
DS.HE.3.7.4	c.92.2.4	0.381974	(M n NM) - (M n NM n Mc)	1109
DS.BK.1.8.2	b.82.1.11	0.386266	(M n NM) - (M n NM n Mc)	1109
DS.BK.15.4.1	b.82.1.11	0.386266	(M n NM) - (M n NM n Mc)	1109
DS.BK.3.151.1	b.82.1.11	0.386266	(M n NM) - (M n NM n Mc)	1109
DS.BK.6.81.1	b.82.1.11	0.386266	(M n NM) - (M n NM n Mc)	1109
DS.BK.4.183.1	b.82.1.5	0.386266	(M n NM) - (M n NM n Mc)	1109
DS.BK.5.62.1	b.82.1.5	0.386266	(M n NM) - (M n NM n Mc)	1109
DS.BN.5.66.1	b.82.1.5	0.386266	(M n NM) - (M n NM n Mc)	1109
DS.EG.1.44.1	c.129.1.1	0.386266	(M n NM) - (M n NM n Mc)	1109
DS.EH.5.177.1	c.129.1.1	0.386266	(M n NM) - (M n NM n Mc)	1109
DS.HE.2.11.6	c.129.1.1	0.386266	(M n NM) - (M n NM n Mc)	1109
DS.HE.3.33.3	c.129.1.1	0.386266	(M n NM) - (M n NM n Mc)	1109
DS.HE.5.30.2	c.129.1.1	0.386266	(M n NM) - (M n NM n Mc)	1109
DS.EH.1.12.3	c.14.1.1	0.386266	(M n NM) - (M n NM n Mc)	1109
DS.EH.1.4.18	c.14.1.1	0.386266	(M n NM) - (M n NM n Mc)	1109
DS.HE.4.139.1	c.14.1.1	0.386266	(M n NM) - (M n NM n Mc)	1109
DS.HE.4.57.3	c.14.1.1	0.386266	(M n NM) - (M n NM n Mc)	1109
DS.EH.3.86.1	c.19.1.1	0.386266	(M n NM) - (M n NM n Mc)	1109
DS.HE.4.1.22	c.19.1.1	0.386266	(M n NM) - (M n NM n Mc)	1109
DS.HE.4.156.1	c.19.1.1	0.386266	(M n NM) - (M n NM n Mc)	1109
DS.EG.1.49.1	d.126.1.3	0.386266	(M n NM) - (M n NM n Mc)	1109
DS.GH.2.6.3	d.126.1.3	0.386266	(M n NM) - (M n NM n Mc)	1109
DS.EH.2.53.1	d.17.4.8	0.386266	(M n NM) - (M n NM n Mc)	1109
DS.EH.4.173.1	e.8.1.7	0.386266	(M n NM) - (M n NM n Mc)	1109
DS.GE.1.4.9	e.8.1.7	0.386266	(M n NM) - (M n NM n Mc)	1109
DS.HE.3.43.4	e.8.1.7	0.386266	(M n NM) - (M n NM n Mc)	1109
DS.HE.4.33.2	e.8.1.7	0.386266	(M n NM) - (M n NM n Mc)	1109
DS.EG.1.2.18	c.1.9.12	0.390558	(M n NM) - (M n NM n Mc)	1109
DS.EG.3.44.1	c.1.9.12	0.390558	(M n NM) - (M n NM n Mc)	1109
DS.EG.4.8.2	c.1.9.12	0.390558	(M n NM) - (M n NM n Mc)	1109
DS.EH.4.107.1	c.1.9.12	0.390558	(M n NM) - (M n NM n Mc)	1109
DS.HE.3.43.5	c.1.9.12	0.390558	(M n NM) - (M n NM n Mc)	1109
DS.HE.4.147.1	c.1.9.12	0.390558	(M n NM) - (M n NM n Mc)	1109
DS.HE.5.14.6	c.1.9.12	0.390558	(M n NM) - (M n NM n Mc)	1109
DS.EH.5.47.2	c.37.1.3	0.390558	(M n NM) - (M n NM n Mc)	1109
DS.HE.4.199.1	c.37.1.3	0.390558	(M n NM) - (M n NM n Mc)	1109
DS.BN.6.46.1	d.1.1.2	0.390558	(M n NM) - (M n NM n Mc)	1109
DS.GH.2.1.8	d.1.1.2	0.390558	(M n NM) - (M n NM n Mc)	1109
DS.EH.2.5.7	d.136.1.4	0.390558	(M n NM) - (M n NM n Mc)	1109
DS.EH.3.32.1	d.136.1.4	0.390558	(M n NM) - (M n NM n Mc)	1109
DS.BN.5.3.4	d.160.1.1	0.390558	(M n NM) - (M n NM n Mc)	1109
DS.EG.0.25.1	d.166.1.7	0.390558	(M n NM) - (M n NM n Mc)	1109
DS.EH.3.84.1	d.166.1.7	0.390558	(M n NM) - (M n NM n Mc)	1109
DS.BN.2.2.49	d.58.28.1	0.390558	(M n NM) - (M n NM n Mc)	1109
DS.EG.1.8.5	d.58.28.1	0.390558	(M n NM) - (M n NM n Mc)	1109
DS.EG.2.13.4	d.58.28.1	0.390558	(M n NM) - (M n NM n Mc)	1109
DS.EH.2.1.29	d.58.28.1	0.390558	(M n NM) - (M n NM n Mc)	1109
DS.GE.1.5.8	d.58.28.1	0.390558	(M n NM) - (M n NM n Mc)	1109
DS.EG.3.7.2	d.92.1.2	0.390558	(M n NM) - (M n NM n Mc)	1109
DS.EH.1.3.6	a.203.1.1	0.39485	(M n NM) - (M n NM n Mc)	1109
DS.HE.4.4.5	a.203.1.1	0.39485	(M n NM) - (M n NM n Mc)	1109
DS.HH.5.3.9	a.203.1.1	0.39485	(M n NM) - (M n NM n Mc)	1109
DS.EG.3.2.1	c.1.9.7	0.39485	(M n NM) - (M n NM n Mc)	1109
DS.EH.5.67.1	c.1.9.7	0.39485	(M n NM) - (M n NM n Mc)	1109
DS.HE.4.41.1	c.1.9.7	0.39485	(M n NM) - (M n NM n Mc)	1109
DS.HH.1.6.3	c.1.9.7	0.39485	(M n NM) - (M n NM n Mc)	1109
DS.GE.2.7.3	c.23.16.4	0.39485	(M n NM) - (M n NM n Mc)	1109
DS.HE.3.29.3	c.23.16.4	0.39485	(M n NM) - (M n NM n Mc)	1109
DS.HE.4.11.1	c.23.16.4	0.39485	(M n NM) - (M n NM n Mc)	1109
DS.HH.3.8.4	c.23.16.4	0.39485	(M n NM) - (M n NM n Mc)	1109
DS.HH.2.14.2	d.188.1.1	0.39485	(M n NM) - (M n NM n Mc)	1109
DS.BK.3.2.6	d.41.4.2	0.39485	(M n NM) - (M n NM n Mc)	1109
DS.BN.3.9.5	a.113.1.1	0.399142	(M n NM) - (M n NM n Mc)	1109
DS.HH.2.1.106	a.113.1.1	0.399142	(M n NM) - (M n NM n Mc)	1109
DS.HH.2.1.31	a.113.1.1	0.399142	(M n NM) - (M n NM n Mc)	1109
DS.GE.5.2.5	b.34.5.2	0.399142	(M n NM) - (M n NM n Mc)	1109
DS.BK.1.6.5	b.40.4.4	0.399142	(M n NM) - (M n NM n Mc)	1109
DS.BK.2.4.9	b.40.4.4	0.399142	(M n NM) - (M n NM n Mc)	1109
DS.BN.4.42.2	b.40.4.4	0.399142	(M n NM) - (M n NM n Mc)	1109
DS.BN.6.69.1	b.40.4.4	0.399142	(M n NM) - (M n NM n Mc)	1109
DS.GE.2.14.4	b.40.4.4	0.399142	(M n NM) - (M n NM n Mc)	1109
DS.EG.1.2.39	c.1.17.1	0.399142	(M n NM) - (M n NM n Mc)	1109
DS.EH.9.6.1	c.1.17.1	0.399142	(M n NM) - (M n NM n Mc)	1109
DS.GE.3.3.3	c.1.17.1	0.399142	(M n NM) - (M n NM n Mc)	1109
DS.EH.4.128.1	c.76.1.1	0.399142	(M n NM) - (M n NM n Mc)	1109
DS.GE.2.2.16	c.76.1.1	0.399142	(M n NM) - (M n NM n Mc)	1109
DS.HE.6.40.1	c.76.1.1	0.399142	(M n NM) - (M n NM n Mc)	1109
DS.HH.3.3.5	c.76.1.1	0.399142	(M n NM) - (M n NM n Mc)	1109
DS.BN.2.24.6	d.67.3.1	0.399142	(M n NM) - (M n NM n Mc)	1109
DS.EG.2.1.10	d.67.3.1	0.399142	(M n NM) - (M n NM n Mc)	1109
DS.EH.3.4.15	d.79.3.3	0.399142	(M n NM) - (M n NM n Mc)	1109
DS.HE.4.260.1	e.10.1.1	0.399142	(M n NM) - (M n NM n Mc)	1109
DS.HH.1.1.133	e.10.1.1	0.399142	(M n NM) - (M n NM n Mc)	1109
DS.HH.5.6.6	e.10.1.1	0.399142	(M n NM) - (M n NM n Mc)	1109
DS.EG.1.12.5	e.3.1.2	0.399142	(M n NM) - (M n NM n Mc)	1109
DS.HE.3.121.1	e.3.1.2	0.399142	(M n NM) - (M n NM n Mc)	1109
DS.HH.7.23.1	e.3.1.2	0.399142	(M n NM) - (M n NM n Mc)	1109
DS.GH.2.3.23	d.92.1.5	0.403433	(M n NM) - (M n NM n Mc)	1109
DS.GH.5.12.1	d.92.1.5	0.403433	(M n NM) - (M n NM n Mc)	1109
DS.HG.1.1.77	d.92.1.5	0.403433	(M n NM) - (M n NM n Mc)	1109
DS.HH.2.2.52	d.92.1.5	0.403433	(M n NM) - (M n NM n Mc)	1109
DS.HH.6.58.1	d.92.1.5	0.403433	(M n NM) - (M n NM n Mc)	1109
DS.BK.7.26.1	c.14.1.2	0.407725	(M n NM) - (M n NM n Mc)	1109
DS.EH.6.38.1	c.14.1.2	0.407725	(M n NM) - (M n NM n Mc)	1109
DS.HE.4.72.1	c.14.1.2	0.407725	(M n NM) - (M n NM n Mc)	1109
DS.HH.4.103.1	c.14.1.2	0.407725	(M n NM) - (M n NM n Mc)	1109
DS.HH.1.3.32	c.55.6.1	0.407725	(M n NM) - (M n NM n Mc)	1109
DS.HE.5.17.1	c.6.1.1	0.407725	(M n NM) - (M n NM n Mc)	1109
DS.HE.5.26.5	c.6.1.1	0.407725	(M n NM) - (M n NM n Mc)	1109
DS.GE.2.2.29	c.8.10.1	0.407725	(M n NM) - (M n NM n Mc)	1109
DS.EH.3.10.3	d.60.1.3	0.407725	(M n NM) - (M n NM n Mc)	1109
DS.GE.1.1.8	d.60.1.3	0.407725	(M n NM) - (M n NM n Mc)	1109
DS.BN.2.4.7	d.75.2.1	0.407725	(M n NM) - (M n NM n Mc)	1109
DS.EG.3.14.3	d.75.2.1	0.407725	(M n NM) - (M n NM n Mc)	1109
DS.EH.0.4.1	d.75.2.1	0.407725	(M n NM) - (M n NM n Mc)	1109
DS.HE.4.38.2	d.75.2.1	0.407725	(M n NM) - (M n NM n Mc)	1109
DS.BK.6.5.1	b.1.2.1	0.412017	(M n NM) - (M n NM n Mc)	1109
DS.BK.7.14.1	b.1.2.1	0.412017	(M n NM) - (M n NM n Mc)	1109
DS.BK.7.2.1	b.1.2.1	0.412017	(M n NM) - (M n NM n Mc)	1109
DS.BN.2.5.4	b.1.2.1	0.412017	(M n NM) - (M n NM n Mc)	1109
DS.BN.6.43.1	b.1.2.1	0.412017	(M n NM) - (M n NM n Mc)	1109
DS.BN.6.59.1	b.1.2.1	0.412017	(M n NM) - (M n NM n Mc)	1109
DS.BN.2.2.34	b.153.1.1	0.412017	(M n NM) - (M n NM n Mc)	1109
DS.EH.2.30.2	b.153.1.1	0.412017	(M n NM) - (M n NM n Mc)	1109
DS.BK.2.110.1	b.2.2.1	0.412017	(M n NM) - (M n NM n Mc)	1109
DS.BN.2.15.7	b.30.5.3	0.412017	(M n NM) - (M n NM n Mc)	1109
DS.EH.0.8.1	b.30.5.3	0.412017	(M n NM) - (M n NM n Mc)	1109
DS.HG.0.1.126	b.43.5.1	0.412017	(M n NM) - (M n NM n Mc)	1109
DS.EG.1.9.1	c.1.2.2	0.412017	(M n NM) - (M n NM n Mc)	1109
DS.GG.2.1.6	c.1.2.2	0.412017	(M n NM) - (M n NM n Mc)	1109
DS.HE.5.9.5	c.1.2.2	0.412017	(M n NM) - (M n NM n Mc)	1109
DS.EH.1.2.26	d.92.1.15	0.412017	(M n NM) - (M n NM n Mc)	1109
DS.EG.2.49.1	e.52.1.1	0.412017	(M n NM) - (M n NM n Mc)	1109
DS.GH.3.5.5	e.52.1.1	0.412017	(M n NM) - (M n NM n Mc)	1109
DS.GH.2.1.26	a.4.5.39	0.416309	(M n NM) - (M n NM n Mc)	1109
DS.HE.5.167.1	a.4.5.39	0.416309	(M n NM) - (M n NM n Mc)	1109
DS.BN.2.46.1	b.46.1.1	0.416309	(M n NM) - (M n NM n Mc)	1109
DS.BN.4.39.3	b.46.1.1	0.416309	(M n NM) - (M n NM n Mc)	1109
DS.BK.4.11.1	b.82.1.15	0.416309	(M n NM) - (M n NM n Mc)	1109
DS.BN.4.115.1	b.93.1.1	0.416309	(M n NM) - (M n NM n Mc)	1109
DS.GE.0.1.12	c.66.1.23	0.416309	(M n NM) - (M n NM n Mc)	1109
DS.HE.4.11.2	c.66.1.23	0.416309	(M n NM) - (M n NM n Mc)	1109
DS.HE.5.71.1	c.66.1.23	0.416309	(M n NM) - (M n NM n Mc)	1109
DS.HE.5.201.1	c.66.1.53	0.416309	(M n NM) - (M n NM n Mc)	1109
DS.GE.5.6.1	d.167.1.1	0.416309	(M n NM) - (M n NM n Mc)	1109
DS.GH.3.5.7	d.167.1.1	0.416309	(M n NM) - (M n NM n Mc)	1109
DS.HH.4.59.1	a.69.1.1	0.420601	(M n NM) - (M n NM n Mc)	1109
DS.BK.2.92.1	b.18.1.13	0.420601	(M n NM) - (M n NM n Mc)	1109
DS.EG.0.17.1	b.18.1.13	0.420601	(M n NM) - (M n NM n Mc)	1109
DS.GE.2.4.3	b.18.1.13	0.420601	(M n NM) - (M n NM n Mc)	1109
DS.HE.4.89.2	b.18.1.13	0.420601	(M n NM) - (M n NM n Mc)	1109
DS.BN.7.22.2	c.69.1.21	0.420601	(M n NM) - (M n NM n Mc)	1109
DS.BN.7.31.1	c.69.1.21	0.420601	(M n NM) - (M n NM n Mc)	1109
DS.GH.1.1.63	c.69.1.21	0.420601	(M n NM) - (M n NM n Mc)	1109
DS.HE.4.14.5	c.69.1.21	0.420601	(M n NM) - (M n NM n Mc)	1109
DS.GH.1.3.7	a.96.1.1	0.424893	(M n NM) - (M n NM n Mc)	1109
DS.GH.0.1.69	c.45.1.5	0.424893	(M n NM) - (M n NM n Mc)	1109
DS.HE.4.3.20	c.45.1.5	0.424893	(M n NM) - (M n NM n Mc)	1109
DS.HE.4.47.2	c.45.1.5	0.424893	(M n NM) - (M n NM n Mc)	1109
DS.BK.3.59.1	d.58.4.14	0.424893	(M n NM) - (M n NM n Mc)	1109
DS.EH.1.29.2	d.58.4.14	0.424893	(M n NM) - (M n NM n Mc)	1109
DS.GE.1.4.20	d.58.4.14	0.424893	(M n NM) - (M n NM n Mc)	1109
DS.GE.2.6.1	d.58.4.14	0.424893	(M n NM) - (M n NM n Mc)	1109
DS.HH.4.23.1	d.58.4.14	0.424893	(M n NM) - (M n NM n Mc)	1109
DS.BK.1.9.3	b.81.1.4	0.429185	(M n NM) - (M n NM n Mc)	1109
DS.BK.2.2.4	b.81.1.4	0.429185	(M n NM) - (M n NM n Mc)	1109
DS.BK.4.175.1	b.81.1.4	0.429185	(M n NM) - (M n NM n Mc)	1109
DS.BK.4.26.1	b.81.1.4	0.429185	(M n NM) - (M n NM n Mc)	1109
DS.BK.4.69.1	b.81.1.4	0.429185	(M n NM) - (M n NM n Mc)	1109
DS.BK.8.9.1	b.81.1.4	0.429185	(M n NM) - (M n NM n Mc)	1109
DS.GH.2.7.5	b.81.1.4	0.429185	(M n NM) - (M n NM n Mc)	1109
DS.BN.6.31.1	c.1.8.15	0.429185	(M n NM) - (M n NM n Mc)	1109
DS.EH.2.3.12	c.1.8.15	0.429185	(M n NM) - (M n NM n Mc)	1109
DS.HE.5.2.11	c.1.8.15	0.429185	(M n NM) - (M n NM n Mc)	1109
DS.EH.2.1.41	c.37.1.18	0.429185	(M n NM) - (M n NM n Mc)	1109
DS.BN.2.1.75	c.99.1.1	0.429185	(M n NM) - (M n NM n Mc)	1109
DS.BN.2.6.67	c.99.1.1	0.429185	(M n NM) - (M n NM n Mc)	1109
DS.BN.5.55.1	c.99.1.1	0.429185	(M n NM) - (M n NM n Mc)	1109
DS.EH.3.1.12	c.99.1.1	0.429185	(M n NM) - (M n NM n Mc)	1109
DS.HE.5.60.1	c.99.1.1	0.429185	(M n NM) - (M n NM n Mc)	1109
DS.HG.1.1.63	c.99.1.1	0.429185	(M n NM) - (M n NM n Mc)	1109
DS.BN.2.1.27	d.104.1.2	0.429185	(M n NM) - (M n NM n Mc)	1109
DS.BN.3.40.2	d.104.1.2	0.429185	(M n NM) - (M n NM n Mc)	1109
DS.HE.6.22.2	d.104.1.2	0.429185	(M n NM) - (M n NM n Mc)	1109
DS.HG.2.1.15	d.104.1.2	0.429185	(M n NM) - (M n NM n Mc)	1109
DS.HH.5.69.1	d.104.1.2	0.429185	(M n NM) - (M n NM n Mc)	1109
DS.BN.2.17.6	d.141.1.1	0.429185	(M n NM) - (M n NM n Mc)	1109
DS.BN.2.2.69	d.141.1.1	0.429185	(M n NM) - (M n NM n Mc)	1109
DS.BN.2.5.42	d.141.1.1	0.429185	(M n NM) - (M n NM n Mc)	1109
DS.BN.2.26.5	d.32.1.9	0.429185	(M n NM) - (M n NM n Mc)	1109
DS.EH.4.142.1	d.32.1.9	0.429185	(M n NM) - (M n NM n Mc)	1109
DS.HE.2.30.1	d.32.1.9	0.429185	(M n NM) - (M n NM n Mc)	1109
DS.EH.1.1.59	d.340.1.1	0.429185	(M n NM) - (M n NM n Mc)	1109
DS.HE.1.16.2	d.340.1.1	0.429185	(M n NM) - (M n NM n Mc)	1109
DS.GE.2.5.2	e.24.1.1	0.429185	(M n NM) - (M n NM n Mc)	1109
DS.HE.4.57.1	c.1.10.8	0.433476	(M n NM) - (M n NM n Mc)	1109
DS.HH.5.2.5	a.79.1.1	0.437768	(M n NM) - (M n NM n Mc)	1109
DS.HE.2.23.4	d.17.4.10	0.437768	(M n NM) - (M n NM n Mc)	1109
DS.GE.1.25.3	d.52.1.1	0.437768	(M n NM) - (M n NM n Mc)	1109
DS.HG.3.11.1	d.52.1.1	0.437768	(M n NM) - (M n NM n Mc)	1109
DS.HE.2.8.4	d.58.4.9	0.437768	(M n NM) - (M n NM n Mc)	1109
DS.HE.3.19.3	e.7.1.2	0.437768	(M n NM) - (M n NM n Mc)	1109
DS.HE.5.165.1	e.7.1.2	0.437768	(M n NM) - (M n NM n Mc)	1109
DS.GG.1.10.1	a.102.3.2	0.44206	(M n NM) - (M n NM n Mc)	1109
DS.HH.6.17.1	a.223.1.1	0.44206	(M n NM) - (M n NM n Mc)	1109
DS.EH.3.63.1	a.4.5.50	0.44206	(M n NM) - (M n NM n Mc)	1109
DS.GH.0.1.53	a.4.5.50	0.44206	(M n NM) - (M n NM n Mc)	1109
DS.HH.1.7.1	a.4.5.58	0.44206	(M n NM) - (M n NM n Mc)	1109
DS.HH.6.50.1	a.4.5.58	0.44206	(M n NM) - (M n NM n Mc)	1109
DS.HH.6.55.1	a.80.1.1	0.44206	(M n NM) - (M n NM n Mc)	1109
DS.BN.2.1.46	b.129.2.1	0.44206	(M n NM) - (M n NM n Mc)	1109
DS.EH.2.24.5	c.80.1.1	0.44206	(M n NM) - (M n NM n Mc)	1109
DS.EH.3.66.1	c.80.1.1	0.44206	(M n NM) - (M n NM n Mc)	1109
DS.EH.5.16.3	c.80.1.1	0.44206	(M n NM) - (M n NM n Mc)	1109
DS.EH.6.113.1	c.80.1.1	0.44206	(M n NM) - (M n NM n Mc)	1109
DS.GG.1.12.1	c.80.1.1	0.44206	(M n NM) - (M n NM n Mc)	1109
DS.HE.3.61.2	c.80.1.1	0.44206	(M n NM) - (M n NM n Mc)	1109
DS.HE.3.68.3	c.80.1.1	0.44206	(M n NM) - (M n NM n Mc)	1109
DS.HE.4.10.18	c.80.1.1	0.44206	(M n NM) - (M n NM n Mc)	1109
DS.BN.2.1.47	d.17.4.11	0.44206	(M n NM) - (M n NM n Mc)	1109
DS.BN.2.7.10	d.17.4.11	0.44206	(M n NM) - (M n NM n Mc)	1109
DS.BK.3.19.1	d.58.4.10	0.44206	(M n NM) - (M n NM n Mc)	1109
DS.EH.2.1.91	d.58.4.10	0.44206	(M n NM) - (M n NM n Mc)	1109
DS.EH.4.79.1	d.58.42.1	0.44206	(M n NM) - (M n NM n Mc)	1109
DS.GG.2.13.1	a.132.1.3	0.446352	(M n NM) - (M n NM n Mc)	1109
DS.GH.3.1.14	a.132.1.3	0.446352	(M n NM) - (M n NM n Mc)	1109
DS.HG.2.20.1	a.132.1.3	0.446352	(M n NM) - (M n NM n Mc)	1109
DS.HH.4.21.1	a.132.1.3	0.446352	(M n NM) - (M n NM n Mc)	1109
DS.EH.2.1.68	a.246.2.1	0.446352	(M n NM) - (M n NM n Mc)	1109
DS.HH.5.30.1	a.246.2.1	0.446352	(M n NM) - (M n NM n Mc)	1109
DS.HE.6.98.1	a.4.2.1	0.446352	(M n NM) - (M n NM n Mc)	1109
DS.HH.4.3.5	a.4.2.1	0.446352	(M n NM) - (M n NM n Mc)	1109
DS.BK.3.68.2	b.24.1.1	0.446352	(M n NM) - (M n NM n Mc)	1109
DS.BK.3.9.2	b.24.1.1	0.446352	(M n NM) - (M n NM n Mc)	1109
DS.BN.3.1.14	b.24.1.1	0.446352	(M n NM) - (M n NM n Mc)	1109
DS.GE.4.24.1	b.24.1.1	0.446352	(M n NM) - (M n NM n Mc)	1109
DS.BN.2.10.31	b.30.5.2	0.446352	(M n NM) - (M n NM n Mc)	1109
DS.BN.2.16.11	b.30.5.2	0.446352	(M n NM) - (M n NM n Mc)	1109
DS.BN.2.2.2	b.30.5.2	0.446352	(M n NM) - (M n NM n Mc)	1109
DS.BN.25.1.1	b.30.5.2	0.446352	(M n NM) - (M n NM n Mc)	1109
DS.EG.0.1.10	b.30.5.2	0.446352	(M n NM) - (M n NM n Mc)	1109
DS.GE.1.3.2	b.30.5.2	0.446352	(M n NM) - (M n NM n Mc)	1109
DS.EH.6.60.1	c.1.10.2	0.446352	(M n NM) - (M n NM n Mc)	1109
DS.EH.7.56.1	c.1.10.2	0.446352	(M n NM) - (M n NM n Mc)	1109
DS.HE.4.169.1	c.1.10.2	0.446352	(M n NM) - (M n NM n Mc)	1109
DS.HH.2.7.7	c.1.10.2	0.446352	(M n NM) - (M n NM n Mc)	1109
DS.EG.1.4.9	c.1.30.1	0.446352	(M n NM) - (M n NM n Mc)	1109
DS.HE.4.3.6	c.1.30.1	0.446352	(M n NM) - (M n NM n Mc)	1109
DS.GE.1.3.9	c.18.1.2	0.446352	(M n NM) - (M n NM n Mc)	1109
DS.HG.3.1.8	c.18.1.2	0.446352	(M n NM) - (M n NM n Mc)	1109
DS.HE.3.9.7	c.48.1.1	0.446352	(M n NM) - (M n NM n Mc)	1109
DS.EG.12.1.1	c.51.4.1	0.446352	(M n NM) - (M n NM n Mc)	1109
DS.EH.3.2.14	c.51.4.1	0.446352	(M n NM) - (M n NM n Mc)	1109
DS.HE.6.4.3	c.62.1.5	0.446352	(M n NM) - (M n NM n Mc)	1109
DS.BN.2.9.15	d.58.48.1	0.446352	(M n NM) - (M n NM n Mc)	1109
DS.HE.5.7.4	d.58.48.1	0.446352	(M n NM) - (M n NM n Mc)	1109
DS.BK.3.6.4	d.77.1.1	0.446352	(M n NM) - (M n NM n Mc)	1109
DS.EH.1.12.2	d.77.1.1	0.446352	(M n NM) - (M n NM n Mc)	1109
DS.HH.2.24.1	a.60.2.1	0.450644	(M n NM) - (M n NM n Mc)	1109
DS.BN.2.3.1	b.67.1.1	0.450644	(M n NM) - (M n NM n Mc)	1109
DS.GE.0.3.1	b.67.1.1	0.450644	(M n NM) - (M n NM n Mc)	1109
DS.GE.2.1.7	b.67.1.1	0.450644	(M n NM) - (M n NM n Mc)	1109
DS.HE.1.9.1	b.67.1.1	0.450644	(M n NM) - (M n NM n Mc)	1109
DS.BK.4.1.31	b.68.10.1	0.450644	(M n NM) - (M n NM n Mc)	1109
DS.BK.9.8.1	b.68.10.1	0.450644	(M n NM) - (M n NM n Mc)	1109
DS.BK.4.11.3	b.82.1.19	0.450644	(M n NM) - (M n NM n Mc)	1109
DS.BK.4.2.5	b.82.1.19	0.450644	(M n NM) - (M n NM n Mc)	1109
DS.BK.6.60.1	b.82.2.8	0.450644	(M n NM) - (M n NM n Mc)	1109
DS.BN.3.42.2	b.82.2.8	0.450644	(M n NM) - (M n NM n Mc)	1109
DS.EH.2.4.14	b.82.2.8	0.450644	(M n NM) - (M n NM n Mc)	1109
DS.GE.1.26.2	b.82.2.8	0.450644	(M n NM) - (M n NM n Mc)	1109
DS.HE.5.38.3	c.1.16.1	0.450644	(M n NM) - (M n NM n Mc)	1109
DS.EH.3.59.1	c.1.16.4	0.450644	(M n NM) - (M n NM n Mc)	1109
DS.HE.4.127.1	c.1.16.4	0.450644	(M n NM) - (M n NM n Mc)	1109
DS.HE.5.13.2	c.1.16.4	0.450644	(M n NM) - (M n NM n Mc)	1109
DS.GE.0.1.13	c.66.1.20	0.450644	(M n NM) - (M n NM n Mc)	1109
DS.HE.4.5.15	c.66.1.20	0.450644	(M n NM) - (M n NM n Mc)	1109
DS.BN.2.11.24	d.126.1.4	0.450644	(M n NM) - (M n NM n Mc)	1109
DS.EH.3.5.17	d.126.1.4	0.450644	(M n NM) - (M n NM n Mc)	1109
DS.GE.5.34.1	d.126.1.4	0.450644	(M n NM) - (M n NM n Mc)	1109
DS.BN.2.6.3	d.126.1.6	0.450644	(M n NM) - (M n NM n Mc)	1109
DS.BN.2.6.56	d.126.1.6	0.450644	(M n NM) - (M n NM n Mc)	1109
DS.BN.2.8.14	d.126.1.6	0.450644	(M n NM) - (M n NM n Mc)	1109
DS.BN.4.25.1	d.126.1.6	0.450644	(M n NM) - (M n NM n Mc)	1109
DS.EH.0.2.11	d.126.1.6	0.450644	(M n NM) - (M n NM n Mc)	1109
DS.EH.4.48.1	d.126.1.6	0.450644	(M n NM) - (M n NM n Mc)	1109
DS.HE.4.1.13	d.126.1.6	0.450644	(M n NM) - (M n NM n Mc)	1109
DS.HE.5.60.2	d.126.1.6	0.450644	(M n NM) - (M n NM n Mc)	1109
DS.BN.4.68.1	d.26.3.1	0.450644	(M n NM) - (M n NM n Mc)	1109
DS.EH.0.1.3	d.26.3.1	0.450644	(M n NM) - (M n NM n Mc)	1109
DS.GE.3.39.1	d.26.3.1	0.450644	(M n NM) - (M n NM n Mc)	1109
DS.EH.4.68.1	a.102.1.1	0.454936	(M n NM) - (M n NM n Mc)	1109
DS.HH.3.14.6	a.102.1.1	0.454936	(M n NM) - (M n NM n Mc)	1109
DS.BN.2.9.21	a.4.5.11	0.454936	(M n NM) - (M n NM n Mc)	1109
DS.GH.0.1.65	a.4.5.11	0.454936	(M n NM) - (M n NM n Mc)	1109
DS.HE.3.4.1	a.4.5.11	0.454936	(M n NM) - (M n NM n Mc)	1109
DS.HE.4.104.1	a.4.5.11	0.454936	(M n NM) - (M n NM n Mc)	1109
DS.HH.5.29.1	a.4.5.11	0.454936	(M n NM) - (M n NM n Mc)	1109
DS.HE.3.4.7	a.4.5.24	0.454936	(M n NM) - (M n NM n Mc)	1109
DS.HH.5.7.1	a.4.5.24	0.454936	(M n NM) - (M n NM n Mc)	1109
DS.BN.7.13.1	b.131.1.2	0.454936	(M n NM) - (M n NM n Mc)	1109
DS.HE.2.3.4	b.131.1.2	0.454936	(M n NM) - (M n NM n Mc)	1109
DS.EH.3.4.18	c.1.16.3	0.454936	(M n NM) - (M n NM n Mc)	1109
DS.EH.3.9.4	c.1.16.3	0.454936	(M n NM) - (M n NM n Mc)	1109
DS.EH.5.145.1	c.1.16.3	0.454936	(M n NM) - (M n NM n Mc)	1109
DS.GE.1.10.6	c.1.16.3	0.454936	(M n NM) - (M n NM n Mc)	1109
DS.HE.1.4.5	c.1.16.3	0.454936	(M n NM) - (M n NM n Mc)	1109
DS.EG.1.2.53	c.1.2.3	0.454936	(M n NM) - (M n NM n Mc)	1109
DS.EH.1.18.3	c.1.2.3	0.454936	(M n NM) - (M n NM n Mc)	1109
DS.EH.1.6.1	c.1.2.3	0.454936	(M n NM) - (M n NM n Mc)	1109
DS.EH.4.31.1	c.1.2.3	0.454936	(M n NM) - (M n NM n Mc)	1109
DS.HG.3.36.1	d.224.1.2	0.454936	(M n NM) - (M n NM n Mc)	1109
DS.BN.5.6.3	d.226.1.1	0.454936	(M n NM) - (M n NM n Mc)	1109
DS.EH.3.64.1	d.26.1.2	0.454936	(M n NM) - (M n NM n Mc)	1109
DS.BN.4.127.1	a.102.1.5	0.459227	(M n NM) - (M n NM n Mc)	1109
DS.GH.4.35.1	a.102.1.5	0.459227	(M n NM) - (M n NM n Mc)	1109
DS.HE.1.6.5	a.102.1.5	0.459227	(M n NM) - (M n NM n Mc)	1109
DS.HH.5.73.1	a.102.1.5	0.459227	(M n NM) - (M n NM n Mc)	1109
DS.GH.2.3.4	a.36.1.1	0.459227	(M n NM) - (M n NM n Mc)	1109
DS.HH.4.2.3	a.36.1.1	0.459227	(M n NM) - (M n NM n Mc)	1109
DS.BK.2.9.6	b.1.9.2	0.459227	(M n NM) - (M n NM n Mc)	1109
DS.BN.3.25.1	b.130.1.1	0.459227	(M n NM) - (M n NM n Mc)	1109
DS.HH.2.2.21	b.34.8.1	0.459227	(M n NM) - (M n NM n Mc)	1109
DS.BK.4.15.1	b.40.4.3	0.459227	(M n NM) - (M n NM n Mc)	1109
DS.EH.1.4.23	b.40.4.3	0.459227	(M n NM) - (M n NM n Mc)	1109
DS.BK.2.22.3	b.82.1.4	0.459227	(M n NM) - (M n NM n Mc)	1109
DS.GE.2.8.1	c.1.8.10	0.459227	(M n NM) - (M n NM n Mc)	1109
DS.HG.0.2.13	c.1.8.10	0.459227	(M n NM) - (M n NM n Mc)	1109
DS.HH.1.1.137	c.1.8.10	0.459227	(M n NM) - (M n NM n Mc)	1109
DS.EH.11.8.1	c.2.1.5	0.459227	(M n NM) - (M n NM n Mc)	1109
DS.EH.4.27.1	c.2.1.5	0.459227	(M n NM) - (M n NM n Mc)	1109
DS.GE.4.2.1	c.2.1.5	0.459227	(M n NM) - (M n NM n Mc)	1109
DS.GE.4.2.2	c.2.1.5	0.459227	(M n NM) - (M n NM n Mc)	1109
DS.EH.3.3.6	c.3.1.1	0.459227	(M n NM) - (M n NM n Mc)	1109
DS.HE.3.14.1	c.3.1.1	0.459227	(M n NM) - (M n NM n Mc)	1109
DS.BK.1.3.4	c.32.1.1	0.459227	(M n NM) - (M n NM n Mc)	1109
DS.EH.3.30.1	c.32.1.1	0.459227	(M n NM) - (M n NM n Mc)	1109
DS.HE.4.10.5	c.32.1.1	0.459227	(M n NM) - (M n NM n Mc)	1109
DS.HH.8.18.1	c.32.1.1	0.459227	(M n NM) - (M n NM n Mc)	1109
DS.EH.1.1.60	c.34.1.1	0.459227	(M n NM) - (M n NM n Mc)	1109
DS.EH.3.138.1	c.34.1.1	0.459227	(M n NM) - (M n NM n Mc)	1109
DS.EH.3.21.2	c.34.1.1	0.459227	(M n NM) - (M n NM n Mc)	1109
DS.HE.3.13.5	c.34.1.1	0.459227	(M n NM) - (M n NM n Mc)	1109
DS.HE.3.26.9	c.34.1.1	0.459227	(M n NM) - (M n NM n Mc)	1109
DS.HG.2.12.4	c.34.1.1	0.459227	(M n NM) - (M n NM n Mc)	1109
DS.EG.0.22.1	c.55.1.2	0.459227	(M n NM) - (M n NM n Mc)	1109
DS.EH.2.4.20	c.55.1.2	0.459227	(M n NM) - (M n NM n Mc)	1109
DS.HE.6.64.1	c.55.1.2	0.459227	(M n NM) - (M n NM n Mc)	1109
DS.HH.3.67.1	c.55.1.2	0.459227	(M n NM) - (M n NM n Mc)	1109
DS.EH.2.28.1	c.69.1.20	0.459227	(M n NM) - (M n NM n Mc)	1109
DS.GH.0.1.107	c.69.1.20	0.459227	(M n NM) - (M n NM n Mc)	1109
DS.HG.3.10.1	c.69.1.20	0.459227	(M n NM) - (M n NM n Mc)	1109
DS.BN.9.14.1	d.13.1.1	0.459227	(M n NM) - (M n NM n Mc)	1109
DS.EG.1.2.22	d.13.1.1	0.459227	(M n NM) - (M n NM n Mc)	1109
DS.BK.6.48.1	d.157.1.10	0.459227	(M n NM) - (M n NM n Mc)	1109
DS.GH.2.1.57	d.157.1.10	0.459227	(M n NM) - (M n NM n Mc)	1109
DS.HE.5.26.4	d.157.1.10	0.459227	(M n NM) - (M n NM n Mc)	1109
DS.EH.6.97.1	d.162.1.1	0.459227	(M n NM) - (M n NM n Mc)	1109
DS.HG.3.4.1	d.162.1.1	0.459227	(M n NM) - (M n NM n Mc)	1109
DS.BN.5.141.1	d.51.1.1	0.459227	(M n NM) - (M n NM n Mc)	1109
DS.EH.0.1.90	d.51.1.1	0.459227	(M n NM) - (M n NM n Mc)	1109
DS.EH.1.9.3	d.51.1.1	0.459227	(M n NM) - (M n NM n Mc)	1109
DS.EH.2.4.25	d.51.1.1	0.459227	(M n NM) - (M n NM n Mc)	1109
DS.GH.2.1.21	d.74.4.1	0.459227	(M n NM) - (M n NM n Mc)	1109
DS.HH.5.103.1	d.74.4.1	0.459227	(M n NM) - (M n NM n Mc)	1109
DS.EG.3.81.1	d.79.2.1	0.459227	(M n NM) - (M n NM n Mc)	1109
DS.HG.2.3.1	d.79.2.1	0.459227	(M n NM) - (M n NM n Mc)	1109
DS.HH.5.3.14	d.79.2.1	0.459227	(M n NM) - (M n NM n Mc)	1109
DS.HE.5.162.1	e.6.1.2	0.459227	(M n NM) - (M n NM n Mc)	1109
DS.HH.4.2.14	b.82.1.13	0.463519	(M n NM) - (M n NM n Mc)	1109
DS.BN.2.10.2	c.108.1.15	0.463519	(M n NM) - (M n NM n Mc)	1109
DS.EH.2.4.2	c.23.16.5	0.463519	(M n NM) - (M n NM n Mc)	1109
DS.EH.6.8.1	c.37.1.25	0.463519	(M n NM) - (M n NM n Mc)	1109
DS.GH.0.1.111	c.37.1.25	0.463519	(M n NM) - (M n NM n Mc)	1109
DS.EG.0.2.36	d.181.1.1	0.463519	(M n NM) - (M n NM n Mc)	1109
DS.EH.2.6.15	d.192.1.1	0.463519	(M n NM) - (M n NM n Mc)	1109
DS.HH.1.5.1	d.192.1.1	0.463519	(M n NM) - (M n NM n Mc)	1109
DS.BN.2.2.71	d.50.1.1	0.463519	(M n NM) - (M n NM n Mc)	1109
DS.BN.6.83.1	d.50.1.1	0.463519	(M n NM) - (M n NM n Mc)	1109
DS.HE.4.36.3	d.58.1.4	0.463519	(M n NM) - (M n NM n Mc)	1109
DS.HE.4.36.4	d.58.1.4	0.463519	(M n NM) - (M n NM n Mc)	1109
DS.HE.5.196.1	d.58.1.4	0.463519	(M n NM) - (M n NM n Mc)	1109
DS.HE.5.50.1	d.58.1.4	0.463519	(M n NM) - (M n NM n Mc)	1109
DS.GE.1.7.4	d.67.2.1	0.463519	(M n NM) - (M n NM n Mc)	1109
DS.EG.1.1.33	a.4.5.29	0.467811	(M n NM) - (M n NM n Mc)	1109
DS.HH.4.3.13	a.4.5.38	0.467811	(M n NM) - (M n NM n Mc)	1109
DS.BN.6.12.1	b.1.18.12	0.467811	(M n NM) - (M n NM n Mc)	1109
DS.BK.6.67.1	b.1.18.5	0.467811	(M n NM) - (M n NM n Mc)	1109
DS.BN.4.51.1	b.1.18.5	0.467811	(M n NM) - (M n NM n Mc)	1109
DS.BK.2.1.5	b.2.3.6	0.467811	(M n NM) - (M n NM n Mc)	1109
DS.HE.3.42.1	b.31.1.1	0.467811	(M n NM) - (M n NM n Mc)	1109
DS.HH.2.11.3	b.31.1.1	0.467811	(M n NM) - (M n NM n Mc)	1109
DS.GE.1.1.9	b.6.2.1	0.467811	(M n NM) - (M n NM n Mc)	1109
DS.BN.2.10.20	b.71.1.2	0.467811	(M n NM) - (M n NM n Mc)	1109
DS.HE.3.155.1	b.80.6.1	0.467811	(M n NM) - (M n NM n Mc)	1109
DS.BK.3.58.1	b.82.5.2	0.467811	(M n NM) - (M n NM n Mc)	1109
DS.BK.3.61.2	b.82.5.2	0.467811	(M n NM) - (M n NM n Mc)	1109
DS.HH.2.1.40	b.82.5.2	0.467811	(M n NM) - (M n NM n Mc)	1109
DS.HE.2.6.10	c.23.16.6	0.467811	(M n NM) - (M n NM n Mc)	1109
DS.HE.3.16.11	c.23.16.6	0.467811	(M n NM) - (M n NM n Mc)	1109
DS.EG.1.2.35	c.8.8.1	0.467811	(M n NM) - (M n NM n Mc)	1109
DS.EG.1.9.8	c.8.8.1	0.467811	(M n NM) - (M n NM n Mc)	1109
DS.GE.3.14.2	c.8.8.1	0.467811	(M n NM) - (M n NM n Mc)	1109
DS.BN.2.1.59	d.17.6.4	0.467811	(M n NM) - (M n NM n Mc)	1109
DS.HE.1.16.1	d.218.1.2	0.467811	(M n NM) - (M n NM n Mc)	1109
DS.HE.2.3.13	d.218.1.2	0.467811	(M n NM) - (M n NM n Mc)	1109
DS.HE.4.1.28	d.218.1.2	0.467811	(M n NM) - (M n NM n Mc)	1109
DS.HE.4.11.15	d.218.1.2	0.467811	(M n NM) - (M n NM n Mc)	1109
DS.HE.4.236.1	d.254.1.1	0.467811	(M n NM) - (M n NM n Mc)	1109
DS.EH.2.19.3	d.58.4.17	0.467811	(M n NM) - (M n NM n Mc)	1109
DS.HE.5.14.1	d.58.4.17	0.467811	(M n NM) - (M n NM n Mc)	1109
DS.HH.1.6.4	d.58.4.17	0.467811	(M n NM) - (M n NM n Mc)	1109
DS.EH.0.2.2	d.89.1.1	0.467811	(M n NM) - (M n NM n Mc)	1109
DS.HE.5.9.3	d.89.1.1	0.467811	(M n NM) - (M n NM n Mc)	1109
DS.BK.2.9.5	a.102.1.3	0.472103	(M n NM) - (M n NM n Mc)	1109
DS.EH.1.6.7	a.102.1.3	0.472103	(M n NM) - (M n NM n Mc)	1109
DS.HE.0.2.5	a.102.1.3	0.472103	(M n NM) - (M n NM n Mc)	1109
DS.HE.11.1.1	a.102.1.3	0.472103	(M n NM) - (M n NM n Mc)	1109
DS.HE.2.4.7	a.102.1.3	0.472103	(M n NM) - (M n NM n Mc)	1109
DS.GG.2.2.1	a.267.1.1	0.472103	(M n NM) - (M n NM n Mc)	1109
DS.HG.4.3.9	a.267.1.1	0.472103	(M n NM) - (M n NM n Mc)	1109
DS.GH.3.3.2	a.47.3.1	0.472103	(M n NM) - (M n NM n Mc)	1109
DS.BK.3.11.4	b.11.1.2	0.472103	(M n NM) - (M n NM n Mc)	1109
DS.BN.2.10.7	b.116.1.1	0.472103	(M n NM) - (M n NM n Mc)	1109
DS.BN.2.15.12	b.116.1.1	0.472103	(M n NM) - (M n NM n Mc)	1109
DS.BN.2.6.33	b.116.1.1	0.472103	(M n NM) - (M n NM n Mc)	1109
DS.EG.1.2.59	b.116.1.1	0.472103	(M n NM) - (M n NM n Mc)	1109
DS.BN.4.52.1	b.163.1.2	0.472103	(M n NM) - (M n NM n Mc)	1109
DS.BN.5.88.1	b.21.1.3	0.472103	(M n NM) - (M n NM n Mc)	1109
DS.HE.2.4.26	b.29.1.7	0.472103	(M n NM) - (M n NM n Mc)	1109
DS.BN.2.27.1	b.3.5.1	0.472103	(M n NM) - (M n NM n Mc)	1109
DS.BN.6.84.1	b.3.5.1	0.472103	(M n NM) - (M n NM n Mc)	1109
DS.BK.2.38.1	b.80.1.9	0.472103	(M n NM) - (M n NM n Mc)	1109
DS.BK.2.8.2	b.80.1.9	0.472103	(M n NM) - (M n NM n Mc)	1109
DS.BK.6.7.1	b.80.1.9	0.472103	(M n NM) - (M n NM n Mc)	1109
DS.HE.5.78.1	b.80.1.9	0.472103	(M n NM) - (M n NM n Mc)	1109
DS.EH.7.48.1	c.1.3.1	0.472103	(M n NM) - (M n NM n Mc)	1109
DS.HE.2.4.16	c.1.3.1	0.472103	(M n NM) - (M n NM n Mc)	1109
DS.HE.4.5.10	c.1.3.1	0.472103	(M n NM) - (M n NM n Mc)	1109
DS.HE.6.9.1	c.1.3.1	0.472103	(M n NM) - (M n NM n Mc)	1109
DS.HH.4.11.3	c.1.3.1	0.472103	(M n NM) - (M n NM n Mc)	1109
DS.GH.2.7.2	c.1.9.8	0.472103	(M n NM) - (M n NM n Mc)	1109
DS.HE.5.52.1	c.1.9.8	0.472103	(M n NM) - (M n NM n Mc)	1109
DS.EG.0.1.23	c.24.1.3	0.472103	(M n NM) - (M n NM n Mc)	1109
DS.EH.1.1.25	c.24.1.3	0.472103	(M n NM) - (M n NM n Mc)	1109
DS.EG.4.19.1	c.50.1.2	0.472103	(M n NM) - (M n NM n Mc)	1109
DS.GE.3.69.1	c.50.1.2	0.472103	(M n NM) - (M n NM n Mc)	1109
DS.GH.3.25.1	c.50.1.2	0.472103	(M n NM) - (M n NM n Mc)	1109
DS.HE.3.92.1	c.50.1.2	0.472103	(M n NM) - (M n NM n Mc)	1109
DS.HH.3.12.4	c.50.1.2	0.472103	(M n NM) - (M n NM n Mc)	1109
DS.BK.6.34.1	d.145.1.2	0.472103	(M n NM) - (M n NM n Mc)	1109
DS.EH.4.17.2	d.145.1.2	0.472103	(M n NM) - (M n NM n Mc)	1109
DS.EH.4.21.3	d.145.1.2	0.472103	(M n NM) - (M n NM n Mc)	1109
DS.BN.2.2.48	d.146.1.1	0.472103	(M n NM) - (M n NM n Mc)	1109
DS.BN.2.1.53	d.259.1.1	0.472103	(M n NM) - (M n NM n Mc)	1109
DS.EH.1.1.29	d.259.1.1	0.472103	(M n NM) - (M n NM n Mc)	1109
DS.EH.2.1.24	d.259.1.1	0.472103	(M n NM) - (M n NM n Mc)	1109
DS.HH.2.7.5	d.293.1.1	0.472103	(M n NM) - (M n NM n Mc)	1109
DS.BN.2.10.12	d.313.1.1	0.472103	(M n NM) - (M n NM n Mc)	1109
DS.EG.1.7.7	d.313.1.1	0.472103	(M n NM) - (M n NM n Mc)	1109
DS.HE.3.16.6	d.313.1.1	0.472103	(M n NM) - (M n NM n Mc)	1109
DS.HH.1.1.74	d.313.1.1	0.472103	(M n NM) - (M n NM n Mc)	1109
DS.GE.2.1.14	d.58.8.1	0.472103	(M n NM) - (M n NM n Mc)	1109
DS.EG.1.13.2	d.68.2.2	0.472103	(M n NM) - (M n NM n Mc)	1109
DS.EG.2.2.7	d.68.2.2	0.472103	(M n NM) - (M n NM n Mc)	1109
DS.HE.2.6.7	d.68.2.2	0.472103	(M n NM) - (M n NM n Mc)	1109
DS.HE.4.53.2	d.68.2.2	0.472103	(M n NM) - (M n NM n Mc)	1109
DS.HH.4.24.1	h.1.14.1	0.472103	(M n NM) - (M n NM n Mc)	1109
DS.HG.1.3.7	a.168.1.1	0.476395	(M n NM) - (M n NM n Mc)	1109
DS.HH.3.16.3	a.168.1.1	0.476395	(M n NM) - (M n NM n Mc)	1109
DS.HH.3.11.1	a.244.1.1	0.476395	(M n NM) - (M n NM n Mc)	1109
DS.HH.5.16.3	a.257.1.1	0.476395	(M n NM) - (M n NM n Mc)	1109
DS.BK.5.85.1	b.1.26.1	0.476395	(M n NM) - (M n NM n Mc)	1109
DS.GE.3.1.6	b.1.26.1	0.476395	(M n NM) - (M n NM n Mc)	1109
DS.EH.1.1.69	b.142.1.1	0.476395	(M n NM) - (M n NM n Mc)	1109
DS.EH.2.18.2	b.142.1.1	0.476395	(M n NM) - (M n NM n Mc)	1109
DS.BK.6.84.1	b.18.1.10	0.476395	(M n NM) - (M n NM n Mc)	1109
DS.GE.2.2.31	b.18.1.10	0.476395	(M n NM) - (M n NM n Mc)	1109
DS.BK.5.16.1	b.18.1.14	0.476395	(M n NM) - (M n NM n Mc)	1109
DS.BN.2.3.43	b.26.1.4	0.476395	(M n NM) - (M n NM n Mc)	1109
DS.BN.3.41.1	b.26.1.4	0.476395	(M n NM) - (M n NM n Mc)	1109
DS.BK.1.37.1	b.28.1.1	0.476395	(M n NM) - (M n NM n Mc)	1109
DS.BK.3.150.1	b.28.1.1	0.476395	(M n NM) - (M n NM n Mc)	1109
DS.GH.0.1.89	b.28.1.1	0.476395	(M n NM) - (M n NM n Mc)	1109
DS.BK.3.4.3	b.34.11.4	0.476395	(M n NM) - (M n NM n Mc)	1109
DS.BN.4.45.1	b.34.11.4	0.476395	(M n NM) - (M n NM n Mc)	1109
DS.BK.5.15.1	b.82.1.7	0.476395	(M n NM) - (M n NM n Mc)	1109
DS.BK.5.6.2	b.85.4.1	0.476395	(M n NM) - (M n NM n Mc)	1109
DS.EH.2.17.3	b.85.4.1	0.476395	(M n NM) - (M n NM n Mc)	1109
DS.BN.3.22.2	b.91.1.1	0.476395	(M n NM) - (M n NM n Mc)	1109
DS.EH.0.2.10	b.91.1.1	0.476395	(M n NM) - (M n NM n Mc)	1109
DS.EG.2.35.1	c.108.1.10	0.476395	(M n NM) - (M n NM n Mc)	1109
DS.EH.13.7.1	c.108.1.10	0.476395	(M n NM) - (M n NM n Mc)	1109
DS.EH.4.13.2	c.108.1.10	0.476395	(M n NM) - (M n NM n Mc)	1109
DS.EH.4.13.4	c.108.1.10	0.476395	(M n NM) - (M n NM n Mc)	1109
DS.GE.1.13.1	c.108.1.10	0.476395	(M n NM) - (M n NM n Mc)	1109
DS.GE.1.16.1	c.108.1.10	0.476395	(M n NM) - (M n NM n Mc)	1109
DS.GH.1.2.38	c.52.1.10	0.476395	(M n NM) - (M n NM n Mc)	1109
DS.BN.2.3.20	c.52.1.21	0.476395	(M n NM) - (M n NM n Mc)	1109
DS.HE.3.40.3	c.52.1.21	0.476395	(M n NM) - (M n NM n Mc)	1109
DS.HE.5.1.11	c.52.1.21	0.476395	(M n NM) - (M n NM n Mc)	1109
[truncated: 3,126 more rows]

## Sheet: Modular Contemporary loops
Loop-Domain-SameAge-4rm-Reduced			FF mapped loop category	Venn Count
DS.HE.5.24.1	c.67.1.1	0.107296	M n NM n Mc	19
DS.HE.5.24.1	c.67.1.3	0.107296	M n NM n Mc	19
DS.HE.2.3.1	c.62.1.1	0.137339	M n NM n Mc	19
DS.HE.2.3.1	d.144.1.7	0.137339	M n NM n Mc	19
DS.HE.5.105.1	c.26.2.4	0.145923	M n NM n Mc	19
DS.HE.5.105.1	d.110.3.2	0.145923	M n NM n Mc	19
DS.GH.2.3.9	c.1.32.1	0.32618	M n NM n Mc	19
DS.GH.2.3.9	c.69.1.7	0.32618	M n NM n Mc	19
DS.HG.0.2.16	c.55.1.13	0.32618	M n NM n Mc	19
DS.BN.2.3.44	b.40.7.1	0.347639	M n NM n Mc	19
DS.BN.2.3.44	b.82.2.10	0.347639	M n NM n Mc	19
DS.HG.0.1.130	a.29.3.2	0.459227	M n NM n Mc	19
DS.HG.0.1.130	c.77.1.5	0.459227	M n NM n Mc	19
DS.HH.3.5.11	a.118.20.1	0.480687	M n NM n Mc	19
DS.HH.3.5.11	a.60.2.4	0.480687	M n NM n Mc	19
DS.GH.2.2.3	c.1.18.3	0.48927	M n NM n Mc	19
DS.HE.2.13.8	b.57.1.1	0.493562	M n NM n Mc	19
DS.HE.4.3.18	d.108.1.4	0.493562	M n NM n Mc	19
DS.BN.2.10.8	b.30.5.9	0.553648	M n NM n Mc	19
DS.EG.0.3.4	c.36.1.10	0.193133	(Mc n NM) - (M n NM n Mc)	10
DS.EG.0.3.4	c.36.1.6	0.193133	(Mc n NM) - (M n NM n Mc)	10
DS.HG.0.2.16	d.157.1.7	0.32618	(Mc n NM) - (M n NM n Mc)	10
DS.BN.2.11.13	e.8.1.6	0.484979	(Mc n NM) - (M n NM n Mc)	10
DS.BN.2.11.13	g.35.1.1	0.484979	(Mc n NM) - (M n NM n Mc)	10
DS.HG.0.2.7	a.130.1.1	0.484979	(Mc n NM) - (M n NM n Mc)	10
DS.HG.0.2.7	d.215.1.1	0.484979	(Mc n NM) - (M n NM n Mc)	10
DS.HE.4.3.18	b.97.1.2	0.493562	(Mc n NM) - (M n NM n Mc)	10
DS.BN.2.10.8	b.40.10.1	0.553648	(Mc n NM) - (M n NM n Mc)	10
DS.BN.2.15.1	b.65.1.1	0.755365	(Mc n NM) - (M n NM n Mc)	10
DS.GH.2.2.3	a.249.1.1	0.48927	Mc - (Mc n M) - (Mc n NM)	2
DS.HE.2.13.8	d.129.8.1	0.493562	Mc - (Mc n M) - (Mc n NM)	2
DS.BN.2.15.1	d.25.1.1	0.755365	(Mc n M) - (M n NM n Mc)	1

## Sheet: DomainCategories
Domain	Category	Venn Count
c.37.1.12	(M n NM) - (M n NM n Mc)	1109
c.37.1.19	(M n NM) - (M n NM n Mc)	1109
c.37.1.20	(M n NM) - (M n NM n Mc)	1109
c.37.1.8	(M n NM) - (M n NM n Mc)	1109
b.40.4.5	(M n NM) - (M n NM n Mc)	1109
c.37.1.10	(M n NM) - (M n NM n Mc)	1109
c.3.1.5	(M n NM) - (M n NM n Mc)	1109
a.118.8.1	(M n NM) - (M n NM n Mc)	1109
d.108.1.1	(M n NM) - (M n NM n Mc)	1109
a.30.2.1	(M n NM) - (M n NM n Mc)	1109
c.2.1.2	(M n NM) - (M n NM n Mc)	1109
c.2.1.6	(M n NM) - (M n NM n Mc)	1109
c.2.1.3	(M n NM) - (M n NM n Mc)	1109
c.23.1.1	(M n NM) - (M n NM n Mc)	1109
c.3.1.2	(M n NM) - (M n NM n Mc)	1109
c.94.1.1	(M n NM) - (M n NM n Mc)	1109
d.122.1.3	(M n NM) - (M n NM n Mc)	1109
c.95.1.1	(M n NM) - (M n NM n Mc)	1109
c.67.1.4	(M n NM) - (M n NM n Mc)	1109
c.23.16.1	(M n NM) - (M n NM n Mc)	1109
c.47.1.10	(M n NM) - (M n NM n Mc)	1109
c.68.1.1	(M n NM) - (M n NM n Mc)	1109
d.37.1.1	(M n NM) - (M n NM n Mc)	1109
c.26.1.1	(M n NM) - (M n NM n Mc)	1109
d.104.1.1	(M n NM) - (M n NM n Mc)	1109
b.43.3.1	(M n NM) - (M n NM n Mc)	1109
c.37.1.1	(M n NM) - (M n NM n Mc)	1109
c.55.1.1	(M n NM) - (M n NM n Mc)	1109
d.58.11.1	(M n NM) - (M n NM n Mc)	1109
c.47.1.1	(M n NM) - (M n NM n Mc)	1109
c.84.1.1	(M n NM) - (M n NM n Mc)	1109
a.27.1.1	(M n NM) - (M n NM n Mc)	1109
c.26.2.1	(M n NM) - (M n NM n Mc)	1109
c.61.1.1	(M n NM) - (M n NM n Mc)	1109
c.30.1.1	(M n NM) - (M n NM n Mc)	1109
c.79.1.1	(M n NM) - (M n NM n Mc)	1109
c.1.4.1	(M n NM) - (M n NM n Mc)	1109
c.56.5.4	(M n NM) - (M n NM n Mc)	1109
b.84.1.1	(M n NM) - (M n NM n Mc)	1109
c.2.1.4	(M n NM) - (M n NM n Mc)	1109
c.1.10.1	(M n NM) - (M n NM n Mc)	1109
d.113.1.1	(M n NM) - (M n NM n Mc)	1109
c.108.1.6	(M n NM) - (M n NM n Mc)	1109
a.4.5.28	(M n NM) - (M n NM n Mc)	1109
b.35.1.2	(M n NM) - (M n NM n Mc)	1109
c.2.1.1	(M n NM) - (M n NM n Mc)	1109
c.72.1.1	(M n NM) - (M n NM n Mc)	1109
d.87.1.1	(M n NM) - (M n NM n Mc)	1109
a.35.1.3	(M n NM) - (M n NM n Mc)	1109
c.1.7.1	(M n NM) - (M n NM n Mc)	1109
c.23.12.1	(M n NM) - (M n NM n Mc)	1109
c.66.1.43	(M n NM) - (M n NM n Mc)	1109
d.127.1.1	(M n NM) - (M n NM n Mc)	1109
d.163.1.1	(M n NM) - (M n NM n Mc)	1109
d.58.19.1	(M n NM) - (M n NM n Mc)	1109
d.81.1.5	(M n NM) - (M n NM n Mc)	1109
e.3.1.1	(M n NM) - (M n NM n Mc)	1109
a.177.1.1	(M n NM) - (M n NM n Mc)	1109
a.4.13.2	(M n NM) - (M n NM n Mc)	1109
c.1.8.1	(M n NM) - (M n NM n Mc)	1109
c.66.1.41	(M n NM) - (M n NM n Mc)	1109
a.4.5.5	(M n NM) - (M n NM n Mc)	1109
b.71.1.1	(M n NM) - (M n NM n Mc)	1109
c.51.1.1	(M n NM) - (M n NM n Mc)	1109
c.55.3.2	(M n NM) - (M n NM n Mc)	1109
d.110.2.1	(M n NM) - (M n NM n Mc)	1109
c.46.1.3	(M n NM) - (M n NM n Mc)	1109
d.32.1.2	(M n NM) - (M n NM n Mc)	1109
d.81.1.1	(M n NM) - (M n NM n Mc)	1109
a.100.1.3	(M n NM) - (M n NM n Mc)	1109
a.35.1.2	(M n NM) - (M n NM n Mc)	1109
c.73.1.3	(M n NM) - (M n NM n Mc)	1109
d.139.1.1	(M n NM) - (M n NM n Mc)	1109
d.79.4.1	(M n NM) - (M n NM n Mc)	1109
c.14.1.3	(M n NM) - (M n NM n Mc)	1109
c.55.1.10	(M n NM) - (M n NM n Mc)	1109
a.29.3.1	(M n NM) - (M n NM n Mc)	1109
a.4.6.1	(M n NM) - (M n NM n Mc)	1109
d.14.1.10	(M n NM) - (M n NM n Mc)	1109
e.6.1.1	(M n NM) - (M n NM n Mc)	1109
a.4.6.2	(M n NM) - (M n NM n Mc)	1109
a.4.5.37	(M n NM) - (M n NM n Mc)	1109
a.4.5.6	(M n NM) - (M n NM n Mc)	1109
b.36.1.4	(M n NM) - (M n NM n Mc)	1109
c.1.6.1	(M n NM) - (M n NM n Mc)	1109
c.48.1.2	(M n NM) - (M n NM n Mc)	1109
c.68.1.13	(M n NM) - (M n NM n Mc)	1109
a.121.1.1	(M n NM) - (M n NM n Mc)	1109
a.25.1.1	(M n NM) - (M n NM n Mc)	1109
a.4.1.9	(M n NM) - (M n NM n Mc)	1109
d.265.1.3	(M n NM) - (M n NM n Mc)	1109
d.52.3.1	(M n NM) - (M n NM n Mc)	1109
e.11.1.1	(M n NM) - (M n NM n Mc)	1109
c.2.1.9	(M n NM) - (M n NM n Mc)	1109
c.59.1.1	(M n NM) - (M n NM n Mc)	1109
c.6.3.1	(M n NM) - (M n NM n Mc)	1109
c.72.2.1	(M n NM) - (M n NM n Mc)	1109
c.90.1.1	(M n NM) - (M n NM n Mc)	1109
d.286.1.1	(M n NM) - (M n NM n Mc)	1109
d.90.1.1	(M n NM) - (M n NM n Mc)	1109
c.65.1.1	(M n NM) - (M n NM n Mc)	1109
d.142.1.1	(M n NM) - (M n NM n Mc)	1109
c.3.1.4	(M n NM) - (M n NM n Mc)	1109
d.15.4.2	(M n NM) - (M n NM n Mc)	1109
e.7.1.1	(M n NM) - (M n NM n Mc)	1109
c.1.28.2	(M n NM) - (M n NM n Mc)	1109
c.56.2.1	(M n NM) - (M n NM n Mc)	1109
c.68.1.6	(M n NM) - (M n NM n Mc)	1109
d.157.1.2	(M n NM) - (M n NM n Mc)	1109
d.43.2.1	(M n NM) - (M n NM n Mc)	1109
d.58.1.5	(M n NM) - (M n NM n Mc)	1109
c.1.5.1	(M n NM) - (M n NM n Mc)	1109
c.117.1.1	(M n NM) - (M n NM n Mc)	1109
d.101.1.1	(M n NM) - (M n NM n Mc)	1109
d.38.1.5	(M n NM) - (M n NM n Mc)	1109
b.51.1.1	(M n NM) - (M n NM n Mc)	1109
d.151.1.1	(M n NM) - (M n NM n Mc)	1109
b.45.1.1	(M n NM) - (M n NM n Mc)	1109
b.84.2.1	(M n NM) - (M n NM n Mc)	1109
c.46.1.2	(M n NM) - (M n NM n Mc)	1109
c.55.2.1	(M n NM) - (M n NM n Mc)	1109
c.97.1.2	(M n NM) - (M n NM n Mc)	1109
a.2.3.1	(M n NM) - (M n NM n Mc)	1109
b.47.1.1	(M n NM) - (M n NM n Mc)	1109
b.92.1.3	(M n NM) - (M n NM n Mc)	1109
c.112.1.1	(M n NM) - (M n NM n Mc)	1109
c.13.2.1	(M n NM) - (M n NM n Mc)	1109
c.14.1.4	(M n NM) - (M n NM n Mc)	1109
c.60.1.1	(M n NM) - (M n NM n Mc)	1109
d.122.1.2	(M n NM) - (M n NM n Mc)	1109
d.14.1.3	(M n NM) - (M n NM n Mc)	1109
d.38.1.1	(M n NM) - (M n NM n Mc)	1109
d.54.1.1	(M n NM) - (M n NM n Mc)	1109
a.100.1.1	(M n NM) - (M n NM n Mc)	1109
d.15.9.1	(M n NM) - (M n NM n Mc)	1109
d.16.1.3	(M n NM) - (M n NM n Mc)	1109
a.118.18.1	(M n NM) - (M n NM n Mc)	1109
b.82.3.2	(M n NM) - (M n NM n Mc)	1109
c.23.16.2	(M n NM) - (M n NM n Mc)	1109
d.185.1.1	(M n NM) - (M n NM n Mc)	1109
d.26.1.1	(M n NM) - (M n NM n Mc)	1109
d.79.1.1	(M n NM) - (M n NM n Mc)	1109
c.1.9.6	(M n NM) - (M n NM n Mc)	1109
c.37.1.2	(M n NM) - (M n NM n Mc)	1109
c.1.11.2	(M n NM) - (M n NM n Mc)	1109
d.81.1.3	(M n NM) - (M n NM n Mc)	1109
a.7.3.1	(M n NM) - (M n NM n Mc)	1109
c.74.1.1	(M n NM) - (M n NM n Mc)	1109
c.80.1.3	(M n NM) - (M n NM n Mc)	1109
d.168.1.1	(M n NM) - (M n NM n Mc)	1109
b.82.1.9	(M n NM) - (M n NM n Mc)	1109
a.103.1.1	(M n NM) - (M n NM n Mc)	1109
b.40.6.3	(M n NM) - (M n NM n Mc)	1109
b.52.2.2	(M n NM) - (M n NM n Mc)	1109
c.1.10.5	(M n NM) - (M n NM n Mc)	1109
c.81.1.1	(M n NM) - (M n NM n Mc)	1109
d.58.18.3	(M n NM) - (M n NM n Mc)	1109
b.33.1.1	(M n NM) - (M n NM n Mc)	1109
c.1.2.4	(M n NM) - (M n NM n Mc)	1109
c.31.1.3	(M n NM) - (M n NM n Mc)	1109
c.58.1.3	(M n NM) - (M n NM n Mc)	1109
c.8.2.1	(M n NM) - (M n NM n Mc)	1109
d.58.18.6	(M n NM) - (M n NM n Mc)	1109
d.58.32.1	(M n NM) - (M n NM n Mc)	1109
d.58.6.1	(M n NM) - (M n NM n Mc)	1109
d.81.1.2	(M n NM) - (M n NM n Mc)	1109
a.4.5.32	(M n NM) - (M n NM n Mc)	1109
b.81.1.5	(M n NM) - (M n NM n Mc)	1109
c.111.1.1	(M n NM) - (M n NM n Mc)	1109
c.36.1.5	(M n NM) - (M n NM n Mc)	1109
c.36.1.9	(M n NM) - (M n NM n Mc)	1109
c.76.1.3	(M n NM) - (M n NM n Mc)	1109
d.58.4.2	(M n NM) - (M n NM n Mc)	1109
d.110.2.2	(M n NM) - (M n NM n Mc)	1109
d.210.1.1	(M n NM) - (M n NM n Mc)	1109
c.113.1.1	(M n NM) - (M n NM n Mc)	1109
a.100.1.12	(M n NM) - (M n NM n Mc)	1109
c.1.2.1	(M n NM) - (M n NM n Mc)	1109
c.58.1.5	(M n NM) - (M n NM n Mc)	1109
f.44.1.1	(M n NM) - (M n NM n Mc)	1109
a.100.1.4	(M n NM) - (M n NM n Mc)	1109
c.26.3.1	(M n NM) - (M n NM n Mc)	1109
d.14.1.9	(M n NM) - (M n NM n Mc)	1109
d.258.1.1	(M n NM) - (M n NM n Mc)	1109
d.96.1.2	(M n NM) - (M n NM n Mc)	1109
c.82.1.2	(M n NM) - (M n NM n Mc)	1109
d.161.1.1	(M n NM) - (M n NM n Mc)	1109
d.58.18.7	(M n NM) - (M n NM n Mc)	1109
e.22.1.1	(M n NM) - (M n NM n Mc)	1109
a.100.1.2	(M n NM) - (M n NM n Mc)	1109
c.53.2.1	(M n NM) - (M n NM n Mc)	1109
c.57.1.1	(M n NM) - (M n NM n Mc)	1109
d.328.1.1	(M n NM) - (M n NM n Mc)	1109
d.61.1.2	(M n NM) - (M n NM n Mc)	1109
b.85.6.1	(M n NM) - (M n NM n Mc)	1109
c.55.1.5	(M n NM) - (M n NM n Mc)	1109
c.8.2.2	(M n NM) - (M n NM n Mc)	1109
e.22.1.2	(M n NM) - (M n NM n Mc)	1109
b.58.1.2	(M n NM) - (M n NM n Mc)	1109
b.92.1.4	(M n NM) - (M n NM n Mc)	1109
c.1.9.9	(M n NM) - (M n NM n Mc)	1109
c.145.1.1	(M n NM) - (M n NM n Mc)	1109
c.4.1.1	(M n NM) - (M n NM n Mc)	1109
c.42.1.1	(M n NM) - (M n NM n Mc)	1109
c.57.1.2	(M n NM) - (M n NM n Mc)	1109
c.8.1.1	(M n NM) - (M n NM n Mc)	1109
d.142.1.5	(M n NM) - (M n NM n Mc)	1109
d.15.3.1	(M n NM) - (M n NM n Mc)	1109
c.1.10.4	(M n NM) - (M n NM n Mc)	1109
c.144.1.1	(M n NM) - (M n NM n Mc)	1109
c.23.12.2	(M n NM) - (M n NM n Mc)	1109
c.5.1.1	(M n NM) - (M n NM n Mc)	1109
c.50.1.1	(M n NM) - (M n NM n Mc)	1109
c.56.5.3	(M n NM) - (M n NM n Mc)	1109
b.43.4.3	(M n NM) - (M n NM n Mc)	1109
d.38.1.6	(M n NM) - (M n NM n Mc)	1109
d.44.1.1	(M n NM) - (M n NM n Mc)	1109
c.47.1.13	(M n NM) - (M n NM n Mc)	1109
d.115.1.2	(M n NM) - (M n NM n Mc)	1109
a.152.1.3	(M n NM) - (M n NM n Mc)	1109
b.6.1.2	(M n NM) - (M n NM n Mc)	1109
c.16.1.1	(M n NM) - (M n NM n Mc)	1109
c.71.1.2	(M n NM) - (M n NM n Mc)	1109
d.227.1.1	(M n NM) - (M n NM n Mc)	1109
d.58.4.11	(M n NM) - (M n NM n Mc)	1109
d.58.4.5	(M n NM) - (M n NM n Mc)	1109
c.108.1.4	(M n NM) - (M n NM n Mc)	1109
c.124.1.1	(M n NM) - (M n NM n Mc)	1109
c.77.1.4	(M n NM) - (M n NM n Mc)	1109
d.74.1.1	(M n NM) - (M n NM n Mc)	1109
a.96.1.2	(M n NM) - (M n NM n Mc)	1109
a.99.1.1	(M n NM) - (M n NM n Mc)	1109
b.61.6.1	(M n NM) - (M n NM n Mc)	1109
b.82.1.12	(M n NM) - (M n NM n Mc)	1109
c.25.1.1	(M n NM) - (M n NM n Mc)	1109
c.28.1.1	(M n NM) - (M n NM n Mc)	1109
d.129.3.6	(M n NM) - (M n NM n Mc)	1109
d.136.1.2	(M n NM) - (M n NM n Mc)	1109
d.15.4.1	(M n NM) - (M n NM n Mc)	1109
d.303.1.1	(M n NM) - (M n NM n Mc)	1109
e.53.1.1	(M n NM) - (M n NM n Mc)	1109
f.21.1.2	(M n NM) - (M n NM n Mc)	1109
f.24.1.1	(M n NM) - (M n NM n Mc)	1109
a.4.5.4	(M n NM) - (M n NM n Mc)	1109
a.4.5.42	(M n NM) - (M n NM n Mc)	1109
b.122.1.1	(M n NM) - (M n NM n Mc)	1109
b.84.3.2	(M n NM) - (M n NM n Mc)	1109
c.1.19.1	(M n NM) - (M n NM n Mc)	1109
c.109.1.1	(M n NM) - (M n NM n Mc)	1109
c.110.1.1	(M n NM) - (M n NM n Mc)	1109
c.124.1.2	(M n NM) - (M n NM n Mc)	1109
c.31.1.2	(M n NM) - (M n NM n Mc)	1109
c.55.1.8	(M n NM) - (M n NM n Mc)	1109
c.6.2.3	(M n NM) - (M n NM n Mc)	1109
c.66.1.17	(M n NM) - (M n NM n Mc)	1109
c.66.1.7	(M n NM) - (M n NM n Mc)	1109
c.91.1.1	(M n NM) - (M n NM n Mc)	1109
d.128.1.3	(M n NM) - (M n NM n Mc)	1109
d.2.1.6	(M n NM) - (M n NM n Mc)	1109
d.3.1.16	(M n NM) - (M n NM n Mc)	1109
d.32.1.4	(M n NM) - (M n NM n Mc)	1109
d.322.1.2	(M n NM) - (M n NM n Mc)	1109
d.63.1.2	(M n NM) - (M n NM n Mc)	1109
e.51.1.1	(M n NM) - (M n NM n Mc)	1109
a.60.9.1	(M n NM) - (M n NM n Mc)	1109
b.68.2.1	(M n NM) - (M n NM n Mc)	1109
c.108.1.1	(M n NM) - (M n NM n Mc)	1109
c.120.1.1	(M n NM) - (M n NM n Mc)	1109
c.124.1.6	(M n NM) - (M n NM n Mc)	1109
c.124.1.7	(M n NM) - (M n NM n Mc)	1109
c.25.1.2	(M n NM) - (M n NM n Mc)	1109
c.66.1.18	(M n NM) - (M n NM n Mc)	1109
c.67.1.7	(M n NM) - (M n NM n Mc)	1109
c.69.1.18	(M n NM) - (M n NM n Mc)	1109
c.71.1.1	(M n NM) - (M n NM n Mc)	1109
c.92.2.2	(M n NM) - (M n NM n Mc)	1109
d.153.1.6	(M n NM) - (M n NM n Mc)	1109
d.58.18.5	(M n NM) - (M n NM n Mc)	1109
a.100.1.7	(M n NM) - (M n NM n Mc)	1109
c.124.1.4	(M n NM) - (M n NM n Mc)	1109
c.135.1.1	(M n NM) - (M n NM n Mc)	1109
c.58.1.1	(M n NM) - (M n NM n Mc)	1109
c.6.2.5	(M n NM) - (M n NM n Mc)	1109
c.69.1.26	(M n NM) - (M n NM n Mc)	1109
c.69.1.8	(M n NM) - (M n NM n Mc)	1109
d.104.1.3	(M n NM) - (M n NM n Mc)	1109
d.106.1.1	(M n NM) - (M n NM n Mc)	1109
d.142.2.1	(M n NM) - (M n NM n Mc)	1109
d.144.1.9	(M n NM) - (M n NM n Mc)	1109
d.21.1.2	(M n NM) - (M n NM n Mc)	1109
d.250.1.1	(M n NM) - (M n NM n Mc)	1109
d.58.40.1	(M n NM) - (M n NM n Mc)	1109
d.66.1.3	(M n NM) - (M n NM n Mc)	1109
b.124.1.1	(M n NM) - (M n NM n Mc)	1109
c.23.5.8	(M n NM) - (M n NM n Mc)	1109
c.47.1.12	(M n NM) - (M n NM n Mc)	1109
c.59.1.2	(M n NM) - (M n NM n Mc)	1109
c.72.2.2	(M n NM) - (M n NM n Mc)	1109
d.157.1.9	(M n NM) - (M n NM n Mc)	1109
d.58.32.2	(M n NM) - (M n NM n Mc)	1109
d.67.1.2	(M n NM) - (M n NM n Mc)	1109
d.81.2.1	(M n NM) - (M n NM n Mc)	1109
a.1.1.2	(M n NM) - (M n NM n Mc)	1109
b.69.7.1	(M n NM) - (M n NM n Mc)	1109
c.108.1.2	(M n NM) - (M n NM n Mc)	1109
c.124.1.5	(M n NM) - (M n NM n Mc)	1109
c.26.1.2	(M n NM) - (M n NM n Mc)	1109
c.37.1.17	(M n NM) - (M n NM n Mc)	1109
c.37.1.4	(M n NM) - (M n NM n Mc)	1109
d.118.1.1	(M n NM) - (M n NM n Mc)	1109
d.58.18.12	(M n NM) - (M n NM n Mc)	1109
e.5.1.1	(M n NM) - (M n NM n Mc)	1109
a.60.8.3	(M n NM) - (M n NM n Mc)	1109
b.40.6.2	(M n NM) - (M n NM n Mc)	1109
b.6.1.1	(M n NM) - (M n NM n Mc)	1109
b.70.2.1	(M n NM) - (M n NM n Mc)	1109
b.82.1.2	(M n NM) - (M n NM n Mc)	1109
c.108.1.5	(M n NM) - (M n NM n Mc)	1109
c.43.1.1	(M n NM) - (M n NM n Mc)	1109
d.113.1.2	(M n NM) - (M n NM n Mc)	1109
d.153.1.4	(M n NM) - (M n NM n Mc)	1109
d.159.1.3	(M n NM) - (M n NM n Mc)	1109
d.16.1.1	(M n NM) - (M n NM n Mc)	1109
e.3.1.3	(M n NM) - (M n NM n Mc)	1109
b.82.2.9	(M n NM) - (M n NM n Mc)	1109
c.1.15.3	(M n NM) - (M n NM n Mc)	1109
c.1.9.1	(M n NM) - (M n NM n Mc)	1109
c.108.1.19	(M n NM) - (M n NM n Mc)	1109
c.141.1.1	(M n NM) - (M n NM n Mc)	1109
c.36.1.11	(M n NM) - (M n NM n Mc)	1109
c.36.1.7	(M n NM) - (M n NM n Mc)	1109
c.87.1.7	(M n NM) - (M n NM n Mc)	1109
d.269.1.1	(M n NM) - (M n NM n Mc)	1109
d.58.49.1	(M n NM) - (M n NM n Mc)	1109
a.211.1.3	(M n NM) - (M n NM n Mc)	1109
b.1.8.1	(M n NM) - (M n NM n Mc)	1109
b.33.1.2	(M n NM) - (M n NM n Mc)	1109
b.68.9.1	(M n NM) - (M n NM n Mc)	1109
b.92.1.5	(M n NM) - (M n NM n Mc)	1109
c.1.15.4	(M n NM) - (M n NM n Mc)	1109
c.1.9.10	(M n NM) - (M n NM n Mc)	1109
c.66.1.1	(M n NM) - (M n NM n Mc)	1109
c.66.1.8	(M n NM) - (M n NM n Mc)	1109
d.116.1.1	(M n NM) - (M n NM n Mc)	1109
d.129.3.3	(M n NM) - (M n NM n Mc)	1109
d.45.1.1	(M n NM) - (M n NM n Mc)	1109
d.58.29.1	(M n NM) - (M n NM n Mc)	1109
a.100.1.6	(M n NM) - (M n NM n Mc)	1109
a.129.1.1	(M n NM) - (M n NM n Mc)	1109
b.139.1.1	(M n NM) - (M n NM n Mc)	1109
b.80.8.1	(M n NM) - (M n NM n Mc)	1109
b.82.4.1	(M n NM) - (M n NM n Mc)	1109
c.1.12.5	(M n NM) - (M n NM n Mc)	1109
c.1.9.15	(M n NM) - (M n NM n Mc)	1109
c.23.5.3	(M n NM) - (M n NM n Mc)	1109
c.44.1.1	(M n NM) - (M n NM n Mc)	1109
c.66.1.26	(M n NM) - (M n NM n Mc)	1109
d.129.3.5	(M n NM) - (M n NM n Mc)	1109
d.190.1.2	(M n NM) - (M n NM n Mc)	1109
d.252.1.1	(M n NM) - (M n NM n Mc)	1109
d.32.1.3	(M n NM) - (M n NM n Mc)	1109
d.41.1.1	(M n NM) - (M n NM n Mc)	1109
d.74.2.1	(M n NM) - (M n NM n Mc)	1109
d.87.2.1	(M n NM) - (M n NM n Mc)	1109
f.4.3.1	(M n NM) - (M n NM n Mc)	1109
a.132.1.4	(M n NM) - (M n NM n Mc)	1109
b.3.1.2	(M n NM) - (M n NM n Mc)	1109
b.30.5.4	(M n NM) - (M n NM n Mc)	1109
b.82.1.10	(M n NM) - (M n NM n Mc)	1109
c.123.1.1	(M n NM) - (M n NM n Mc)	1109
c.23.5.2	(M n NM) - (M n NM n Mc)	1109
c.70.1.1	(M n NM) - (M n NM n Mc)	1109
d.111.1.1	(M n NM) - (M n NM n Mc)	1109
d.133.1.1	(M n NM) - (M n NM n Mc)	1109
d.283.1.1	(M n NM) - (M n NM n Mc)	1109
a.4.1.2	(M n NM) - (M n NM n Mc)	1109
b.18.1.1	(M n NM) - (M n NM n Mc)	1109
b.43.4.1	(M n NM) - (M n NM n Mc)	1109
b.80.1.1	(M n NM) - (M n NM n Mc)	1109
c.1.8.5	(M n NM) - (M n NM n Mc)	1109
c.100.1.1	(M n NM) - (M n NM n Mc)	1109
c.23.10.3	(M n NM) - (M n NM n Mc)	1109
c.25.1.4	(M n NM) - (M n NM n Mc)	1109
c.37.1.24	(M n NM) - (M n NM n Mc)	1109
c.97.1.1	(M n NM) - (M n NM n Mc)	1109
d.157.1.5	(M n NM) - (M n NM n Mc)	1109
d.58.14.1	(M n NM) - (M n NM n Mc)	1109
d.58.26.1	(M n NM) - (M n NM n Mc)	1109
d.67.1.1	(M n NM) - (M n NM n Mc)	1109
a.156.1.2	(M n NM) - (M n NM n Mc)	1109
b.69.3.1	(M n NM) - (M n NM n Mc)	1109
b.80.1.3	(M n NM) - (M n NM n Mc)	1109
b.80.1.5	(M n NM) - (M n NM n Mc)	1109
b.81.1.3	(M n NM) - (M n NM n Mc)	1109
c.1.8.6	(M n NM) - (M n NM n Mc)	1109
c.119.1.2	(M n NM) - (M n NM n Mc)	1109
d.114.1.1	(M n NM) - (M n NM n Mc)	1109
d.159.1.2	(M n NM) - (M n NM n Mc)	1109
d.92.2.1	(M n NM) - (M n NM n Mc)	1109
f.5.1.1	(M n NM) - (M n NM n Mc)	1109
b.1.4.1	(M n NM) - (M n NM n Mc)	1109
b.18.1.5	(M n NM) - (M n NM n Mc)	1109
b.3.6.1	(M n NM) - (M n NM n Mc)	1109
b.30.5.11	(M n NM) - (M n NM n Mc)	1109
b.45.1.2	(M n NM) - (M n NM n Mc)	1109
b.82.2.5	(M n NM) - (M n NM n Mc)	1109
c.58.1.2	(M n NM) - (M n NM n Mc)	1109
a.102.1.2	(M n NM) - (M n NM n Mc)	1109
a.102.1.4	(M n NM) - (M n NM n Mc)	1109
c.1.9.5	(M n NM) - (M n NM n Mc)	1109
c.66.1.46	(M n NM) - (M n NM n Mc)	1109
d.79.7.1	(M n NM) - (M n NM n Mc)	1109
f.46.1.1	(M n NM) - (M n NM n Mc)	1109
a.174.1.1	(M n NM) - (M n NM n Mc)	1109
a.4.5.1	(M n NM) - (M n NM n Mc)	1109
a.4.5.61	(M n NM) - (M n NM n Mc)	1109
a.4.5.69	(M n NM) - (M n NM n Mc)	1109
b.82.1.8	(M n NM) - (M n NM n Mc)	1109
c.146.1.1	(M n NM) - (M n NM n Mc)	1109
c.2.1.13	(M n NM) - (M n NM n Mc)	1109
c.92.2.4	(M n NM) - (M n NM n Mc)	1109
b.82.1.11	(M n NM) - (M n NM n Mc)	1109
b.82.1.5	(M n NM) - (M n NM n Mc)	1109
c.129.1.1	(M n NM) - (M n NM n Mc)	1109
c.14.1.1	(M n NM) - (M n NM n Mc)	1109
c.19.1.1	(M n NM) - (M n NM n Mc)	1109
d.126.1.3	(M n NM) - (M n NM n Mc)	1109
d.17.4.8	(M n NM) - (M n NM n Mc)	1109
e.8.1.7	(M n NM) - (M n NM n Mc)	1109
c.1.9.12	(M n NM) - (M n NM n Mc)	1109
c.37.1.3	(M n NM) - (M n NM n Mc)	1109
d.1.1.2	(M n NM) - (M n NM n Mc)	1109
d.136.1.4	(M n NM) - (M n NM n Mc)	1109
d.160.1.1	(M n NM) - (M n NM n Mc)	1109
d.166.1.7	(M n NM) - (M n NM n Mc)	1109
d.58.28.1	(M n NM) - (M n NM n Mc)	1109
d.92.1.2	(M n NM) - (M n NM n Mc)	1109
a.203.1.1	(M n NM) - (M n NM n Mc)	1109
c.1.9.7	(M n NM) - (M n NM n Mc)	1109
c.23.16.4	(M n NM) - (M n NM n Mc)	1109
d.188.1.1	(M n NM) - (M n NM n Mc)	1109
d.41.4.2	(M n NM) - (M n NM n Mc)	1109
a.113.1.1	(M n NM) - (M n NM n Mc)	1109
b.34.5.2	(M n NM) - (M n NM n Mc)	1109
b.40.4.4	(M n NM) - (M n NM n Mc)	1109
c.1.17.1	(M n NM) - (M n NM n Mc)	1109
c.76.1.1	(M n NM) - (M n NM n Mc)	1109
d.67.3.1	(M n NM) - (M n NM n Mc)	1109
d.79.3.3	(M n NM) - (M n NM n Mc)	1109
e.10.1.1	(M n NM) - (M n NM n Mc)	1109
e.3.1.2	(M n NM) - (M n NM n Mc)	1109
d.92.1.5	(M n NM) - (M n NM n Mc)	1109
c.14.1.2	(M n NM) - (M n NM n Mc)	1109
c.55.6.1	(M n NM) - (M n NM n Mc)	1109
c.6.1.1	(M n NM) - (M n NM n Mc)	1109
c.8.10.1	(M n NM) - (M n NM n Mc)	1109
d.60.1.3	(M n NM) - (M n NM n Mc)	1109
d.75.2.1	(M n NM) - (M n NM n Mc)	1109
b.1.2.1	(M n NM) - (M n NM n Mc)	1109
b.153.1.1	(M n NM) - (M n NM n Mc)	1109
b.2.2.1	(M n NM) - (M n NM n Mc)	1109
b.30.5.3	(M n NM) - (M n NM n Mc)	1109
b.43.5.1	(M n NM) - (M n NM n Mc)	1109
c.1.2.2	(M n NM) - (M n NM n Mc)	1109
d.92.1.15	(M n NM) - (M n NM n Mc)	1109
e.52.1.1	(M n NM) - (M n NM n Mc)	1109
a.4.5.39	(M n NM) - (M n NM n Mc)	1109
b.46.1.1	(M n NM) - (M n NM n Mc)	1109
b.82.1.15	(M n NM) - (M n NM n Mc)	1109
b.93.1.1	(M n NM) - (M n NM n Mc)	1109
c.66.1.23	(M n NM) - (M n NM n Mc)	1109
c.66.1.53	(M n NM) - (M n NM n Mc)	1109
d.167.1.1	(M n NM) - (M n NM n Mc)	1109
a.69.1.1	(M n NM) - (M n NM n Mc)	1109
b.18.1.13	(M n NM) - (M n NM n Mc)	1109
c.69.1.21	(M n NM) - (M n NM n Mc)	1109
a.96.1.1	(M n NM) - (M n NM n Mc)	1109
c.45.1.5	(M n NM) - (M n NM n Mc)	1109
d.58.4.14	(M n NM) - (M n NM n Mc)	1109
b.81.1.4	(M n NM) - (M n NM n Mc)	1109
c.1.8.15	(M n NM) - (M n NM n Mc)	1109
c.37.1.18	(M n NM) - (M n NM n Mc)	1109
c.99.1.1	(M n NM) - (M n NM n Mc)	1109
d.104.1.2	(M n NM) - (M n NM n Mc)	1109
d.141.1.1	(M n NM) - (M n NM n Mc)	1109
d.32.1.9	(M n NM) - (M n NM n Mc)	1109
d.340.1.1	(M n NM) - (M n NM n Mc)	1109
e.24.1.1	(M n NM) - (M n NM n Mc)	1109
c.1.10.8	(M n NM) - (M n NM n Mc)	1109
a.79.1.1	(M n NM) - (M n NM n Mc)	1109
d.17.4.10	(M n NM) - (M n NM n Mc)	1109
d.52.1.1	(M n NM) - (M n NM n Mc)	1109
d.58.4.9	(M n NM) - (M n NM n Mc)	1109
e.7.1.2	(M n NM) - (M n NM n Mc)	1109
a.102.3.2	(M n NM) - (M n NM n Mc)	1109
a.223.1.1	(M n NM) - (M n NM n Mc)	1109
a.4.5.50	(M n NM) - (M n NM n Mc)	1109
a.4.5.58	(M n NM) - (M n NM n Mc)	1109
a.80.1.1	(M n NM) - (M n NM n Mc)	1109
b.129.2.1	(M n NM) - (M n NM n Mc)	1109
c.80.1.1	(M n NM) - (M n NM n Mc)	1109
d.17.4.11	(M n NM) - (M n NM n Mc)	1109
d.58.4.10	(M n NM) - (M n NM n Mc)	1109
d.58.42.1	(M n NM) - (M n NM n Mc)	1109
a.132.1.3	(M n NM) - (M n NM n Mc)	1109
a.246.2.1	(M n NM) - (M n NM n Mc)	1109
a.4.2.1	(M n NM) - (M n NM n Mc)	1109
b.24.1.1	(M n NM) - (M n NM n Mc)	1109
b.30.5.2	(M n NM) - (M n NM n Mc)	1109
c.1.10.2	(M n NM) - (M n NM n Mc)	1109
c.1.30.1	(M n NM) - (M n NM n Mc)	1109
c.18.1.2	(M n NM) - (M n NM n Mc)	1109
c.48.1.1	(M n NM) - (M n NM n Mc)	1109
c.51.4.1	(M n NM) - (M n NM n Mc)	1109
c.62.1.5	(M n NM) - (M n NM n Mc)	1109
d.58.48.1	(M n NM) - (M n NM n Mc)	1109
d.77.1.1	(M n NM) - (M n NM n Mc)	1109
a.60.2.1	(M n NM) - (M n NM n Mc)	1109
b.67.1.1	(M n NM) - (M n NM n Mc)	1109
b.68.10.1	(M n NM) - (M n NM n Mc)	1109
b.82.1.19	(M n NM) - (M n NM n Mc)	1109
b.82.2.8	(M n NM) - (M n NM n Mc)	1109
c.1.16.1	(M n NM) - (M n NM n Mc)	1109
c.1.16.4	(M n NM) - (M n NM n Mc)	1109
c.66.1.20	(M n NM) - (M n NM n Mc)	1109
d.126.1.4	(M n NM) - (M n NM n Mc)	1109
d.126.1.6	(M n NM) - (M n NM n Mc)	1109
d.26.3.1	(M n NM) - (M n NM n Mc)	1109
a.102.1.1	(M n NM) - (M n NM n Mc)	1109
a.4.5.11	(M n NM) - (M n NM n Mc)	1109
a.4.5.24	(M n NM) - (M n NM n Mc)	1109
b.131.1.2	(M n NM) - (M n NM n Mc)	1109
c.1.16.3	(M n NM) - (M n NM n Mc)	1109
c.1.2.3	(M n NM) - (M n NM n Mc)	1109
d.224.1.2	(M n NM) - (M n NM n Mc)	1109
d.226.1.1	(M n NM) - (M n NM n Mc)	1109
d.26.1.2	(M n NM) - (M n NM n Mc)	1109
a.102.1.5	(M n NM) - (M n NM n Mc)	1109
a.36.1.1	(M n NM) - (M n NM n Mc)	1109
b.1.9.2	(M n NM) - (M n NM n Mc)	1109
b.130.1.1	(M n NM) - (M n NM n Mc)	1109
b.34.8.1	(M n NM) - (M n NM n Mc)	1109
b.40.4.3	(M n NM) - (M n NM n Mc)	1109
b.82.1.4	(M n NM) - (M n NM n Mc)	1109
c.1.8.10	(M n NM) - (M n NM n Mc)	1109
c.2.1.5	(M n NM) - (M n NM n Mc)	1109
c.3.1.1	(M n NM) - (M n NM n Mc)	1109
c.32.1.1	(M n NM) - (M n NM n Mc)	1109
c.34.1.1	(M n NM) - (M n NM n Mc)	1109
c.55.1.2	(M n NM) - (M n NM n Mc)	1109
c.69.1.20	(M n NM) - (M n NM n Mc)	1109
d.13.1.1	(M n NM) - (M n NM n Mc)	1109
d.157.1.10	(M n NM) - (M n NM n Mc)	1109
d.162.1.1	(M n NM) - (M n NM n Mc)	1109
d.51.1.1	(M n NM) - (M n NM n Mc)	1109
d.74.4.1	(M n NM) - (M n NM n Mc)	1109
d.79.2.1	(M n NM) - (M n NM n Mc)	1109
e.6.1.2	(M n NM) - (M n NM n Mc)	1109
b.82.1.13	(M n NM) - (M n NM n Mc)	1109
c.108.1.15	(M n NM) - (M n NM n Mc)	1109
c.23.16.5	(M n NM) - (M n NM n Mc)	1109
c.37.1.25	(M n NM) - (M n NM n Mc)	1109
d.181.1.1	(M n NM) - (M n NM n Mc)	1109
d.192.1.1	(M n NM) - (M n NM n Mc)	1109
d.50.1.1	(M n NM) - (M n NM n Mc)	1109
d.58.1.4	(M n NM) - (M n NM n Mc)	1109
d.67.2.1	(M n NM) - (M n NM n Mc)	1109
a.4.5.29	(M n NM) - (M n NM n Mc)	1109
a.4.5.38	(M n NM) - (M n NM n Mc)	1109
b.1.18.12	(M n NM) - (M n NM n Mc)	1109
b.1.18.5	(M n NM) - (M n NM n Mc)	1109
b.2.3.6	(M n NM) - (M n NM n Mc)	1109
b.31.1.1	(M n NM) - (M n NM n Mc)	1109
b.6.2.1	(M n NM) - (M n NM n Mc)	1109
b.71.1.2	(M n NM) - (M n NM n Mc)	1109
b.80.6.1	(M n NM) - (M n NM n Mc)	1109
b.82.5.2	(M n NM) - (M n NM n Mc)	1109
c.23.16.6	(M n NM) - (M n NM n Mc)	1109
c.8.8.1	(M n NM) - (M n NM n Mc)	1109
d.17.6.4	(M n NM) - (M n NM n Mc)	1109
d.218.1.2	(M n NM) - (M n NM n Mc)	1109
d.254.1.1	(M n NM) - (M n NM n Mc)	1109
d.58.4.17	(M n NM) - (M n NM n Mc)	1109
d.89.1.1	(M n NM) - (M n NM n Mc)	1109
a.102.1.3	(M n NM) - (M n NM n Mc)	1109
a.267.1.1	(M n NM) - (M n NM n Mc)	1109
a.47.3.1	(M n NM) - (M n NM n Mc)	1109
b.11.1.2	(M n NM) - (M n NM n Mc)	1109
b.116.1.1	(M n NM) - (M n NM n Mc)	1109
b.163.1.2	(M n NM) - (M n NM n Mc)	1109
b.21.1.3	(M n NM) - (M n NM n Mc)	1109
b.29.1.7	(M n NM) - (M n NM n Mc)	1109
b.3.5.1	(M n NM) - (M n NM n Mc)	1109
b.80.1.9	(M n NM) - (M n NM n Mc)	1109
c.1.3.1	(M n NM) - (M n NM n Mc)	1109
c.1.9.8	(M n NM) - (M n NM n Mc)	1109
c.24.1.3	(M n NM) - (M n NM n Mc)	1109
c.50.1.2	(M n NM) - (M n NM n Mc)	1109
d.145.1.2	(M n NM) - (M n NM n Mc)	1109
d.146.1.1	(M n NM) - (M n NM n Mc)	1109
d.259.1.1	(M n NM) - (M n NM n Mc)	1109
d.293.1.1	(M n NM) - (M n NM n Mc)	1109
d.313.1.1	(M n NM) - (M n NM n Mc)	1109
d.58.8.1	(M n NM) - (M n NM n Mc)	1109
d.68.2.2	(M n NM) - (M n NM n Mc)	1109
h.1.14.1	(M n NM) - (M n NM n Mc)	1109
a.168.1.1	(M n NM) - (M n NM n Mc)	1109
a.244.1.1	(M n NM) - (M n NM n Mc)	1109
a.257.1.1	(M n NM) - (M n NM n Mc)	1109
b.1.26.1	(M n NM) - (M n NM n Mc)	1109
b.142.1.1	(M n NM) - (M n NM n Mc)	1109
b.18.1.10	(M n NM) - (M n NM n Mc)	1109
b.18.1.14	(M n NM) - (M n NM n Mc)	1109
b.26.1.4	(M n NM) - (M n NM n Mc)	1109
b.28.1.1	(M n NM) - (M n NM n Mc)	1109
b.34.11.4	(M n NM) - (M n NM n Mc)	1109
b.82.1.7	(M n NM) - (M n NM n Mc)	1109
b.85.4.1	(M n NM) - (M n NM n Mc)	1109
b.91.1.1	(M n NM) - (M n NM n Mc)	1109
c.108.1.10	(M n NM) - (M n NM n Mc)	1109
c.52.1.10	(M n NM) - (M n NM n Mc)	1109
c.52.1.21	(M n NM) - (M n NM n Mc)	1109
d.129.9.1	(M n NM) - (M n NM n Mc)	1109
d.137.1.1	(M n NM) - (M n NM n Mc)	1109
d.155.1.1	(M n NM) - (M n NM n Mc)	1109
d.159.1.7	(M n NM) - (M n NM n Mc)	1109
d.169.1.2	(M n NM) - (M n NM n Mc)	1109
d.169.1.3	(M n NM) - (M n NM n Mc)	1109
d.180.1.1	(M n NM) - (M n NM n Mc)	1109
d.61.1.4	(M n NM) - (M n NM n Mc)	1109
g.3.19.1	(M n NM) - (M n NM n Mc)	1109
g.3.7.2	(M n NM) - (M n NM n Mc)	1109
a.24.17.1	(M n NM) - (M n NM n Mc)	1109
a.258.1.1	(M n NM) - (M n NM n Mc)	1109
a.264.1.1	(M n NM) - (M n NM n Mc)	1109
a.4.5.27	(M n NM) - (M n NM n Mc)	1109
b.121.6.1	(M n NM) - (M n NM n Mc)	1109
b.133.1.1	(M n NM) - (M n NM n Mc)	1109
b.42.4.2	(M n NM) - (M n NM n Mc)	1109
b.80.1.10	(M n NM) - (M n NM n Mc)	1109
b.92.1.8	(M n NM) - (M n NM n Mc)	1109
c.23.14.2	(M n NM) - (M n NM n Mc)	1109
c.31.1.5	(M n NM) - (M n NM n Mc)	1109
c.52.1.11	(M n NM) - (M n NM n Mc)	1109
c.52.1.16	(M n NM) - (M n NM n Mc)	1109
c.52.1.9	(M n NM) - (M n NM n Mc)	1109
c.66.1.29	(M n NM) - (M n NM n Mc)	1109
c.69.1.14	(M n NM) - (M n NM n Mc)	1109
d.17.6.2	(M n NM) - (M n NM n Mc)	1109
d.18.1.4	(M n NM) - (M n NM n Mc)	1109
d.194.1.2	(M n NM) - (M n NM n Mc)	1109
d.197.1.1	(M n NM) - (M n NM n Mc)	1109
d.89.1.2	(M n NM) - (M n NM n Mc)	1109
h.4.2.1	(M n NM) - (M n NM n Mc)	1109
a.7.12.1	(M n NM) - (M n NM n Mc)	1109
a.98.1.1	(M n NM) - (M n NM n Mc)	1109
b.123.1.1	(M n NM) - (M n NM n Mc)	1109
b.169.1.1	(M n NM) - (M n NM n Mc)	1109
b.40.2.1	(M n NM) - (M n NM n Mc)	1109
b.47.1.3	(M n NM) - (M n NM n Mc)	1109
b.47.1.4	(M n NM) - (M n NM n Mc)	1109
b.69.2.1	(M n NM) - (M n NM n Mc)	1109
b.82.1.1	(M n NM) - (M n NM n Mc)	1109
c.1.12.2	(M n NM) - (M n NM n Mc)	1109
d.110.2.3	(M n NM) - (M n NM n Mc)	1109
d.129.5.1	(M n NM) - (M n NM n Mc)	1109
d.15.5.1	(M n NM) - (M n NM n Mc)	1109
d.331.1.1	(M n NM) - (M n NM n Mc)	1109
d.58.26.5	(M n NM) - (M n NM n Mc)	1109
a.35.1.6	(M n NM) - (M n NM n Mc)	1109
a.57.1.1	(M n NM) - (M n NM n Mc)	1109
b.1.18.15	(M n NM) - (M n NM n Mc)	1109
b.40.2.2	(M n NM) - (M n NM n Mc)	1109
b.42.2.3	(M n NM) - (M n NM n Mc)	1109
b.61.2.2	(M n NM) - (M n NM n Mc)	1109
b.61.3.1	(M n NM) - (M n NM n Mc)	1109
b.62.1.1	(M n NM) - (M n NM n Mc)	1109
b.67.2.5	(M n NM) - (M n NM n Mc)	1109
b.68.7.1	(M n NM) - (M n NM n Mc)	1109
c.23.1.5	(M n NM) - (M n NM n Mc)	1109
c.52.1.31	(M n NM) - (M n NM n Mc)	1109
c.7.1.4	(M n NM) - (M n NM n Mc)	1109
d.15.6.1	(M n NM) - (M n NM n Mc)	1109
d.199.1.1	(M n NM) - (M n NM n Mc)	1109
d.58.48.2	(M n NM) - (M n NM n Mc)	1109
d.96.2.1	(M n NM) - (M n NM n Mc)	1109
f.3.1.1	(M n NM) - (M n NM n Mc)	1109
h.4.4.1	(M n NM) - (M n NM n Mc)	1109
a.24.11.1	(M n NM) - (M n NM n Mc)	1109
a.265.1.1	(M n NM) - (M n NM n Mc)	1109
b.2.2.2	(M n NM) - (M n NM n Mc)	1109
b.29.1.11	(M n NM) - (M n NM n Mc)	1109
b.52.2.1	(M n NM) - (M n NM n Mc)	1109
c.51.3.2	(M n NM) - (M n NM n Mc)	1109
c.66.1.11	(M n NM) - (M n NM n Mc)	1109
c.67.1.2	(M n NM) - (M n NM n Mc)	1109
d.112.1.1	(M n NM) - (M n NM n Mc)	1109
d.15.3.2	(M n NM) - (M n NM n Mc)	1109
d.254.1.2	(M n NM) - (M n NM n Mc)	1109
d.274.1.1	(M n NM) - (M n NM n Mc)	1109
d.302.1.1	(M n NM) - (M n NM n Mc)	1109
d.341.1.1	(M n NM) - (M n NM n Mc)	1109
d.58.1.2	(M n NM) - (M n NM n Mc)	1109
d.58.5.1	(M n NM) - (M n NM n Mc)	1109
d.92.1.13	(M n NM) - (M n NM n Mc)	1109
a.3.1.7	(M n NM) - (M n NM n Mc)	1109
a.8.3.2	(M n NM) - (M n NM n Mc)	1109
b.1.9.3	(M n NM) - (M n NM n Mc)	1109
b.18.1.31	(M n NM) - (M n NM n Mc)	1109
b.30.5.8	(M n NM) - (M n NM n Mc)	1109
c.66.1.45	(M n NM) - (M n NM n Mc)	1109
d.159.1.5	(M n NM) - (M n NM n Mc)	1109
d.211.1.1	(M n NM) - (M n NM n Mc)	1109
d.268.1.2	(M n NM) - (M n NM n Mc)	1109
d.287.1.2	(M n NM) - (M n NM n Mc)	1109
d.9.2.1	(M n NM) - (M n NM n Mc)	1109
d.90.1.2	(M n NM) - (M n NM n Mc)	1109
a.100.1.5	(M n NM) - (M n NM n Mc)	1109
a.132.1.2	(M n NM) - (M n NM n Mc)	1109
a.4.1.6	(M n NM) - (M n NM n Mc)	1109
a.96.1.6	(M n NM) - (M n NM n Mc)	1109
b.6.1.4	(M n NM) - (M n NM n Mc)	1109
b.80.1.2	(M n NM) - (M n NM n Mc)	1109
c.23.6.1	(M n NM) - (M n NM n Mc)	1109
c.55.1.6	(M n NM) - (M n NM n Mc)	1109
c.8.6.1	(M n NM) - (M n NM n Mc)	1109
d.129.7.1	(M n NM) - (M n NM n Mc)	1109
d.335.1.1	(M n NM) - (M n NM n Mc)	1109
d.38.1.7	(M n NM) - (M n NM n Mc)	1109
d.58.18.9	(M n NM) - (M n NM n Mc)	1109
d.92.1.14	(M n NM) - (M n NM n Mc)	1109
f.21.2.1	(M n NM) - (M n NM n Mc)	1109
a.118.1.16	(M n NM) - (M n NM n Mc)	1109
a.230.1.1	(M n NM) - (M n NM n Mc)	1109
a.25.1.4	(M n NM) - (M n NM n Mc)	1109
a.4.5.7	(M n NM) - (M n NM n Mc)	1109
a.43.1.9	(M n NM) - (M n NM n Mc)	1109
a.88.1.1	(M n NM) - (M n NM n Mc)	1109
b.26.1.2	(M n NM) - (M n NM n Mc)	1109
b.29.1.18	(M n NM) - (M n NM n Mc)	1109
b.34.11.3	(M n NM) - (M n NM n Mc)	1109
b.34.7.1	(M n NM) - (M n NM n Mc)	1109
b.60.1.4	(M n NM) - (M n NM n Mc)	1109
b.68.6.1	(M n NM) - (M n NM n Mc)	1109
b.80.1.4	(M n NM) - (M n NM n Mc)	1109
b.82.2.3	(M n NM) - (M n NM n Mc)	1109
c.52.1.26	(M n NM) - (M n NM n Mc)	1109
c.55.1.12	(M n NM) - (M n NM n Mc)	1109
c.6.2.4	(M n NM) - (M n NM n Mc)	1109
c.69.1.10	(M n NM) - (M n NM n Mc)	1109
c.69.1.11	(M n NM) - (M n NM n Mc)	1109
c.69.1.15	(M n NM) - (M n NM n Mc)	1109
d.219.1.1	(M n NM) - (M n NM n Mc)	1109
d.220.1.1	(M n NM) - (M n NM n Mc)	1109
d.58.56.1	(M n NM) - (M n NM n Mc)	1109
a.234.1.1	(M n NM) - (M n NM n Mc)	1109
b.18.1.18	(M n NM) - (M n NM n Mc)	1109
b.2.3.4	(M n NM) - (M n NM n Mc)	1109
b.42.3.1	(M n NM) - (M n NM n Mc)	1109
b.60.1.6	(M n NM) - (M n NM n Mc)	1109
c.1.19.3	(M n NM) - (M n NM n Mc)	1109
c.69.1.2	(M n NM) - (M n NM n Mc)	1109
d.165.1.1	(M n NM) - (M n NM n Mc)	1109
d.17.4.6	(M n NM) - (M n NM n Mc)	1109
d.2.1.4	(M n NM) - (M n NM n Mc)	1109
d.300.1.2	(M n NM) - (M n NM n Mc)	1109
d.92.1.12	(M n NM) - (M n NM n Mc)	1109
a.175.1.1	(M n NM) - (M n NM n Mc)	1109
a.85.1.1	(M n NM) - (M n NM n Mc)	1109
a.89.1.1	(M n NM) - (M n NM n Mc)	1109
b.1.18.3	(M n NM) - (M n NM n Mc)	1109
b.52.1.1	(M n NM) - (M n NM n Mc)	1109
c.31.1.6	(M n NM) - (M n NM n Mc)	1109
d.163.1.2	(M n NM) - (M n NM n Mc)	1109
d.198.1.1	(M n NM) - (M n NM n Mc)	1109
d.235.1.1	(M n NM) - (M n NM n Mc)	1109
b.127.1.1	(M n NM) - (M n NM n Mc)	1109
c.1.15.2	(M n NM) - (M n NM n Mc)	1109
c.6.2.7	(M n NM) - (M n NM n Mc)	1109
d.17.4.5	(M n NM) - (M n NM n Mc)	1109
g.78.1.1	(M n NM) - (M n NM n Mc)	1109
a.39.3.1	(M n NM) - (M n NM n Mc)	1109
b.106.1.1	(M n NM) - (M n NM n Mc)	1109
c.66.1.28	(M n NM) - (M n NM n Mc)	1109
d.298.1.2	(M n NM) - (M n NM n Mc)	1109
d.326.1.1	(M n NM) - (M n NM n Mc)	1109
d.58.2.1	(M n NM) - (M n NM n Mc)	1109
d.79.1.2	(M n NM) - (M n NM n Mc)	1109
e.54.1.1	(M n NM) - (M n NM n Mc)	1109
a.4.5.35	(M n NM) - (M n NM n Mc)	1109
b.34.15.1	(M n NM) - (M n NM n Mc)	1109
b.82.6.1	(M n NM) - (M n NM n Mc)	1109
c.1.10.6	(M n NM) - (M n NM n Mc)	1109
c.1.27.1	(M n NM) - (M n NM n Mc)	1109
c.37.1.21	(M n NM) - (M n NM n Mc)	1109
d.50.3.2	(M n NM) - (M n NM n Mc)	1109
d.58.57.1	(M n NM) - (M n NM n Mc)	1109
a.101.1.1	(M n NM) - (M n NM n Mc)	1109
a.96.1.5	(M n NM) - (M n NM n Mc)	1109
b.128.1.1	(M n NM) - (M n NM n Mc)	1109
b.29.1.10	(M n NM) - (M n NM n Mc)	1109
b.62.1.2	(M n NM) - (M n NM n Mc)	1109
b.86.1.2	(M n NM) - (M n NM n Mc)	1109
c.17.1.2	(M n NM) - (M n NM n Mc)	1109
c.37.1.23	(M n NM) - (M n NM n Mc)	1109
c.52.1.27	(M n NM) - (M n NM n Mc)	1109
d.58.33.1	(M n NM) - (M n NM n Mc)	1109
e.26.1.2	(M n NM) - (M n NM n Mc)	1109
e.26.1.3	(M n NM) - (M n NM n Mc)	1109
a.164.1.1	(M n NM) - (M n NM n Mc)	1109
a.24.24.1	(M n NM) - (M n NM n Mc)	1109
b.59.1.1	(M n NM) - (M n NM n Mc)	1109
b.82.1.14	(M n NM) - (M n NM n Mc)	1109
c.1.9.14	(M n NM) - (M n NM n Mc)	1109
c.23.17.1	(M n NM) - (M n NM n Mc)	1109
d.187.1.1	(M n NM) - (M n NM n Mc)	1109
d.63.1.1	(M n NM) - (M n NM n Mc)	1109
d.80.1.1	(M n NM) - (M n NM n Mc)	1109
c.37.1.15	(M n NM) - (M n NM n Mc)	1109
c.54.1.1	(M n NM) - (M n NM n Mc)	1109
c.56.1.1	(M n NM) - (M n NM n Mc)	1109
c.69.1.32	(M n NM) - (M n NM n Mc)	1109
d.159.1.6	(M n NM) - (M n NM n Mc)	1109
a.110.1.1	(M n NM) - (M n NM n Mc)	1109
a.25.1.3	(M n NM) - (M n NM n Mc)	1109
b.2.6.1	(M n NM) - (M n NM n Mc)	1109
c.1.2.5	(M n NM) - (M n NM n Mc)	1109
c.25.1.3	(M n NM) - (M n NM n Mc)	1109
c.91.1.2	(M n NM) - (M n NM n Mc)	1109
d.152.1.1	(M n NM) - (M n NM n Mc)	1109
d.68.6.2	(M n NM) - (M n NM n Mc)	1109
e.18.1.1	(M n NM) - (M n NM n Mc)	1109
c.105.1.1	(M n NM) - (M n NM n Mc)	1109
c.41.1.2	(M n NM) - (M n NM n Mc)	1109
d.126.1.2	(M n NM) - (M n NM n Mc)	1109
d.153.2.1	(M n NM) - (M n NM n Mc)	1109
d.157.1.3	(M n NM) - (M n NM n Mc)	1109
d.234.1.1	(M n NM) - (M n NM n Mc)	1109
f.29.1.1	(M n NM) - (M n NM n Mc)	1109
c.1.15.1	(M n NM) - (M n NM n Mc)	1109
c.92.2.1	(M n NM) - (M n NM n Mc)	1109
d.32.1.10	(M n NM) - (M n NM n Mc)	1109
b.42.8.1	(M n NM) - (M n NM n Mc)	1109
d.4.1.6	(M n NM) - (M n NM n Mc)	1109
b.82.2.7	(M n NM) - (M n NM n Mc)	1109
d.58.18.4	(M n NM) - (M n NM n Mc)	1109
a.136.1.1	(M n NM) - (M n NM n Mc)	1109
b.42.4.1	(M n NM) - (M n NM n Mc)	1109
b.7.2.1	(M n NM) - (M n NM n Mc)	1109
b.84.3.1	(M n NM) - (M n NM n Mc)	1109
d.162.1.2	(M n NM) - (M n NM n Mc)	1109
b.60.1.5	(M n NM) - (M n NM n Mc)	1109
c.1.14.1	(M n NM) - (M n NM n Mc)	1109
d.38.1.8	(M n NM) - (M n NM n Mc)	1109
d.94.2.1	(M n NM) - (M n NM n Mc)	1109
a.24.10.4	(M n NM) - (M n NM n Mc)	1109
b.18.1.22	(M n NM) - (M n NM n Mc)	1109
b.29.1.19	(M n NM) - (M n NM n Mc)	1109
b.80.1.7	(M n NM) - (M n NM n Mc)	1109
c.1.9.3	(M n NM) - (M n NM n Mc)	1109
b.121.1.1	(M n NM) - (M n NM n Mc)	1109
b.61.1.1	(M n NM) - (M n NM n Mc)	1109
c.1.17.2	(M n NM) - (M n NM n Mc)	1109
c.3.1.6	(M n NM) - (M n NM n Mc)	1109
c.51.4.3	(M n NM) - (M n NM n Mc)	1109
d.126.1.7	(M n NM) - (M n NM n Mc)	1109
b.162.1.1	(M n NM) - (M n NM n Mc)	1109
b.18.1.25	(M n NM) - (M n NM n Mc)	1109
b.18.1.29	(M n NM) - (M n NM n Mc)	1109
b.30.5.10	(M n NM) - (M n NM n Mc)	1109
d.36.1.1	(M n NM) - (M n NM n Mc)	1109
a.111.1.3	(M n NM) - (M n NM n Mc)	1109
b.29.1.15	(M n NM) - (M n NM n Mc)	1109
b.30.5.7	(M n NM) - (M n NM n Mc)	1109
c.23.10.4	(M n NM) - (M n NM n Mc)	1109
a.118.15.1	(M n NM) - (M n NM n Mc)	1109
a.24.10.1	(M n NM) - (M n NM n Mc)	1109
d.13.1.3	(M n NM) - (M n NM n Mc)	1109
d.224.1.3	(M n NM) - (M n NM n Mc)	1109
d.95.2.2	(M n NM) - (M n NM n Mc)	1109
e.60.1.1	(M n NM) - (M n NM n Mc)	1109
b.68.4.1	(M n NM) - (M n NM n Mc)	1109
c.56.5.7	(M n NM) - (M n NM n Mc)	1109
d.107.1.2	(M n NM) - (M n NM n Mc)	1109
a.102.4.1	(M n NM) - (M n NM n Mc)	1109
a.128.1.3	(M n NM) - (M n NM n Mc)	1109
b.82.1.20	(M n NM) - (M n NM n Mc)	1109
c.55.1.11	(M n NM) - (M n NM n Mc)	1109
b.1.17.1	(M n NM) - (M n NM n Mc)	1109
b.136.1.1	(M n NM) - (M n NM n Mc)	1109
b.29.1.1	(M n NM) - (M n NM n Mc)	1109
c.55.1.7	(M n NM) - (M n NM n Mc)	1109
d.108.1.5	(M n NM) - (M n NM n Mc)	1109
d.92.1.3	(M n NM) - (M n NM n Mc)	1109
b.122.1.5	(M n NM) - (M n NM n Mc)	1109
b.125.1.2	(M n NM) - (M n NM n Mc)	1109
c.30.1.5	(M n NM) - (M n NM n Mc)	1109
d.58.4.16	(M n NM) - (M n NM n Mc)	1109
b.107.1.1	(M n NM) - (M n NM n Mc)	1109
a.118.1.18	(M n NM) - (M n NM n Mc)	1109
a.118.25.1	(M n NM) - (M n NM n Mc)	1109
a.118.5.1	(M n NM) - (M n NM n Mc)	1109
a.193.1.1	(M n NM) - (M n NM n Mc)	1109
c.30.1.3	(M n NM) - (M n NM n Mc)	1109
a.68.1.1	(M n NM) - (M n NM n Mc)	1109
d.10.1.2	(M n NM) - (M n NM n Mc)	1109
a.93.1.1	(M n NM) - (M n NM n Mc)	1109
c.10.2.8	(M n NM) - (M n NM n Mc)	1109
c.114.1.2	(M n NM) - (M n NM n Mc)	1109
d.291.1.1	(M n NM) - (M n NM n Mc)	1109
c.23.16.8	(M n NM) - (M n NM n Mc)	1109
c.69.1.5	(M n NM) - (M n NM n Mc)	1109
d.58.11.2	(M n NM) - (M n NM n Mc)	1109
d.41.3.1	(M n NM) - (M n NM n Mc)	1109
b.55.1.9	(M n NM) - (M n NM n Mc)	1109
c.62.1.3	(M n NM) - (M n NM n Mc)	1109
c.7.1.1	(M n NM) - (M n NM n Mc)	1109
b.131.1.1	(M n NM) - (M n NM n Mc)	1109
b.69.2.2	(M n NM) - (M n NM n Mc)	1109
d.193.1.1	(M n NM) - (M n NM n Mc)	1109
d.58.26.3	(M n NM) - (M n NM n Mc)	1109
b.55.1.10	(M n NM) - (M n NM n Mc)	1109
d.124.1.1	(M n NM) - (M n NM n Mc)	1109
d.17.6.3	(M n NM) - (M n NM n Mc)	1109
d.179.1.1	(M n NM) - (M n NM n Mc)	1109
f.21.1.1	(M n NM) - (M n NM n Mc)	1109
a.195.1.1	(M n NM) - (M n NM n Mc)	1109
c.116.1.3	(M n NM) - (M n NM n Mc)	1109
d.15.2.1	(M n NM) - (M n NM n Mc)	1109
d.17.4.13	(M n NM) - (M n NM n Mc)	1109
b.42.2.2	(M n NM) - (M n NM n Mc)	1109
c.114.1.1	(M n NM) - (M n NM n Mc)	1109
d.166.1.3	(M n NM) - (M n NM n Mc)	1109
b.88.1.2	(M n NM) - (M n NM n Mc)	1109
c.103.1.1	(M n NM) - (M n NM n Mc)	1109
c.66.1.15	(M n NM) - (M n NM n Mc)	1109
b.42.1.2	(M n NM) - (M n NM n Mc)	1109
c.66.1.54	(M n NM) - (M n NM n Mc)	1109
b.1.10.3	(M n NM) - (M n NM n Mc)	1109
d.58.46.1	(M n NM) - (M n NM n Mc)	1109
b.2.5.2	(M n NM) - (M n NM n Mc)	1109
b.34.5.5	(M n NM) - (M n NM n Mc)	1109
a.227.1.1	(M n NM) - (M n NM n Mc)	1109
d.58.1.6	(M n NM) - (M n NM n Mc)	1109
d.264.1.1	(M n NM) - (M n NM n Mc)	1109
a.118.4.1	(M n NM) - (M n NM n Mc)	1109
d.97.1.1	(M n NM) - (M n NM n Mc)	1109
a.39.1.3	(M n NM) - (M n NM n Mc)	1109
b.1.6.2	(M n NM) - (M n NM n Mc)	1109
b.29.1.13	(M n NM) - (M n NM n Mc)	1109
a.86.1.1	(M n NM) - (M n NM n Mc)	1109
c.69.1.1	(M n NM) - (M n NM n Mc)	1109
d.329.1.1	(M n NM) - (M n NM n Mc)	1109
b.55.1.7	(M n NM) - (M n NM n Mc)	1109
a.6.1.4	(M n NM) - (M n NM n Mc)	1109
d.126.1.1	(M n NM) - (M n NM n Mc)	1109
d.129.3.4	(M n NM) - (M n NM n Mc)	1109
d.2.1.2	(M n NM) - (M n NM n Mc)	1109
e.12.1.1	(M n NM) - (M n NM n Mc)	1109
a.22.1.2	(M n NM) - (M n NM n Mc)	1109
b.43.3.5	(M n NM) - (M n NM n Mc)	1109
d.309.1.1	(M n NM) - (M n NM n Mc)	1109
e.50.1.1	(M n NM) - (M n NM n Mc)	1109
b.60.1.2	(M n NM) - (M n NM n Mc)	1109
d.74.3.2	(M n NM) - (M n NM n Mc)	1109
f.40.1.1	(M n NM) - (M n NM n Mc)	1109
b.26.1.1	(M n NM) - (M n NM n Mc)	1109
d.208.1.1	(M n NM) - (M n NM n Mc)	1109
b.1.5.1	(M n NM) - (M n NM n Mc)	1109
b.40.3.3	(M n NM) - (M n NM n Mc)	1109
c.47.1.22	(M n NM) - (M n NM n Mc)	1109
d.156.1.1	(M n NM) - (M n NM n Mc)	1109
g.41.4.1	(M n NM) - (M n NM n Mc)	1109
d.80.1.3	(M n NM) - (M n NM n Mc)	1109
b.15.1.2	(M n NM) - (M n NM n Mc)	1109
c.131.1.1	(M n NM) - (M n NM n Mc)	1109
d.58.7.3	(M n NM) - (M n NM n Mc)	1109
c.52.2.1	(M n NM) - (M n NM n Mc)	1109
b.69.11.1	(M n NM) - (M n NM n Mc)	1109
b.69.4.2	(M n NM) - (M n NM n Mc)	1109
c.69.1.13	(M n NM) - (M n NM n Mc)	1109
a.118.6.1	(M n NM) - (M n NM n Mc)	1109
d.136.1.3	(M n NM) - (M n NM n Mc)	1109
d.17.2.1	(M n NM) - (M n NM n Mc)	1109
d.278.1.2	(M n NM) - (M n NM n Mc)	1109
a.102.4.3	(M n NM) - (M n NM n Mc)	1109
b.34.13.3	(M n NM) - (M n NM n Mc)	1109
c.3.1.3	(M n NM) - (M n NM n Mc)	1109
a.144.1.1	(M n NM) - (M n NM n Mc)	1109
b.52.2.3	(M n NM) - (M n NM n Mc)	1109
b.66.1.1	(M n NM) - (M n NM n Mc)	1109
c.66.1.42	(M n NM) - (M n NM n Mc)	1109
b.42.1.1	(M n NM) - (M n NM n Mc)	1109
d.131.1.2	(M n NM) - (M n NM n Mc)	1109
g.52.1.1	(M n NM) - (M n NM n Mc)	1109
d.20.1.2	(M n NM) - (M n NM n Mc)	1109
a.74.1.2	(M n NM) - (M n NM n Mc)	1109
b.77.3.1	(M n NM) - (M n NM n Mc)	1109
c.10.2.2	(M n NM) - (M n NM n Mc)	1109
d.144.1.8	(M n NM) - (M n NM n Mc)	1109
e.25.1.1	(M n NM) - (M n NM n Mc)	1109
b.38.1.1	(M n NM) - (M n NM n Mc)	1109
a.118.22.1	(M n NM) - (M n NM n Mc)	1109
a.169.1.1	(M n NM) - (M n NM n Mc)	1109
a.39.1.8	(M n NM) - (M n NM n Mc)	1109
a.60.12.1	(M n NM) - (M n NM n Mc)	1109
c.62.1.4	(M n NM) - (M n NM n Mc)	1109
c.8.5.2	(M n NM) - (M n NM n Mc)	1109
a.71.2.1	(M n NM) - (M n NM n Mc)	1109
b.69.5.2	(M n NM) - (M n NM n Mc)	1109
g.41.10.1	(M n NM) - (M n NM n Mc)	1109
a.118.9.4	(M n NM) - (M n NM n Mc)	1109
b.1.1.3	(M n NM) - (M n NM n Mc)	1109
b.132.1.1	(M n NM) - (M n NM n Mc)	1109
b.3.1.1	(M n NM) - (M n NM n Mc)	1109
d.120.1.1	(M n NM) - (M n NM n Mc)	1109
a.118.1.13	(M n NM) - (M n NM n Mc)	1109
a.4.5.46	(M n NM) - (M n NM n Mc)	1109
c.17.1.1	(M n NM) - (M n NM n Mc)	1109
d.171.1.1	(M n NM) - (M n NM n Mc)	1109
a.118.9.2	(M n NM) - (M n NM n Mc)	1109
b.69.9.1	(M n NM) - (M n NM n Mc)	1109
d.144.1.4	(M n NM) - (M n NM n Mc)	1109
d.17.4.2	(M n NM) - (M n NM n Mc)	1109
g.37.1.2	(M n NM) - (M n NM n Mc)	1109
a.47.2.1	(M n NM) - (M n NM n Mc)	1109
b.165.1.1	(M n NM) - (M n NM n Mc)	1109
b.42.2.1	(M n NM) - (M n NM n Mc)	1109
b.50.1.2	(M n NM) - (M n NM n Mc)	1109
b.64.1.1	(M n NM) - (M n NM n Mc)	1109
c.19.1.2	(M n NM) - (M n NM n Mc)	1109
c.55.1.3	(M n NM) - (M n NM n Mc)	1109
g.24.1.1	(M n NM) - (M n NM n Mc)	1109
b.55.1.8	(M n NM) - (M n NM n Mc)	1109
a.24.9.1	(M n NM) - (M n NM n Mc)	1109
c.56.5.1	(M n NM) - (M n NM n Mc)	1109
a.5.2.4	(M n NM) - (M n NM n Mc)	1109
b.68.5.1	(M n NM) - (M n NM n Mc)	1109
d.9.1.1	(M n NM) - (M n NM n Mc)	1109
a.102.2.1	(M n NM) - (M n NM n Mc)	1109
a.77.1.2	(M n NM) - (M n NM n Mc)	1109
b.68.1.1	(M n NM) - (M n NM n Mc)	1109
b.69.13.1	(M n NM) - (M n NM n Mc)	1109
a.211.1.2	(M n NM) - (M n NM n Mc)	1109
a.39.1.2	(M n NM) - (M n NM n Mc)	1109
b.1.3.1	(M n NM) - (M n NM n Mc)	1109
d.19.1.1	(M n NM) - (M n NM n Mc)	1109
g.14.1.2	(M n NM) - (M n NM n Mc)	1109
d.218.1.3	(M n NM) - (M n NM n Mc)	1109
c.68.1.7	(M n NM) - (M n NM n Mc)	1109
a.117.1.1	(M n NM) - (M n NM n Mc)	1109
a.87.1.1	(M n NM) - (M n NM n Mc)	1109
b.29.1.3	(M n NM) - (M n NM n Mc)	1109
e.1.1.1	(M n NM) - (M n NM n Mc)	1109
a.26.1.2	(M n NM) - (M n NM n Mc)	1109
a.39.1.10	(M n NM) - (M n NM n Mc)	1109
a.74.1.3	(M n NM) - (M n NM n Mc)	1109
a.77.1.4	(M n NM) - (M n NM n Mc)	1109
b.69.1.1	(M n NM) - (M n NM n Mc)	1109
c.10.1.2	(M n NM) - (M n NM n Mc)	1109
b.55.1.5	(M n NM) - (M n NM n Mc)	1109
b.1.1.2	(M n NM) - (M n NM n Mc)	1109
d.110.4.1	(M n NM) - (M n NM n Mc)	1109
a.126.1.1	(M n NM) - (M n NM n Mc)	1109
a.133.1.2	(M n NM) - (M n NM n Mc)	1109
a.114.1.1	(M n NM) - (M n NM n Mc)	1109
d.211.2.1	(M n NM) - (M n NM n Mc)	1109
d.169.1.1	(M n NM) - (M n NM n Mc)	1109
b.55.1.2	(M n NM) - (M n NM n Mc)	1109
c.1.18.1	(M n NM) - (M n NM n Mc)	1109
e.8.1.2	(M n NM) - (M n NM n Mc)	1109
a.118.1.21	(M n NM) - (M n NM n Mc)	1109
b.1.1.1	(M n NM) - (M n NM n Mc)	1109
b.34.9.1	(M n NM) - (M n NM n Mc)	1109
d.42.1.2	(M n NM) - (M n NM n Mc)	1109
f.13.1.2	(M n NM) - (M n NM n Mc)	1109
a.64.1.2	(M n NM) - (M n NM n Mc)	1109
a.86.1.2	(M n NM) - (M n NM n Mc)	1109
b.1.1.4	(M n NM) - (M n NM n Mc)	1109
b.42.6.1	(M n NM) - (M n NM n Mc)	1109
g.50.1.1	(M n NM) - (M n NM n Mc)	1109
a.116.1.1	(M n NM) - (M n NM n Mc)	1109
b.29.1.4	(M n NM) - (M n NM n Mc)	1109
b.47.1.2	(M n NM) - (M n NM n Mc)	1109
a.21.1.1	(M n NM) - (M n NM n Mc)	1109
b.68.11.1	(M n NM) - (M n NM n Mc)	1109
b.69.5.1	(M n NM) - (M n NM n Mc)	1109
b.7.1.1	(M n NM) - (M n NM n Mc)	1109
b.85.7.1	(M n NM) - (M n NM n Mc)	1109
a.29.2.1	(M n NM) - (M n NM n Mc)	1109
b.72.1.1	(M n NM) - (M n NM n Mc)	1109
a.118.1.2	(M n NM) - (M n NM n Mc)	1109
c.45.1.1	(M n NM) - (M n NM n Mc)	1109
c.47.1.2	(M n NM) - (M n NM n Mc)	1109
a.104.1.1	(M n NM) - (M n NM n Mc)	1109
d.3.1.9	(M n NM) - (M n NM n Mc)	1109
b.7.1.2	(M n NM) - (M n NM n Mc)	1109
g.50.1.2	(M n NM) - (M n NM n Mc)	1109
a.45.1.1	(M n NM) - (M n NM n Mc)	1109
a.74.1.1	(M n NM) - (M n NM n Mc)	1109
c.47.1.5	(M n NM) - (M n NM n Mc)	1109
g.37.1.1	(M n NM) - (M n NM n Mc)	1109
c.10.2.1	(M n NM) - (M n NM n Mc)	1109
a.39.1.5	(M n NM) - (M n NM n Mc)	1109
a.4.1.1	(M n NM) - (M n NM n Mc)	1109
b.34.2.1	(M n NM) - (M n NM n Mc)	1109
g.39.1.3	(M n NM) - (M n NM n Mc)	1109
b.69.4.1	(M n NM) - (M n NM n Mc)	1109
d.58.7.1	(M n NM) - (M n NM n Mc)	1109
c.1.28.3	M - (Mc n M) - (M n NM)	313
c.82.1.1	M - (Mc n M) - (M n NM)	313
b.1.18.2	M - (Mc n M) - (M n NM)	313
d.14.1.1	M - (Mc n M) - (M n NM)	313
a.35.1.5	M - (Mc n M) - (M n NM)	313
c.55.1.9	M - (Mc n M) - (M n NM)	313
a.1.2.1	M - (Mc n M) - (M n NM)	313
d.129.2.1	M - (Mc n M) - (M n NM)	313
c.23.4.1	M - (Mc n M) - (M n NM)	313
d.142.1.4	M - (Mc n M) - (M n NM)	313
a.60.2.5	M - (Mc n M) - (M n NM)	313
a.4.5.33	M - (Mc n M) - (M n NM)	313
b.80.4.1	M - (Mc n M) - (M n NM)	313
d.58.10.1	M - (Mc n M) - (M n NM)	313
a.204.1.4	M - (Mc n M) - (M n NM)	313
c.68.1.8	M - (Mc n M) - (M n NM)	313
d.334.1.1	M - (Mc n M) - (M n NM)	313
d.41.5.1	M - (Mc n M) - (M n NM)	313
d.157.1.4	M - (Mc n M) - (M n NM)	313
c.1.12.8	M - (Mc n M) - (M n NM)	313
a.4.5.55	M - (Mc n M) - (M n NM)	313
b.38.2.1	M - (Mc n M) - (M n NM)	313
d.169.1.7	M - (Mc n M) - (M n NM)	313
c.26.2.3	M - (Mc n M) - (M n NM)	313
a.55.1.1	M - (Mc n M) - (M n NM)	313
b.160.1.1	M - (Mc n M) - (M n NM)	313
a.7.15.1	M - (Mc n M) - (M n NM)	313
d.218.1.5	M - (Mc n M) - (M n NM)	313
a.152.1.2	M - (Mc n M) - (M n NM)	313
b.49.3.1	M - (Mc n M) - (M n NM)	313
d.38.1.3	M - (Mc n M) - (M n NM)	313
b.2.10.1	M - (Mc n M) - (M n NM)	313
d.58.4.7	M - (Mc n M) - (M n NM)	313
c.66.1.40	M - (Mc n M) - (M n NM)	313
a.204.1.3	M - (Mc n M) - (M n NM)	313
b.69.2.3	M - (Mc n M) - (M n NM)	313
b.87.1.1	M - (Mc n M) - (M n NM)	313
c.40.1.1	M - (Mc n M) - (M n NM)	313
a.4.5.63	M - (Mc n M) - (M n NM)	313
b.69.10.1	M - (Mc n M) - (M n NM)	313
a.35.1.8	M - (Mc n M) - (M n NM)	313
e.32.1.1	M - (Mc n M) - (M n NM)	313
c.69.1.35	M - (Mc n M) - (M n NM)	313
d.92.1.11	M - (Mc n M) - (M n NM)	313
a.56.1.1	M - (Mc n M) - (M n NM)	313
a.108.1.1	M - (Mc n M) - (M n NM)	313
b.82.1.3	M - (Mc n M) - (M n NM)	313
d.230.5.1	M - (Mc n M) - (M n NM)	313
d.58.26.7	M - (Mc n M) - (M n NM)	313
c.23.5.4	M - (Mc n M) - (M n NM)	313
a.269.1.1	M - (Mc n M) - (M n NM)	313
d.14.1.11	M - (Mc n M) - (M n NM)	313
a.208.1.1	M - (Mc n M) - (M n NM)	313
a.5.2.2	M - (Mc n M) - (M n NM)	313
a.4.13.1	M - (Mc n M) - (M n NM)	313
a.4.5.19	M - (Mc n M) - (M n NM)	313
b.82.1.16	M - (Mc n M) - (M n NM)	313
d.27.1.1	M - (Mc n M) - (M n NM)	313
d.325.1.1	M - (Mc n M) - (M n NM)	313
c.66.1.39	M - (Mc n M) - (M n NM)	313
d.240.1.1	M - (Mc n M) - (M n NM)	313
d.142.1.8	M - (Mc n M) - (M n NM)	313
c.9.1.1	M - (Mc n M) - (M n NM)	313
d.41.2.1	M - (Mc n M) - (M n NM)	313
g.42.1.1	M - (Mc n M) - (M n NM)	313
c.20.1.1	M - (Mc n M) - (M n NM)	313
b.125.1.3	M - (Mc n M) - (M n NM)	313
d.198.3.1	M - (Mc n M) - (M n NM)	313
a.4.5.68	M - (Mc n M) - (M n NM)	313
a.70.1.1	M - (Mc n M) - (M n NM)	313
a.144.2.1	M - (Mc n M) - (M n NM)	313
c.23.10.1	M - (Mc n M) - (M n NM)	313
c.23.15.1	M - (Mc n M) - (M n NM)	313
d.58.4.8	M - (Mc n M) - (M n NM)	313
a.60.13.1	M - (Mc n M) - (M n NM)	313
d.15.8.1	M - (Mc n M) - (M n NM)	313
e.29.1.1	M - (Mc n M) - (M n NM)	313
e.29.1.2	M - (Mc n M) - (M n NM)	313
a.60.3.1	M - (Mc n M) - (M n NM)	313
b.68.8.1	M - (Mc n M) - (M n NM)	313
d.32.1.8	M - (Mc n M) - (M n NM)	313
d.14.1.2	M - (Mc n M) - (M n NM)	313
a.75.1.1	M - (Mc n M) - (M n NM)	313
a.6.1.7	M - (Mc n M) - (M n NM)	313
c.104.1.1	M - (Mc n M) - (M n NM)	313
a.2.2.1	M - (Mc n M) - (M n NM)	313
d.58.4.15	M - (Mc n M) - (M n NM)	313
d.222.1.1	M - (Mc n M) - (M n NM)	313
d.129.1.2	M - (Mc n M) - (M n NM)	313
a.43.1.1	M - (Mc n M) - (M n NM)	313
b.1.18.6	M - (Mc n M) - (M n NM)	313
d.52.4.1	M - (Mc n M) - (M n NM)	313
b.44.1.1	M - (Mc n M) - (M n NM)	313
d.241.2.1	M - (Mc n M) - (M n NM)	313
d.58.3.2	M - (Mc n M) - (M n NM)	313
b.40.4.6	M - (Mc n M) - (M n NM)	313
a.76.1.1	M - (Mc n M) - (M n NM)	313
d.320.1.1	M - (Mc n M) - (M n NM)	313
d.115.1.1	M - (Mc n M) - (M n NM)	313
a.8.4.1	M - (Mc n M) - (M n NM)	313
a.213.1.1	M - (Mc n M) - (M n NM)	313
a.118.8.2	M - (Mc n M) - (M n NM)	313
b.11.1.4	M - (Mc n M) - (M n NM)	313
d.150.1.1	M - (Mc n M) - (M n NM)	313
b.34.6.2	M - (Mc n M) - (M n NM)	313
a.7.13.1	M - (Mc n M) - (M n NM)	313
b.40.4.12	M - (Mc n M) - (M n NM)	313
b.30.5.1	M - (Mc n M) - (M n NM)	313
c.8.3.1	M - (Mc n M) - (M n NM)	313
a.60.2.3	M - (Mc n M) - (M n NM)	313
b.120.1.1	M - (Mc n M) - (M n NM)	313
d.89.1.4	M - (Mc n M) - (M n NM)	313
d.50.3.1	M - (Mc n M) - (M n NM)	313
d.175.1.1	M - (Mc n M) - (M n NM)	313
d.68.7.1	M - (Mc n M) - (M n NM)	313
d.300.1.1	M - (Mc n M) - (M n NM)	313
b.121.7.1	M - (Mc n M) - (M n NM)	313
d.143.1.1	M - (Mc n M) - (M n NM)	313
c.52.1.3	M - (Mc n M) - (M n NM)	313
c.52.1.23	M - (Mc n M) - (M n NM)	313
a.118.8.3	M - (Mc n M) - (M n NM)	313
c.89.1.1	M - (Mc n M) - (M n NM)	313
b.18.1.12	M - (Mc n M) - (M n NM)	313
b.18.1.17	M - (Mc n M) - (M n NM)	313
b.11.1.5	M - (Mc n M) - (M n NM)	313
b.71.1.3	M - (Mc n M) - (M n NM)	313
b.114.1.1	M - (Mc n M) - (M n NM)	313
d.218.1.1	M - (Mc n M) - (M n NM)	313
d.1.1.3	M - (Mc n M) - (M n NM)	313
b.19.1.1	M - (Mc n M) - (M n NM)	313
a.226.1.1	M - (Mc n M) - (M n NM)	313
c.52.1.22	M - (Mc n M) - (M n NM)	313
c.55.3.6	M - (Mc n M) - (M n NM)	313
a.253.1.1	M - (Mc n M) - (M n NM)	313
a.64.2.1	M - (Mc n M) - (M n NM)	313
a.60.4.3	M - (Mc n M) - (M n NM)	313
d.238.1.1	M - (Mc n M) - (M n NM)	313
d.62.1.1	M - (Mc n M) - (M n NM)	313
b.163.1.1	M - (Mc n M) - (M n NM)	313
b.21.1.1	M - (Mc n M) - (M n NM)	313
a.4.5.60	M - (Mc n M) - (M n NM)	313
d.221.1.1	M - (Mc n M) - (M n NM)	313
d.318.1.1	M - (Mc n M) - (M n NM)	313
a.154.1.1	M - (Mc n M) - (M n NM)	313
a.35.1.10	M - (Mc n M) - (M n NM)	313
a.2.13.1	M - (Mc n M) - (M n NM)	313
a.30.1.1	M - (Mc n M) - (M n NM)	313
b.61.4.1	M - (Mc n M) - (M n NM)	313
d.312.1.1	M - (Mc n M) - (M n NM)	313
b.55.2.1	M - (Mc n M) - (M n NM)	313
d.165.1.2	M - (Mc n M) - (M n NM)	313
a.39.4.1	M - (Mc n M) - (M n NM)	313
c.87.1.1	M - (Mc n M) - (M n NM)	313
a.25.1.5	M - (Mc n M) - (M n NM)	313
a.4.1.17	M - (Mc n M) - (M n NM)	313
b.82.1.18	M - (Mc n M) - (M n NM)	313
b.134.1.1	M - (Mc n M) - (M n NM)	313
d.17.1.1	M - (Mc n M) - (M n NM)	313
g.41.6.1	M - (Mc n M) - (M n NM)	313
b.101.1.1	M - (Mc n M) - (M n NM)	313
a.6.1.5	M - (Mc n M) - (M n NM)	313
a.250.1.1	M - (Mc n M) - (M n NM)	313
d.251.1.1	M - (Mc n M) - (M n NM)	313
d.306.1.1	M - (Mc n M) - (M n NM)	313
g.3.13.1	M - (Mc n M) - (M n NM)	313
c.108.1.13	M - (Mc n M) - (M n NM)	313
d.80.1.5	M - (Mc n M) - (M n NM)	313
d.250.1.2	M - (Mc n M) - (M n NM)	313
a.124.1.1	M - (Mc n M) - (M n NM)	313
a.232.1.1	M - (Mc n M) - (M n NM)	313
a.8.1.2	M - (Mc n M) - (M n NM)	313
d.18.1.3	M - (Mc n M) - (M n NM)	313
d.70.1.1	M - (Mc n M) - (M n NM)	313
g.10.1.2	M - (Mc n M) - (M n NM)	313
d.253.1.1	M - (Mc n M) - (M n NM)	313
c.108.1.11	M - (Mc n M) - (M n NM)	313
b.20.1.1	M - (Mc n M) - (M n NM)	313
a.186.1.1	M - (Mc n M) - (M n NM)	313
a.3.1.2	M - (Mc n M) - (M n NM)	313
a.35.1.9	M - (Mc n M) - (M n NM)	313
a.255.1.1	M - (Mc n M) - (M n NM)	313
a.46.3.1	M - (Mc n M) - (M n NM)	313
a.35.1.11	M - (Mc n M) - (M n NM)	313
d.3.1.13	M - (Mc n M) - (M n NM)	313
b.18.1.24	M - (Mc n M) - (M n NM)	313
d.58.55.1	M - (Mc n M) - (M n NM)	313
a.100.1.8	M - (Mc n M) - (M n NM)	313
a.204.1.1	M - (Mc n M) - (M n NM)	313
d.142.2.4	M - (Mc n M) - (M n NM)	313
a.35.1.13	M - (Mc n M) - (M n NM)	313
d.95.2.1	M - (Mc n M) - (M n NM)	313
d.149.1.1	M - (Mc n M) - (M n NM)	313
d.60.1.1	M - (Mc n M) - (M n NM)	313
b.7.4.1	M - (Mc n M) - (M n NM)	313
b.32.1.1	M - (Mc n M) - (M n NM)	313
c.127.1.1	M - (Mc n M) - (M n NM)	313
f.23.17.1	M - (Mc n M) - (M n NM)	313
a.39.2.1	M - (Mc n M) - (M n NM)	313
d.249.1.1	M - (Mc n M) - (M n NM)	313
c.108.1.18	M - (Mc n M) - (M n NM)	313
a.43.1.3	M - (Mc n M) - (M n NM)	313
b.92.1.2	M - (Mc n M) - (M n NM)	313
c.108.1.12	M - (Mc n M) - (M n NM)	313
g.3.11.5	M - (Mc n M) - (M n NM)	313
c.47.1.19	M - (Mc n M) - (M n NM)	313
c.23.1.6	M - (Mc n M) - (M n NM)	313
a.24.27.1	M - (Mc n M) - (M n NM)	313
a.4.6.3	M - (Mc n M) - (M n NM)	313
a.261.1.1	M - (Mc n M) - (M n NM)	313
d.233.1.1	M - (Mc n M) - (M n NM)	313
b.34.4.2	M - (Mc n M) - (M n NM)	313
a.52.1.3	M - (Mc n M) - (M n NM)	313
c.98.2.1	M - (Mc n M) - (M n NM)	313
d.57.1.1	M - (Mc n M) - (M n NM)	313
b.61.8.1	M - (Mc n M) - (M n NM)	313
g.41.5.1	M - (Mc n M) - (M n NM)	313
c.140.1.1	M - (Mc n M) - (M n NM)	313
b.95.1.1	M - (Mc n M) - (M n NM)	313
a.145.1.1	M - (Mc n M) - (M n NM)	313
a.7.4.1	M - (Mc n M) - (M n NM)	313
d.73.1.1	M - (Mc n M) - (M n NM)	313
a.142.1.1	M - (Mc n M) - (M n NM)	313
b.82.1.17	M - (Mc n M) - (M n NM)	313
d.24.1.4	M - (Mc n M) - (M n NM)	313
d.58.9.1	M - (Mc n M) - (M n NM)	313
g.39.1.5	M - (Mc n M) - (M n NM)	313
c.4.1.2	M - (Mc n M) - (M n NM)	313
d.6.1.1	M - (Mc n M) - (M n NM)	313
d.64.2.1	M - (Mc n M) - (M n NM)	313
d.41.2.2	M - (Mc n M) - (M n NM)	313
d.157.1.11	M - (Mc n M) - (M n NM)	313
a.5.9.1	M - (Mc n M) - (M n NM)	313
a.221.1.1	M - (Mc n M) - (M n NM)	313
a.180.1.1	M - (Mc n M) - (M n NM)	313
d.17.3.1	M - (Mc n M) - (M n NM)	313
d.108.1.7	M - (Mc n M) - (M n NM)	313
b.88.1.1	M - (Mc n M) - (M n NM)	313
d.294.1.1	M - (Mc n M) - (M n NM)	313
d.129.3.1	M - (Mc n M) - (M n NM)	313
g.39.1.9	M - (Mc n M) - (M n NM)	313
b.131.1.3	M - (Mc n M) - (M n NM)	313
b.78.1.1	M - (Mc n M) - (M n NM)	313
a.148.1.1	M - (Mc n M) - (M n NM)	313
b.142.1.2	M - (Mc n M) - (M n NM)	313
g.24.1.2	M - (Mc n M) - (M n NM)	313
a.161.1.1	M - (Mc n M) - (M n NM)	313
a.4.12.1	M - (Mc n M) - (M n NM)	313
d.185.1.2	M - (Mc n M) - (M n NM)	313
a.4.5.16	M - (Mc n M) - (M n NM)	313
a.118.13.1	M - (Mc n M) - (M n NM)	313
a.24.19.1	M - (Mc n M) - (M n NM)	313
a.270.1.1	M - (Mc n M) - (M n NM)	313
g.81.1.1	M - (Mc n M) - (M n NM)	313
a.268.1.1	M - (Mc n M) - (M n NM)	313
a.4.5.8	M - (Mc n M) - (M n NM)	313
a.39.1.4	M - (Mc n M) - (M n NM)	313
a.72.1.1	M - (Mc n M) - (M n NM)	313
b.122.1.9	M - (Mc n M) - (M n NM)	313
d.58.18.8	M - (Mc n M) - (M n NM)	313
g.49.1.2	M - (Mc n M) - (M n NM)	313
d.58.3.1	M - (Mc n M) - (M n NM)	313
d.16.1.8	M - (Mc n M) - (M n NM)	313
a.23.1.1	M - (Mc n M) - (M n NM)	313
d.278.1.1	M - (Mc n M) - (M n NM)	313
g.17.1.3	M - (Mc n M) - (M n NM)	313
a.2.19.1	M - (Mc n M) - (M n NM)	313
d.110.3.8	M - (Mc n M) - (M n NM)	313
a.5.6.1	M - (Mc n M) - (M n NM)	313
g.41.17.1	M - (Mc n M) - (M n NM)	313
d.16.1.6	M - (Mc n M) - (M n NM)	313
b.82.2.4	M - (Mc n M) - (M n NM)	313
b.1.18.7	M - (Mc n M) - (M n NM)	313
c.31.1.4	M - (Mc n M) - (M n NM)	313
e.57.1.1	M - (Mc n M) - (M n NM)	313
a.189.1.1	M - (Mc n M) - (M n NM)	313
h.4.10.1	M - (Mc n M) - (M n NM)	313
a.140.1.1	M - (Mc n M) - (M n NM)	313
d.41.4.1	M - (Mc n M) - (M n NM)	313
d.58.5.2	M - (Mc n M) - (M n NM)	313
a.51.1.1	M - (Mc n M) - (M n NM)	313
b.15.1.4	M - (Mc n M) - (M n NM)	313
d.217.1.1	M - (Mc n M) - (M n NM)	313
b.56.1.1	M - (Mc n M) - (M n NM)	313
d.68.6.1	M - (Mc n M) - (M n NM)	313
a.32.1.1	M - (Mc n M) - (M n NM)	313
b.1.18.8	M - (Mc n M) - (M n NM)	313
a.35.1.12	M - (Mc n M) - (M n NM)	313
b.1.10.2	M - (Mc n M) - (M n NM)	313
b.55.1.4	M - (Mc n M) - (M n NM)	313
a.35.1.1	M - (Mc n M) - (M n NM)	313
d.56.1.2	M - (Mc n M) - (M n NM)	313
b.55.1.3	M - (Mc n M) - (M n NM)	313
a.118.1.6	M - (Mc n M) - (M n NM)	313
a.66.1.1	M - (Mc n M) - (M n NM)	313
a.7.14.1	M - (Mc n M) - (M n NM)	313
a.77.1.3	M - (Mc n M) - (M n NM)	313
a.222.1.1	M - (Mc n M) - (M n NM)	313
a.194.1.1	M - (Mc n M) - (M n NM)	313
g.8.1.1	M - (Mc n M) - (M n NM)	313
a.5.2.3	M - (Mc n M) - (M n NM)	313
a.116.1.2	M - (Mc n M) - (M n NM)	313
g.3.11.2	M - (Mc n M) - (M n NM)	313
a.140.2.1	M - (Mc n M) - (M n NM)	313
g.12.1.1	M - (Mc n M) - (M n NM)	313
a.39.1.6	M - (Mc n M) - (M n NM)	313
b.2.8.1	M - (Mc n M) - (M n NM)	313
a.22.1.3	M - (Mc n M) - (M n NM)	313
g.43.1.1	M - (Mc n M) - (M n NM)	313
a.39.1.7	M - (Mc n M) - (M n NM)	313
g.37.1.4	M - (Mc n M) - (M n NM)	313
g.41.11.1	M - (Mc n M) - (M n NM)	313
c.37.1.5	M - (Mc n M) - (M n NM)	313
a.158.1.1	M - (Mc n M) - (M n NM)	313
e.23.1.1	NM - (Mc n NM) - (M n NM)	827
c.87.1.8	NM - (Mc n NM) - (M n NM)	827
c.55.3.5	NM - (Mc n NM) - (M n NM)	827
a.211.1.1	NM - (Mc n NM) - (M n NM)	827
c.2.1.7	NM - (Mc n NM) - (M n NM)	827
d.142.1.2	NM - (Mc n NM) - (M n NM)	827
c.93.1.1	NM - (Mc n NM) - (M n NM)	827
d.58.17.1	NM - (Mc n NM) - (M n NM)	827
d.153.1.1	NM - (Mc n NM) - (M n NM)	827
a.6.1.3	NM - (Mc n NM) - (M n NM)	827
c.26.1.3	NM - (Mc n NM) - (M n NM)	827
c.116.1.1	NM - (Mc n NM) - (M n NM)	827
a.127.1.1	NM - (Mc n NM) - (M n NM)	827
c.95.1.2	NM - (Mc n NM) - (M n NM)	827
d.14.1.4	NM - (Mc n NM) - (M n NM)	827
b.40.4.1	NM - (Mc n NM) - (M n NM)	827
d.14.1.5	NM - (Mc n NM) - (M n NM)	827
d.144.1.6	NM - (Mc n NM) - (M n NM)	827
d.145.1.1	NM - (Mc n NM) - (M n NM)	827
b.43.4.2	NM - (Mc n NM) - (M n NM)	827
d.128.1.1	NM - (Mc n NM) - (M n NM)	827
c.33.1.3	NM - (Mc n NM) - (M n NM)	827
e.17.1.1	NM - (Mc n NM) - (M n NM)	827
b.49.2.3	NM - (Mc n NM) - (M n NM)	827
d.177.1.1	NM - (Mc n NM) - (M n NM)	827
c.2.1.8	NM - (Mc n NM) - (M n NM)	827
c.76.1.2	NM - (Mc n NM) - (M n NM)	827
d.136.1.1	NM - (Mc n NM) - (M n NM)	827
d.160.1.2	NM - (Mc n NM) - (M n NM)	827
d.3.1.4	NM - (Mc n NM) - (M n NM)	827
a.78.1.1	NM - (Mc n NM) - (M n NM)	827
c.1.10.3	NM - (Mc n NM) - (M n NM)	827
c.1.22.1	NM - (Mc n NM) - (M n NM)	827
b.168.1.1	NM - (Mc n NM) - (M n NM)	827
c.106.1.1	NM - (Mc n NM) - (M n NM)	827
a.96.1.3	NM - (Mc n NM) - (M n NM)	827
b.103.1.1	NM - (Mc n NM) - (M n NM)	827
c.66.1.22	NM - (Mc n NM) - (M n NM)	827
d.157.1.1	NM - (Mc n NM) - (M n NM)	827
d.58.30.1	NM - (Mc n NM) - (M n NM)	827
d.96.1.3	NM - (Mc n NM) - (M n NM)	827
d.273.1.1	NM - (Mc n NM) - (M n NM)	827
a.2.11.1	NM - (Mc n NM) - (M n NM)	827
a.60.8.1	NM - (Mc n NM) - (M n NM)	827
c.47.1.11	NM - (Mc n NM) - (M n NM)	827
c.78.2.1	NM - (Mc n NM) - (M n NM)	827
d.58.18.10	NM - (Mc n NM) - (M n NM)	827
c.1.26.1	NM - (Mc n NM) - (M n NM)	827
c.26.2.2	NM - (Mc n NM) - (M n NM)	827
a.1.1.1	NM - (Mc n NM) - (M n NM)	827
a.127.1.2	NM - (Mc n NM) - (M n NM)	827
c.124.1.3	NM - (Mc n NM) - (M n NM)	827
d.131.1.1	NM - (Mc n NM) - (M n NM)	827
b.36.1.3	NM - (Mc n NM) - (M n NM)	827
c.47.1.9	NM - (Mc n NM) - (M n NM)	827
c.66.1.4	NM - (Mc n NM) - (M n NM)	827
d.117.1.1	NM - (Mc n NM) - (M n NM)	827
d.227.1.2	NM - (Mc n NM) - (M n NM)	827
d.32.1.1	NM - (Mc n NM) - (M n NM)	827
a.184.1.1	NM - (Mc n NM) - (M n NM)	827
b.44.2.1	NM - (Mc n NM) - (M n NM)	827
c.88.1.1	NM - (Mc n NM) - (M n NM)	827
d.58.52.1	NM - (Mc n NM) - (M n NM)	827
f.21.3.1	NM - (Mc n NM) - (M n NM)	827
f.48.1.1	NM - (Mc n NM) - (M n NM)	827
a.24.16.4	NM - (Mc n NM) - (M n NM)	827
c.1.12.7	NM - (Mc n NM) - (M n NM)	827
c.8.7.1	NM - (Mc n NM) - (M n NM)	827
d.218.1.9	NM - (Mc n NM) - (M n NM)	827
d.224.1.1	NM - (Mc n NM) - (M n NM)	827
d.310.1.1	NM - (Mc n NM) - (M n NM)	827
c.1.12.3	NM - (Mc n NM) - (M n NM)	827
c.42.1.2	NM - (Mc n NM) - (M n NM)	827
c.69.1.4	NM - (Mc n NM) - (M n NM)	827
d.108.1.6	NM - (Mc n NM) - (M n NM)	827
d.176.1.1	NM - (Mc n NM) - (M n NM)	827
d.96.1.1	NM - (Mc n NM) - (M n NM)	827
b.35.1.1	NM - (Mc n NM) - (M n NM)	827
c.1.6.2	NM - (Mc n NM) - (M n NM)	827
c.51.4.2	NM - (Mc n NM) - (M n NM)	827
c.77.1.3	NM - (Mc n NM) - (M n NM)	827
b.117.1.1	NM - (Mc n NM) - (M n NM)	827
d.153.1.5	NM - (Mc n NM) - (M n NM)	827
a.4.5.3	NM - (Mc n NM) - (M n NM)	827
c.134.1.1	NM - (Mc n NM) - (M n NM)	827
c.56.3.1	NM - (Mc n NM) - (M n NM)	827
d.110.6.1	NM - (Mc n NM) - (M n NM)	827
d.145.1.3	NM - (Mc n NM) - (M n NM)	827
c.56.6.1	NM - (Mc n NM) - (M n NM)	827
c.69.1.17	NM - (Mc n NM) - (M n NM)	827
d.110.9.1	NM - (Mc n NM) - (M n NM)	827
d.16.1.5	NM - (Mc n NM) - (M n NM)	827
d.38.1.4	NM - (Mc n NM) - (M n NM)	827
d.66.1.6	NM - (Mc n NM) - (M n NM)	827
a.4.9.1	NM - (Mc n NM) - (M n NM)	827
b.29.1.2	NM - (Mc n NM) - (M n NM)	827
c.121.1.1	NM - (Mc n NM) - (M n NM)	827
c.18.1.1	NM - (Mc n NM) - (M n NM)	827
f.4.3.3	NM - (Mc n NM) - (M n NM)	827
a.5.7.1	NM - (Mc n NM) - (M n NM)	827
b.113.1.1	NM - (Mc n NM) - (M n NM)	827
c.1.8.13	NM - (Mc n NM) - (M n NM)	827
c.69.1.28	NM - (Mc n NM) - (M n NM)	827
e.38.1.1	NM - (Mc n NM) - (M n NM)	827
c.125.1.1	NM - (Mc n NM) - (M n NM)	827
d.16.1.2	NM - (Mc n NM) - (M n NM)	827
b.67.2.1	NM - (Mc n NM) - (M n NM)	827
c.122.1.1	NM - (Mc n NM) - (M n NM)	827
c.66.1.30	NM - (Mc n NM) - (M n NM)	827
d.265.1.2	NM - (Mc n NM) - (M n NM)	827
a.28.1.1	NM - (Mc n NM) - (M n NM)	827
a.3.1.1	NM - (Mc n NM) - (M n NM)	827
b.3.4.1	NM - (Mc n NM) - (M n NM)	827
c.66.1.24	NM - (Mc n NM) - (M n NM)	827
d.110.3.7	NM - (Mc n NM) - (M n NM)	827
d.3.1.5	NM - (Mc n NM) - (M n NM)	827
h.4.5.1	NM - (Mc n NM) - (M n NM)	827
a.152.1.1	NM - (Mc n NM) - (M n NM)	827
b.122.1.10	NM - (Mc n NM) - (M n NM)	827
d.55.1.1	NM - (Mc n NM) - (M n NM)	827
d.66.1.4	NM - (Mc n NM) - (M n NM)	827
e.39.1.1	NM - (Mc n NM) - (M n NM)	827
c.23.16.7	NM - (Mc n NM) - (M n NM)	827
d.47.1.1	NM - (Mc n NM) - (M n NM)	827
d.52.7.1	NM - (Mc n NM) - (M n NM)	827
b.36.1.1	NM - (Mc n NM) - (M n NM)	827
b.72.2.1	NM - (Mc n NM) - (M n NM)	827
d.113.1.6	NM - (Mc n NM) - (M n NM)	827
d.265.1.1	NM - (Mc n NM) - (M n NM)	827
d.58.13.1	NM - (Mc n NM) - (M n NM)	827
c.49.2.1	NM - (Mc n NM) - (M n NM)	827
d.12.1.1	NM - (Mc n NM) - (M n NM)	827
d.43.1.1	NM - (Mc n NM) - (M n NM)	827
d.68.1.1	NM - (Mc n NM) - (M n NM)	827
c.1.20.1	NM - (Mc n NM) - (M n NM)	827
c.22.1.1	NM - (Mc n NM) - (M n NM)	827
a.25.3.1	NM - (Mc n NM) - (M n NM)	827
b.1.7.1	NM - (Mc n NM) - (M n NM)	827
b.87.1.2	NM - (Mc n NM) - (M n NM)	827
c.138.1.1	NM - (Mc n NM) - (M n NM)	827
b.34.6.3	NM - (Mc n NM) - (M n NM)	827
a.100.1.10	NM - (Mc n NM) - (M n NM)	827
b.1.18.17	NM - (Mc n NM) - (M n NM)	827
b.29.1.9	NM - (Mc n NM) - (M n NM)	827
b.82.2.2	NM - (Mc n NM) - (M n NM)	827
d.32.1.6	NM - (Mc n NM) - (M n NM)	827
d.92.1.1	NM - (Mc n NM) - (M n NM)	827
d.96.1.4	NM - (Mc n NM) - (M n NM)	827
a.81.1.1	NM - (Mc n NM) - (M n NM)	827
c.108.1.3	NM - (Mc n NM) - (M n NM)	827
c.23.10.6	NM - (Mc n NM) - (M n NM)	827
a.132.1.1	NM - (Mc n NM) - (M n NM)	827
a.60.7.1	NM - (Mc n NM) - (M n NM)	827
b.46.1.2	NM - (Mc n NM) - (M n NM)	827
b.60.1.8	NM - (Mc n NM) - (M n NM)	827
c.66.1.49	NM - (Mc n NM) - (M n NM)	827
d.65.1.4	NM - (Mc n NM) - (M n NM)	827
a.172.1.1	NM - (Mc n NM) - (M n NM)	827
a.2.1.1	NM - (Mc n NM) - (M n NM)	827
a.2.9.1	NM - (Mc n NM) - (M n NM)	827
b.111.1.1	NM - (Mc n NM) - (M n NM)	827
c.120.1.2	NM - (Mc n NM) - (M n NM)	827
c.52.1.15	NM - (Mc n NM) - (M n NM)	827
d.218.1.8	NM - (Mc n NM) - (M n NM)	827
d.32.1.7	NM - (Mc n NM) - (M n NM)	827
d.66.1.5	NM - (Mc n NM) - (M n NM)	827
g.54.1.1	NM - (Mc n NM) - (M n NM)	827
a.118.1.17	NM - (Mc n NM) - (M n NM)	827
b.11.1.6	NM - (Mc n NM) - (M n NM)	827
c.55.3.8	NM - (Mc n NM) - (M n NM)	827
c.69.1.27	NM - (Mc n NM) - (M n NM)	827
c.78.1.1	NM - (Mc n NM) - (M n NM)	827
e.8.1.1	NM - (Mc n NM) - (M n NM)	827
a.128.1.1	NM - (Mc n NM) - (M n NM)	827
a.213.1.2	NM - (Mc n NM) - (M n NM)	827
a.24.13.1	NM - (Mc n NM) - (M n NM)	827
b.41.1.4	NM - (Mc n NM) - (M n NM)	827
b.43.3.4	NM - (Mc n NM) - (M n NM)	827
b.67.2.4	NM - (Mc n NM) - (M n NM)	827
c.1.1.1	NM - (Mc n NM) - (M n NM)	827
c.55.3.1	NM - (Mc n NM) - (M n NM)	827
c.72.3.1	NM - (Mc n NM) - (M n NM)	827
c.86.1.1	NM - (Mc n NM) - (M n NM)	827
a.102.1.6	NM - (Mc n NM) - (M n NM)	827
a.149.1.1	NM - (Mc n NM) - (M n NM)	827
b.40.4.2	NM - (Mc n NM) - (M n NM)	827
b.80.1.8	NM - (Mc n NM) - (M n NM)	827
c.15.1.2	NM - (Mc n NM) - (M n NM)	827
c.24.1.1	NM - (Mc n NM) - (M n NM)	827
d.11.1.1	NM - (Mc n NM) - (M n NM)	827
g.39.1.11	NM - (Mc n NM) - (M n NM)	827
a.100.1.9	NM - (Mc n NM) - (M n NM)	827
a.102.4.2	NM - (Mc n NM) - (M n NM)	827
a.202.1.1	NM - (Mc n NM) - (M n NM)	827
a.46.2.1	NM - (Mc n NM) - (M n NM)	827
a.6.1.1	NM - (Mc n NM) - (M n NM)	827
a.92.1.1	NM - (Mc n NM) - (M n NM)	827
b.121.2.3	NM - (Mc n NM) - (M n NM)	827
b.49.2.2	NM - (Mc n NM) - (M n NM)	827
c.2.1.12	NM - (Mc n NM) - (M n NM)	827
c.27.1.1	NM - (Mc n NM) - (M n NM)	827
c.52.1.4	NM - (Mc n NM) - (M n NM)	827
c.55.7.1	NM - (Mc n NM) - (M n NM)	827
c.87.1.5	NM - (Mc n NM) - (M n NM)	827
f.1.2.1	NM - (Mc n NM) - (M n NM)	827
h.4.6.1	NM - (Mc n NM) - (M n NM)	827
a.29.11.1	NM - (Mc n NM) - (M n NM)	827
a.30.8.1	NM - (Mc n NM) - (M n NM)	827
a.4.14.1	NM - (Mc n NM) - (M n NM)	827
b.1.20.1	NM - (Mc n NM) - (M n NM)	827
b.18.1.19	NM - (Mc n NM) - (M n NM)	827
b.77.2.1	NM - (Mc n NM) - (M n NM)	827
c.1.21.1	NM - (Mc n NM) - (M n NM)	827
c.51.5.1	NM - (Mc n NM) - (M n NM)	827
c.56.5.6	NM - (Mc n NM) - (M n NM)	827
c.66.1.13	NM - (Mc n NM) - (M n NM)	827
c.72.1.2	NM - (Mc n NM) - (M n NM)	827
c.97.1.4	NM - (Mc n NM) - (M n NM)	827
d.13.1.2	NM - (Mc n NM) - (M n NM)	827
d.166.1.4	NM - (Mc n NM) - (M n NM)	827
d.89.1.3	NM - (Mc n NM) - (M n NM)	827
g.3.7.1	NM - (Mc n NM) - (M n NM)	827
a.115.1.2	NM - (Mc n NM) - (M n NM)	827
a.23.3.1	NM - (Mc n NM) - (M n NM)	827
a.79.1.3	NM - (Mc n NM) - (M n NM)	827
b.29.1.24	NM - (Mc n NM) - (M n NM)	827
b.29.1.8	NM - (Mc n NM) - (M n NM)	827
b.34.1.3	NM - (Mc n NM) - (M n NM)	827
b.37.1.1	NM - (Mc n NM) - (M n NM)	827
b.68.6.2	NM - (Mc n NM) - (M n NM)	827
b.85.5.1	NM - (Mc n NM) - (M n NM)	827
c.1.25.1	NM - (Mc n NM) - (M n NM)	827
c.52.1.12	NM - (Mc n NM) - (M n NM)	827
c.52.1.2	NM - (Mc n NM) - (M n NM)	827
c.52.1.5	NM - (Mc n NM) - (M n NM)	827
c.52.1.7	NM - (Mc n NM) - (M n NM)	827
c.66.1.12	NM - (Mc n NM) - (M n NM)	827
c.66.1.38	NM - (Mc n NM) - (M n NM)	827
c.98.1.1	NM - (Mc n NM) - (M n NM)	827
d.103.1.1	NM - (Mc n NM) - (M n NM)	827
d.172.1.1	NM - (Mc n NM) - (M n NM)	827
d.277.1.1	NM - (Mc n NM) - (M n NM)	827
d.58.26.6	NM - (Mc n NM) - (M n NM)	827
d.98.1.1	NM - (Mc n NM) - (M n NM)	827
e.45.1.1	NM - (Mc n NM) - (M n NM)	827
f.1.3.1	NM - (Mc n NM) - (M n NM)	827
f.4.4.2	NM - (Mc n NM) - (M n NM)	827
g.8.1.2	NM - (Mc n NM) - (M n NM)	827
h.1.4.1	NM - (Mc n NM) - (M n NM)	827
a.137.2.1	NM - (Mc n NM) - (M n NM)	827
a.25.2.1	NM - (Mc n NM) - (M n NM)	827
a.254.1.1	NM - (Mc n NM) - (M n NM)	827
a.43.1.4	NM - (Mc n NM) - (M n NM)	827
b.121.4.1	NM - (Mc n NM) - (M n NM)	827
b.147.1.1	NM - (Mc n NM) - (M n NM)	827
b.18.1.16	NM - (Mc n NM) - (M n NM)	827
b.53.1.1	NM - (Mc n NM) - (M n NM)	827
c.19.1.3	NM - (Mc n NM) - (M n NM)	827
c.52.1.17	NM - (Mc n NM) - (M n NM)	827
c.52.1.29	NM - (Mc n NM) - (M n NM)	827
c.66.1.25	NM - (Mc n NM) - (M n NM)	827
c.69.1.22	NM - (Mc n NM) - (M n NM)	827
c.7.1.2	NM - (Mc n NM) - (M n NM)	827
d.108.1.9	NM - (Mc n NM) - (M n NM)	827
d.196.1.1	NM - (Mc n NM) - (M n NM)	827
d.204.1.1	NM - (Mc n NM) - (M n NM)	827
d.243.1.1	NM - (Mc n NM) - (M n NM)	827
d.92.1.7	NM - (Mc n NM) - (M n NM)	827
e.27.1.1	NM - (Mc n NM) - (M n NM)	827
e.34.1.1	NM - (Mc n NM) - (M n NM)	827
g.3.6.2	NM - (Mc n NM) - (M n NM)	827
a.18.1.1	NM - (Mc n NM) - (M n NM)	827
a.206.1.1	NM - (Mc n NM) - (M n NM)	827
a.22.1.4	NM - (Mc n NM) - (M n NM)	827
a.25.1.2	NM - (Mc n NM) - (M n NM)	827
a.4.5.51	NM - (Mc n NM) - (M n NM)	827
a.63.1.1	NM - (Mc n NM) - (M n NM)	827
a.64.1.4	NM - (Mc n NM) - (M n NM)	827
a.8.9.1	NM - (Mc n NM) - (M n NM)	827
b.1.18.13	NM - (Mc n NM) - (M n NM)	827
b.110.1.1	NM - (Mc n NM) - (M n NM)	827
b.121.4.7	NM - (Mc n NM) - (M n NM)	827
c.108.1.14	NM - (Mc n NM) - (M n NM)	827
c.23.13.1	NM - (Mc n NM) - (M n NM)	827
c.52.1.18	NM - (Mc n NM) - (M n NM)	827
d.255.1.1	NM - (Mc n NM) - (M n NM)	827
d.285.1.1	NM - (Mc n NM) - (M n NM)	827
d.311.1.1	NM - (Mc n NM) - (M n NM)	827
d.323.1.1	NM - (Mc n NM) - (M n NM)	827
d.323.1.2	NM - (Mc n NM) - (M n NM)	827
d.58.32.3	NM - (Mc n NM) - (M n NM)	827
d.89.1.5	NM - (Mc n NM) - (M n NM)	827
e.8.1.4	NM - (Mc n NM) - (M n NM)	827
f.6.1.1	NM - (Mc n NM) - (M n NM)	827
g.13.1.1	NM - (Mc n NM) - (M n NM)	827
a.111.1.1	NM - (Mc n NM) - (M n NM)	827
a.182.1.1	NM - (Mc n NM) - (M n NM)	827
a.24.16.2	NM - (Mc n NM) - (M n NM)	827
a.24.5.1	NM - (Mc n NM) - (M n NM)	827
a.29.8.2	NM - (Mc n NM) - (M n NM)	827
a.30.6.1	NM - (Mc n NM) - (M n NM)	827
b.1.19.1	NM - (Mc n NM) - (M n NM)	827
b.144.1.1	NM - (Mc n NM) - (M n NM)	827
b.150.1.1	NM - (Mc n NM) - (M n NM)	827
b.30.5.5	NM - (Mc n NM) - (M n NM)	827
b.34.1.2	NM - (Mc n NM) - (M n NM)	827
c.102.1.1	NM - (Mc n NM) - (M n NM)	827
c.116.1.5	NM - (Mc n NM) - (M n NM)	827
d.166.1.6	NM - (Mc n NM) - (M n NM)	827
d.17.1.4	NM - (Mc n NM) - (M n NM)	827
d.195.1.1	NM - (Mc n NM) - (M n NM)	827
d.3.1.10	NM - (Mc n NM) - (M n NM)	827
d.4.1.1	NM - (Mc n NM) - (M n NM)	827
d.79.5.1	NM - (Mc n NM) - (M n NM)	827
f.9.1.1	NM - (Mc n NM) - (M n NM)	827
a.149.1.2	NM - (Mc n NM) - (M n NM)	827
a.150.1.1	NM - (Mc n NM) - (M n NM)	827
b.109.1.1	NM - (Mc n NM) - (M n NM)	827
b.121.2.2	NM - (Mc n NM) - (M n NM)	827
b.29.1.17	NM - (Mc n NM) - (M n NM)	827
b.61.2.1	NM - (Mc n NM) - (M n NM)	827
b.82.3.3	NM - (Mc n NM) - (M n NM)	827
b.98.1.1	NM - (Mc n NM) - (M n NM)	827
c.1.31.1	NM - (Mc n NM) - (M n NM)	827
c.23.1.7	NM - (Mc n NM) - (M n NM)	827
c.23.3.1	NM - (Mc n NM) - (M n NM)	827
c.66.1.48	NM - (Mc n NM) - (M n NM)	827
d.294.1.2	NM - (Mc n NM) - (M n NM)	827
d.296.1.2	NM - (Mc n NM) - (M n NM)	827
d.319.1.1	NM - (Mc n NM) - (M n NM)	827
d.94.1.1	NM - (Mc n NM) - (M n NM)	827
f.6.1.2	NM - (Mc n NM) - (M n NM)	827
a.239.1.1	NM - (Mc n NM) - (M n NM)	827
b.138.1.1	NM - (Mc n NM) - (M n NM)	827
b.154.1.1	NM - (Mc n NM) - (M n NM)	827
b.40.11.1	NM - (Mc n NM) - (M n NM)	827
b.48.1.1	NM - (Mc n NM) - (M n NM)	827
c.1.19.2	NM - (Mc n NM) - (M n NM)	827
c.1.21.2	NM - (Mc n NM) - (M n NM)	827
c.23.10.5	NM - (Mc n NM) - (M n NM)	827
c.55.3.3	NM - (Mc n NM) - (M n NM)	827
d.264.1.3	NM - (Mc n NM) - (M n NM)	827
d.80.1.6	NM - (Mc n NM) - (M n NM)	827
g.2.3.1	NM - (Mc n NM) - (M n NM)	827
a.25.4.2	NM - (Mc n NM) - (M n NM)	827
b.161.1.1	NM - (Mc n NM) - (M n NM)	827
b.68.3.1	NM - (Mc n NM) - (M n NM)	827
b.70.1.1	NM - (Mc n NM) - (M n NM)	827
c.1.8.4	NM - (Mc n NM) - (M n NM)	827
c.67.1.8	NM - (Mc n NM) - (M n NM)	827
d.17.4.4	NM - (Mc n NM) - (M n NM)	827
d.58.39.1	NM - (Mc n NM) - (M n NM)	827
a.118.21.1	NM - (Mc n NM) - (M n NM)	827
a.130.1.4	NM - (Mc n NM) - (M n NM)	827
a.152.1.4	NM - (Mc n NM) - (M n NM)	827
a.243.1.1	NM - (Mc n NM) - (M n NM)	827
a.73.1.1	NM - (Mc n NM) - (M n NM)	827
a.8.3.3	NM - (Mc n NM) - (M n NM)	827
c.23.1.3	NM - (Mc n NM) - (M n NM)	827
c.51.3.1	NM - (Mc n NM) - (M n NM)	827
c.55.3.11	NM - (Mc n NM) - (M n NM)	827
c.6.2.2	NM - (Mc n NM) - (M n NM)	827
d.182.1.1	NM - (Mc n NM) - (M n NM)	827
d.92.1.6	NM - (Mc n NM) - (M n NM)	827
e.62.1.2	NM - (Mc n NM) - (M n NM)	827
a.2.20.1	NM - (Mc n NM) - (M n NM)	827
a.220.1.1	NM - (Mc n NM) - (M n NM)	827
b.1.18.14	NM - (Mc n NM) - (M n NM)	827
b.34.4.4	NM - (Mc n NM) - (M n NM)	827
c.1.10.7	NM - (Mc n NM) - (M n NM)	827
c.1.8.3	NM - (Mc n NM) - (M n NM)	827
h.1.17.1	NM - (Mc n NM) - (M n NM)	827
c.47.1.15	NM - (Mc n NM) - (M n NM)	827
c.55.5.2	NM - (Mc n NM) - (M n NM)	827
c.92.2.3	NM - (Mc n NM) - (M n NM)	827
d.17.4.1	NM - (Mc n NM) - (M n NM)	827
d.2.1.3	NM - (Mc n NM) - (M n NM)	827
d.231.1.1	NM - (Mc n NM) - (M n NM)	827
d.3.1.15	NM - (Mc n NM) - (M n NM)	827
d.58.31.2	NM - (Mc n NM) - (M n NM)	827
f.30.1.1	NM - (Mc n NM) - (M n NM)	827
g.41.5.2	NM - (Mc n NM) - (M n NM)	827
g.77.1.1	NM - (Mc n NM) - (M n NM)	827
b.29.1.20	NM - (Mc n NM) - (M n NM)	827
b.42.5.2	NM - (Mc n NM) - (M n NM)	827
c.23.5.6	NM - (Mc n NM) - (M n NM)	827
c.47.1.17	NM - (Mc n NM) - (M n NM)	827
c.92.1.2	NM - (Mc n NM) - (M n NM)	827
d.159.1.9	NM - (Mc n NM) - (M n NM)	827
d.58.10.2	NM - (Mc n NM) - (M n NM)	827
g.17.1.5	NM - (Mc n NM) - (M n NM)	827
a.1.1.3	NM - (Mc n NM) - (M n NM)	827
a.120.1.1	NM - (Mc n NM) - (M n NM)	827
a.248.1.1	NM - (Mc n NM) - (M n NM)	827
a.4.5.12	NM - (Mc n NM) - (M n NM)	827
b.1.13.1	NM - (Mc n NM) - (M n NM)	827
b.3.7.1	NM - (Mc n NM) - (M n NM)	827
d.129.10.1	NM - (Mc n NM) - (M n NM)	827
g.41.7.1	NM - (Mc n NM) - (M n NM)	827
a.4.1.16	NM - (Mc n NM) - (M n NM)	827
a.60.15.1	NM - (Mc n NM) - (M n NM)	827
b.34.4.3	NM - (Mc n NM) - (M n NM)	827
c.1.29.1	NM - (Mc n NM) - (M n NM)	827
c.148.1.1	NM - (Mc n NM) - (M n NM)	827
c.55.3.4	NM - (Mc n NM) - (M n NM)	827
c.96.1.1	NM - (Mc n NM) - (M n NM)	827
d.14.1.12	NM - (Mc n NM) - (M n NM)	827
d.18.1.2	NM - (Mc n NM) - (M n NM)	827
d.290.1.1	NM - (Mc n NM) - (M n NM)	827
d.317.1.1	NM - (Mc n NM) - (M n NM)	827
d.58.27.1	NM - (Mc n NM) - (M n NM)	827
a.138.1.1	NM - (Mc n NM) - (M n NM)	827
a.34.1.1	NM - (Mc n NM) - (M n NM)	827
b.1.9.1	NM - (Mc n NM) - (M n NM)	827
b.40.4.7	NM - (Mc n NM) - (M n NM)	827
b.77.1.1	NM - (Mc n NM) - (M n NM)	827
c.1.8.12	NM - (Mc n NM) - (M n NM)	827
d.110.5.1	NM - (Mc n NM) - (M n NM)	827
d.17.4.12	NM - (Mc n NM) - (M n NM)	827
d.58.58.1	NM - (Mc n NM) - (M n NM)	827
g.47.1.1	NM - (Mc n NM) - (M n NM)	827
a.64.1.3	NM - (Mc n NM) - (M n NM)	827
b.34.16.1	NM - (Mc n NM) - (M n NM)	827
c.39.1.1	NM - (Mc n NM) - (M n NM)	827
c.55.3.7	NM - (Mc n NM) - (M n NM)	827
d.3.1.14	NM - (Mc n NM) - (M n NM)	827
d.81.3.1	NM - (Mc n NM) - (M n NM)	827
e.26.1.1	NM - (Mc n NM) - (M n NM)	827
f.31.1.1	NM - (Mc n NM) - (M n NM)	827
a.156.1.3	NM - (Mc n NM) - (M n NM)	827
a.4.5.49	NM - (Mc n NM) - (M n NM)	827
b.34.12.1	NM - (Mc n NM) - (M n NM)	827
b.35.2.1	NM - (Mc n NM) - (M n NM)	827
b.84.2.2	NM - (Mc n NM) - (M n NM)	827
c.66.1.50	NM - (Mc n NM) - (M n NM)	827
c.68.1.16	NM - (Mc n NM) - (M n NM)	827
d.65.1.3	NM - (Mc n NM) - (M n NM)	827
b.18.1.3	NM - (Mc n NM) - (M n NM)	827
d.107.1.3	NM - (Mc n NM) - (M n NM)	827
d.156.1.2	NM - (Mc n NM) - (M n NM)	827
d.296.1.1	NM - (Mc n NM) - (M n NM)	827
b.158.1.1	NM - (Mc n NM) - (M n NM)	827
c.1.15.7	NM - (Mc n NM) - (M n NM)	827
c.23.5.7	NM - (Mc n NM) - (M n NM)	827
d.159.1.8	NM - (Mc n NM) - (M n NM)	827
d.4.1.3	NM - (Mc n NM) - (M n NM)	827
d.58.18.11	NM - (Mc n NM) - (M n NM)	827
e.61.1.1	NM - (Mc n NM) - (M n NM)	827
f.4.1.2	NM - (Mc n NM) - (M n NM)	827
a.4.5.48	NM - (Mc n NM) - (M n NM)	827
b.157.1.1	NM - (Mc n NM) - (M n NM)	827
c.23.5.1	NM - (Mc n NM) - (M n NM)	827
c.48.1.3	NM - (Mc n NM) - (M n NM)	827
d.58.24.1	NM - (Mc n NM) - (M n NM)	827
d.75.1.1	NM - (Mc n NM) - (M n NM)	827
d.166.1.1	NM - (Mc n NM) - (M n NM)	827
b.100.1.1	NM - (Mc n NM) - (M n NM)	827
b.94.1.1	NM - (Mc n NM) - (M n NM)	827
c.1.8.8	NM - (Mc n NM) - (M n NM)	827
c.133.1.1	NM - (Mc n NM) - (M n NM)	827
c.36.1.12	NM - (Mc n NM) - (M n NM)	827
c.64.1.1	NM - (Mc n NM) - (M n NM)	827
c.69.1.31	NM - (Mc n NM) - (M n NM)	827
d.17.6.1	NM - (Mc n NM) - (M n NM)	827
d.32.1.5	NM - (Mc n NM) - (M n NM)	827
a.4.5.9	NM - (Mc n NM) - (M n NM)	827
c.119.1.1	NM - (Mc n NM) - (M n NM)	827
c.44.2.1	NM - (Mc n NM) - (M n NM)	827
d.242.1.1	NM - (Mc n NM) - (M n NM)	827
d.58.22.1	NM - (Mc n NM) - (M n NM)	827
d.86.1.2	NM - (Mc n NM) - (M n NM)	827
e.62.1.1	NM - (Mc n NM) - (M n NM)	827
a.7.16.1	NM - (Mc n NM) - (M n NM)	827
b.1.11.1	NM - (Mc n NM) - (M n NM)	827
b.2.3.2	NM - (Mc n NM) - (M n NM)	827
b.80.1.11	NM - (Mc n NM) - (M n NM)	827
b.81.3.1	NM - (Mc n NM) - (M n NM)	827
d.58.4.6	NM - (Mc n NM) - (M n NM)	827
g.3.1.1	NM - (Mc n NM) - (M n NM)	827
b.16.1.1	NM - (Mc n NM) - (M n NM)	827
b.2.2.3	NM - (Mc n NM) - (M n NM)	827
b.67.2.3	NM - (Mc n NM) - (M n NM)	827
c.56.7.1	NM - (Mc n NM) - (M n NM)	827
c.66.1.5	NM - (Mc n NM) - (M n NM)	827
d.155.1.2	NM - (Mc n NM) - (M n NM)	827
a.130.1.2	NM - (Mc n NM) - (M n NM)	827
d.108.1.8	NM - (Mc n NM) - (M n NM)	827
d.316.1.1	NM - (Mc n NM) - (M n NM)	827
d.67.4.1	NM - (Mc n NM) - (M n NM)	827
a.205.1.1	NM - (Mc n NM) - (M n NM)	827
a.24.16.3	NM - (Mc n NM) - (M n NM)	827
a.43.1.5	NM - (Mc n NM) - (M n NM)	827
c.23.14.3	NM - (Mc n NM) - (M n NM)	827
c.47.1.7	NM - (Mc n NM) - (M n NM)	827
c.52.1.14	NM - (Mc n NM) - (M n NM)	827
a.124.1.2	NM - (Mc n NM) - (M n NM)	827
c.136.1.1	NM - (Mc n NM) - (M n NM)	827
c.18.1.3	NM - (Mc n NM) - (M n NM)	827
c.66.1.19	NM - (Mc n NM) - (M n NM)	827
d.58.47.1	NM - (Mc n NM) - (M n NM)	827
f.8.1.1	NM - (Mc n NM) - (M n NM)	827
a.4.13.3	NM - (Mc n NM) - (M n NM)	827
d.246.1.1	NM - (Mc n NM) - (M n NM)	827
f.4.3.2	NM - (Mc n NM) - (M n NM)	827
g.72.1.1	NM - (Mc n NM) - (M n NM)	827
b.25.1.1	NM - (Mc n NM) - (M n NM)	827
b.67.3.1	NM - (Mc n NM) - (M n NM)	827
d.157.1.8	NM - (Mc n NM) - (M n NM)	827
a.266.1.2	NM - (Mc n NM) - (M n NM)	827
b.54.1.1	NM - (Mc n NM) - (M n NM)	827
c.108.1.20	NM - (Mc n NM) - (M n NM)	827
c.26.2.6	NM - (Mc n NM) - (M n NM)	827
c.77.1.2	NM - (Mc n NM) - (M n NM)	827
d.308.1.1	NM - (Mc n NM) - (M n NM)	827
a.60.5.1	NM - (Mc n NM) - (M n NM)	827
d.290.1.3	NM - (Mc n NM) - (M n NM)	827
a.133.1.1	NM - (Mc n NM) - (M n NM)	827
a.24.3.2	NM - (Mc n NM) - (M n NM)	827
a.29.6.1	NM - (Mc n NM) - (M n NM)	827
b.80.7.1	NM - (Mc n NM) - (M n NM)	827
a.52.1.1	NM - (Mc n NM) - (M n NM)	827
d.129.4.1	NM - (Mc n NM) - (M n NM)	827
d.190.1.1	NM - (Mc n NM) - (M n NM)	827
d.330.1.1	NM - (Mc n NM) - (M n NM)	827
a.159.5.1	NM - (Mc n NM) - (M n NM)	827
a.199.1.1	NM - (Mc n NM) - (M n NM)	827
a.6.1.6	NM - (Mc n NM) - (M n NM)	827
d.58.38.1	NM - (Mc n NM) - (M n NM)	827
d.153.1.2	NM - (Mc n NM) - (M n NM)	827
a.4.5.53	NM - (Mc n NM) - (M n NM)	827
a.60.4.2	NM - (Mc n NM) - (M n NM)	827
b.143.1.1	NM - (Mc n NM) - (M n NM)	827
b.72.3.1	NM - (Mc n NM) - (M n NM)	827
b.86.1.1	NM - (Mc n NM) - (M n NM)	827
c.23.10.7	NM - (Mc n NM) - (M n NM)	827
c.47.1.16	NM - (Mc n NM) - (M n NM)	827
d.218.1.6	NM - (Mc n NM) - (M n NM)	827
d.232.1.1	NM - (Mc n NM) - (M n NM)	827
a.71.1.1	NM - (Mc n NM) - (M n NM)	827
b.85.3.1	NM - (Mc n NM) - (M n NM)	827
d.128.1.4	NM - (Mc n NM) - (M n NM)	827
a.198.1.1	NM - (Mc n NM) - (M n NM)	827
a.48.4.1	NM - (Mc n NM) - (M n NM)	827
c.51.2.1	NM - (Mc n NM) - (M n NM)	827
g.25.1.1	NM - (Mc n NM) - (M n NM)	827
a.211.1.4	NM - (Mc n NM) - (M n NM)	827
b.80.3.1	NM - (Mc n NM) - (M n NM)	827
c.24.1.2	NM - (Mc n NM) - (M n NM)	827
d.71.1.1	NM - (Mc n NM) - (M n NM)	827
b.122.1.3	NM - (Mc n NM) - (M n NM)	827
b.82.2.1	NM - (Mc n NM) - (M n NM)	827
c.26.1.5	NM - (Mc n NM) - (M n NM)	827
d.68.4.1	NM - (Mc n NM) - (M n NM)	827
d.22.1.2	NM - (Mc n NM) - (M n NM)	827
g.46.1.1	NM - (Mc n NM) - (M n NM)	827
a.118.23.1	NM - (Mc n NM) - (M n NM)	827
b.38.1.2	NM - (Mc n NM) - (M n NM)	827
c.7.1.3	NM - (Mc n NM) - (M n NM)	827
b.34.11.2	NM - (Mc n NM) - (M n NM)	827
g.41.15.1	NM - (Mc n NM) - (M n NM)	827
a.24.25.1	NM - (Mc n NM) - (M n NM)	827
b.166.1.1	NM - (Mc n NM) - (M n NM)	827
b.82.1.6	NM - (Mc n NM) - (M n NM)	827
c.108.1.22	NM - (Mc n NM) - (M n NM)	827
d.107.1.1	NM - (Mc n NM) - (M n NM)	827
c.66.1.16	NM - (Mc n NM) - (M n NM)	827
a.119.1.2	NM - (Mc n NM) - (M n NM)	827
a.7.5.1	NM - (Mc n NM) - (M n NM)	827
c.3.1.7	NM - (Mc n NM) - (M n NM)	827
c.8.9.1	NM - (Mc n NM) - (M n NM)	827
d.113.1.3	NM - (Mc n NM) - (M n NM)	827
d.170.1.2	NM - (Mc n NM) - (M n NM)	827
h.1.2.1	NM - (Mc n NM) - (M n NM)	827
h.3.2.1	NM - (Mc n NM) - (M n NM)	827
c.2.1.11	NM - (Mc n NM) - (M n NM)	827
c.66.1.37	NM - (Mc n NM) - (M n NM)	827
c.66.1.51	NM - (Mc n NM) - (M n NM)	827
[truncated: 282 more rows]
