# Supplementary material for: Tracing the birth of structural domains from loops during protein evolution
Source: Sci Rep. 2023 Sep 6;13:14688. doi: 10.1038/s41598-023-41556-w (PMC10482863; doi:10.1038/s41598-023-41556-w)
Supplement: Supplementary file 3 — Supplementary Information 3. [file 41598_2023_41556_MOESM3_ESM.xlsx]

## Sheet: M n NM n Mc (19)
M n NM n Mc (19)			FF	loop-M	loop age		FF-one-assoc	loop-once-NM	loop-FF same age		FF-one-assoc	Loop-Domain-SameAge-Mc
c.67.1.1	0.107296		c.67.1.1	DS.GE.0.1.1	0.128755		c.67.1.1	DS.BK.6.26.1	0.107296		c.67.1.1	DS.HE.5.24.1	0.107296
c.67.1.3	0.107296		c.67.1.1	DS.HE.2.1.1	0.227468		c.67.1.1	DS.BN.12.4.1	0.107296		c.67.1.3	DS.HE.5.24.1	0.107296
c.62.1.1	0.137339		c.67.1.1	DS.HE.3.1.13	0.296137		c.67.1.1	DS.EG.0.2.23	0.107296		c.62.1.1	DS.HE.2.3.1	0.137339
d.144.1.7	0.137339		c.67.1.1	DS.HG.3.1.1	0.360515		c.67.1.1	DS.EG.3.16.1	0.107296		d.144.1.7	DS.HE.2.3.1	0.137339
c.26.2.4	0.145923		c.67.1.1	DS.EH.2.4.1	0.463519		c.67.1.1	DS.EG.7.4.1	0.107296		c.26.2.4	DS.HE.5.105.1	0.145923
d.110.3.2	0.145923		c.67.1.1	DS.HE.1.5.1	0.467811		c.67.1.1	DS.EH.1.14.1	0.107296		d.110.3.2	DS.HE.5.105.1	0.145923
c.1.32.1	0.32618		c.67.1.1	DS.BK.1.1.1	0.493562		c.67.1.1	DS.EH.11.1.1	0.107296		c.1.32.1	DS.GH.2.3.9	0.32618
c.69.1.7	0.32618		c.67.1.1	DS.BK.1.1.20	0.523605		c.67.1.1	DS.EH.11.10.1	0.107296		c.69.1.7	DS.GH.2.3.9	0.32618
c.55.1.13	0.32618		c.67.1.3	DS.HE.2.7.2	0.472103		c.67.1.1	DS.EH.11.3.1	0.107296		c.55.1.13	DS.HG.0.2.16	0.32618
b.40.7.1	0.347639		c.62.1.1	DS.BN.3.18.1	0.158798		c.67.1.1	DS.EH.2.27.1	0.107296		b.40.7.1	DS.BN.2.3.44	0.347639
b.82.2.10	0.347639		d.144.1.7	DS.GE.0.1.1	0.128755		c.67.1.1	DS.EH.4.45.2	0.107296		b.82.2.10	DS.BN.2.3.44	0.347639
a.29.3.2	0.459227		c.26.2.4	DS.EH.1.9.7	0.351931		c.67.1.1	DS.EH.5.41.1	0.107296		a.29.3.2	DS.HG.0.1.130	0.459227
c.77.1.5	0.459227		c.26.2.4	DS.HH.3.26.5	0.493562		c.67.1.1	DS.GE.2.6.3	0.107296		c.77.1.5	DS.HG.0.1.130	0.459227
a.118.20.1	0.480687		d.110.3.2	DS.HG.4.24.2	0.545064		c.67.1.1	DS.GE.2.6.4	0.107296		a.118.20.1	DS.HH.3.5.11	0.480687
a.60.2.4	0.480687		c.1.32.1	DS.EH.2.2.19	0.828326		c.67.1.1	DS.GE.4.38.1	0.107296		a.60.2.4	DS.HH.3.5.11	0.480687
c.1.18.3	0.48927		c.69.1.7	DS.HE.4.13.7	0.472103		c.67.1.1	DS.HE.2.1.2	0.107296		c.1.18.3	DS.GH.2.2.3	0.48927
b.57.1.1	0.493562		c.69.1.7	DS.HE.4.61.1	0.476395		c.67.1.1	DS.HH.12.2.1	0.107296		b.57.1.1	DS.HE.2.13.8	0.493562
d.108.1.4	0.493562		c.69.1.7	DS.GE.1.6.5	0.484979		c.67.1.3	DS.BK.9.14.1	0.107296		d.108.1.4	DS.HE.4.3.18	0.493562
b.30.5.9	0.553648		c.69.1.7	DS.HE.4.250.1	0.570815		c.67.1.3	DS.BN.13.2.1	0.107296		b.30.5.9	DS.BN.2.10.8	0.553648
			c.69.1.7	DS.HH.4.10.4	0.609442		c.67.1.3	DS.EH.5.101.1	0.107296
			c.69.1.7	DS.GH.2.9.3	0.793991		c.67.1.3	DS.EH.5.130.1	0.107296
			c.55.1.13	DS.HE.5.170.1	0.424893		c.67.1.3	DS.EH.6.42.1	0.107296
			c.55.1.13	DS.HE.4.62.1	0.463519		c.67.1.3	DS.GG.1.5.2	0.107296
			b.40.7.1	DS.EH.1.1.45	0.420601		c.67.1.3	DS.HE.4.50.3	0.107296
			b.82.2.10	DS.BK.5.116.1	0.523605		c.67.1.3	DS.HG.2.15.2	0.107296
			a.29.3.2	DS.HH.5.11.3	0.759657		c.62.1.1	DS.BN.4.136.1	0.137339
			c.77.1.5	DS.HH.1.2.2	0.44206		c.62.1.1	DS.EH.5.106.1	0.137339
			c.77.1.5	DS.HE.4.5.21	0.476395		c.62.1.1	DS.GE.3.35.2	0.137339
			c.77.1.5	DS.HE.3.159.1	0.648069		c.62.1.1	DS.GH.0.1.67	0.137339
			a.118.20.1	DS.HG.0.1.29	0.484979		d.144.1.7	DS.EG.5.1.1	0.137339
			a.60.2.4	DS.HH.4.13.3	0.88412		d.144.1.7	DS.GE.0.1.9	0.137339
			c.1.18.3	DS.HE.4.34.3	0.493562		d.144.1.7	DS.GH.2.1.13	0.137339
			c.1.18.3	DS.BN.5.2.2	0.67382		d.144.1.7	DS.GH.3.2.1	0.137339
			b.57.1.1	DS.EH.2.56.1	0.575107		d.144.1.7	DS.GH.3.2.3	0.137339
			b.57.1.1	DS.EH.2.5.16	0.609442		d.144.1.7	DS.HE.8.1.1	0.137339
			b.57.1.1	DS.HH.7.6.1	0.991416		d.144.1.7	DS.HG.4.6.3	0.137339
			d.108.1.4	DS.BN.3.80.1	0.618026		d.144.1.7	DS.HG.9.1.1	0.137339
			b.30.5.9	DS.HE.3.20.3	0.351931		d.144.1.7	DS.HG.9.1.2	0.137339
							c.26.2.4	DS.EG.2.10.4	0.145923
							c.26.2.4	DS.EH.2.20.6	0.145923
							c.26.2.4	DS.HE.4.57.2	0.145923
							c.26.2.4	DS.HH.3.7.7	0.145923
							d.110.3.2	DS.HG.4.48.1	0.145923
							c.1.32.1	DS.EG.3.26.2	0.32618
							c.1.32.1	DS.HE.4.9.5	0.32618
							c.69.1.7	DS.EH.5.185.1	0.32618
							c.69.1.7	DS.GH.0.4.2	0.32618
							c.69.1.7	DS.GH.1.2.18	0.32618
							c.69.1.7	DS.HG.1.10.1	0.32618
							c.55.1.13	DS.EG.1.6.9	0.32618
							c.55.1.13	DS.EG.2.1.37	0.32618
							c.55.1.13	DS.EH.3.20.4	0.32618
							c.55.1.13	DS.EH.3.33.1	0.32618
							c.55.1.13	DS.EH.3.8.5	0.32618
							b.40.7.1	DS.BN.2.3.25	0.347639
							b.82.2.10	DS.BN.9.9.1	0.347639
							a.29.3.2	DS.GH.1.1.37	0.459227
							a.29.3.2	DS.GH.5.8.1	0.459227
							c.77.1.5	DS.EH.2.15.2	0.459227
							c.77.1.5	DS.EH.3.1.2	0.459227
							c.77.1.5	DS.EH.6.65.1	0.459227
							c.77.1.5	DS.HE.4.72.2	0.459227
							c.77.1.5	DS.HE.5.1.3	0.459227
							a.118.20.1	DS.GG.2.6.2	0.480687
							a.118.20.1	DS.HH.2.37.1	0.480687
							a.60.2.4	DS.HH.2.36.1	0.480687
							a.60.2.4	DS.HH.4.1.5	0.480687
							c.1.18.3	DS.EH.12.9.1	0.48927
							c.1.18.3	DS.EH.2.1.88	0.48927
							c.1.18.3	DS.HE.4.209.1	0.48927
							c.1.18.3	DS.HE.5.6.8	0.48927
							b.57.1.1	DS.BK.10.7.1	0.493562
							b.57.1.1	DS.BN.2.13.9	0.493562
							b.57.1.1	DS.HG.1.3.8	0.493562
							d.108.1.4	DS.BN.2.6.47	0.493562
							d.108.1.4	DS.EH.4.48.2	0.493562
							d.108.1.4	DS.HE.4.100.1	0.493562
							b.30.5.9	DS.BN.4.80.1	0.553648
							b.30.5.9	DS.GE.2.14.2	0.553648

## Sheet: (Mc n M) - (M n NM n Mc) (1)
(Mc n M) - (M n NM n Mc) (1)			FF	loop-M	loop age		FF-one-assoc	loop-once-NM	loop-FF same age		FF-one-assoc	Loop-Domain-SameAge-Mc
d.25.1.1	0.755365		d.25.1.1	DS.BN.5.38.1	0.798283						d.25.1.1	DS.BN.2.15.1	0.755365

## Sheet: (Mc n NM) - (M n NM n Mc) (10)
(Mc n NM) - (M n NM n Mc) (10)			FF	loop-M	loop age		FF-one-assoc	loop-once-NM	loop-FF same age		FF-one-assoc	Loop-Domain-SameAge-Mc
c.36.1.10	0.193133						c.36.1.10	DS.BK.2.51.1	0.193133		c.36.1.10	DS.EG.0.3.4	0.193133
c.36.1.6	0.193133						c.36.1.10	DS.BN.2.37.1	0.193133		c.36.1.6	DS.EG.0.3.4	0.193133
d.157.1.7	0.32618						c.36.1.10	DS.EG.2.1.52	0.193133		d.157.1.7	DS.HG.0.2.16	0.32618
e.8.1.6	0.484979						c.36.1.10	DS.HH.1.2.27	0.193133		e.8.1.6	DS.BN.2.11.13	0.484979
g.35.1.1	0.484979						c.36.1.6	DS.EH.4.44.1	0.193133		g.35.1.1	DS.BN.2.11.13	0.484979
a.130.1.1	0.484979						c.36.1.6	DS.EH.4.88.1	0.193133		a.130.1.1	DS.HG.0.2.7	0.484979
d.215.1.1	0.484979						c.36.1.6	DS.GG.4.2.1	0.193133		d.215.1.1	DS.HG.0.2.7	0.484979
b.97.1.2	0.493562						c.36.1.6	DS.HE.4.87.1	0.193133		b.97.1.2	DS.HE.4.3.18	0.493562
b.40.10.1	0.553648						d.157.1.7	DS.BK.5.104.1	0.32618		b.40.10.1	DS.BN.2.10.8	0.553648
b.65.1.1	0.755365						d.157.1.7	DS.GE.3.72.1	0.32618		b.65.1.1	DS.BN.2.15.1	0.755365
							d.157.1.7	DS.HE.4.22.3	0.32618
							d.157.1.7	DS.HE.5.46.3	0.32618
							d.157.1.7	DS.HG.2.22.1	0.32618
							e.8.1.6	DS.EH.3.5.16	0.484979
							e.8.1.6	DS.HH.3.10.6	0.484979
							g.35.1.1	DS.BN.9.2.1	0.484979
							g.35.1.1	DS.BN.9.5.1	0.484979
							g.35.1.1	DS.GE.3.21.2	0.484979
							g.35.1.1	DS.GE.3.21.3	0.484979
							g.35.1.1	DS.HG.6.6.1	0.484979
							a.130.1.1	DS.GH.3.3.3	0.484979
							a.130.1.1	DS.HG.0.1.27	0.484979
							d.215.1.1	DS.EH.0.1.48	0.484979
							d.215.1.1	DS.GE.3.68.1	0.484979
							b.97.1.2	DS.BN.2.1.48	0.493562
							b.40.10.1	DS.BN.2.11.19	0.553648
							b.40.10.1	DS.BN.2.5.3	0.553648
							b.65.1.1	DS.GE.3.53.1	0.755365

## Sheet: (M n NM) - (M n NM n Mc) (1109)
(M n NM) - (M n NM n Mc) (1109)			FF	loop-M	loop age		FF-one-assoc	loop-once-NM	loop-FF same age		FF-one-assoc	Loop-Domain-SameAge-Mc
c.37.1.12	0		c.37.1.12	DS.EH.6.1.1	0		c.37.1.12	DS.EH.6.17.1	0
c.37.1.19	0.00429185		c.37.1.12	DS.EH.6.1.4	0.0128755		c.37.1.12	DS.EH.7.6.1	0
c.37.1.20	0.00858369		c.37.1.12	DS.GH.2.2.2	0.321888		c.37.1.19	DS.EH.1.13.3	0.00429185
c.37.1.8	0.0128755		c.37.1.12	DS.HE.0.1.1	0.472103		c.37.1.19	DS.EH.5.6.3	0.00429185
b.40.4.5	0.0171674		c.37.1.12	DS.GH.2.1.4	0.656652		c.37.1.19	DS.HE.10.3.1	0.00429185
c.37.1.10	0.0257511		c.37.1.19	DS.EH.2.1.1	0.124464		c.37.1.20	DS.GH.2.2.7	0.00858369
c.3.1.5	0.0300429		c.37.1.19	DS.EH.3.4.1	0.283262		c.37.1.20	DS.HE.3.26.8	0.00858369
a.118.8.1	0.0343348		c.37.1.19	DS.HE.3.27.1	0.480687		c.37.1.20	DS.HE.4.9.13	0.00858369
d.108.1.1	0.0343348		c.37.1.20	DS.EH.6.1.3	0.0128755		c.37.1.20	DS.HH.6.2.1	0.00858369
a.30.2.1	0.0386266		c.37.1.20	DS.EH.1.1.16	0.145923		c.37.1.20	DS.HH.7.15.1	0.00858369
c.2.1.2	0.0386266		c.37.1.20	DS.EG.1.13.3	0.532189		c.37.1.8	DS.EG.1.17.1	0.0128755
c.2.1.6	0.0386266		c.37.1.20	DS.GH.2.1.12	0.545064		c.37.1.8	DS.EG.1.31.1	0.0128755
c.2.1.3	0.0429185		c.37.1.8	DS.EH.6.1.1	0		c.37.1.8	DS.EG.1.34.1	0.0128755
c.23.1.1	0.0429185		c.37.1.8	DS.BN.2.3.4	0.570815		c.37.1.8	DS.EH.3.12.1	0.0128755
c.3.1.2	0.0429185		b.40.4.5	DS.BN.4.1.2	0.145923		c.37.1.8	DS.EH.3.12.3	0.0128755
c.94.1.1	0.0429185		b.40.4.5	DS.EG.0.1.8	0.32618		c.37.1.8	DS.EH.5.12.1	0.0128755
d.122.1.3	0.0429185		c.37.1.10	DS.EH.6.1.3	0.0128755		c.37.1.8	DS.EH.5.13.1	0.0128755
c.95.1.1	0.0472103		c.37.1.10	DS.HE.4.2.1	0.0429185		c.37.1.8	DS.EH.6.20.1	0.0128755
c.67.1.4	0.0515021		c.3.1.5	DS.HE.3.1.5	0.0386266		c.37.1.8	DS.EH.8.7.1	0.0128755
c.23.16.1	0.055794		c.3.1.5	DS.BK.4.7.1	0.0429185		c.37.1.8	DS.HE.4.17.6	0.0128755
c.47.1.10	0.055794		c.3.1.5	DS.EH.3.3.1	0.0429185		b.40.4.5	DS.BK.3.54.1	0.0171674
c.68.1.1	0.055794		c.3.1.5	DS.EH.3.6.1	0.0429185		b.40.4.5	DS.BN.4.1.3	0.0171674
d.37.1.1	0.0600858		c.3.1.5	DS.BN.5.6.1	0.145923		b.40.4.5	DS.EG.1.1.8	0.0171674
c.26.1.1	0.0686695		c.3.1.5	DS.BN.4.3.1	0.214592		c.37.1.10	DS.HE.4.8.1	0.0257511
d.104.1.1	0.0686695		c.3.1.5	DS.EG.1.7.1	0.643777		c.37.1.10	DS.HH.2.6.5	0.0257511
b.43.3.1	0.0729614		a.118.8.1	DS.HH.2.4.1	0.180258		c.3.1.5	DS.BK.1.2.2	0.0300429
c.37.1.1	0.0772532		a.118.8.1	DS.HH.3.10.2	0.180258		c.3.1.5	DS.BK.2.15.3	0.0300429
c.55.1.1	0.0772532		a.118.8.1	DS.HH.3.3.1	0.180258		c.3.1.5	DS.BK.3.13.1	0.0300429
d.58.11.1	0.0772532		a.118.8.1	DS.EG.1.5.17	0.201717		a.118.8.1	DS.GH.0.1.127	0.0343348
c.47.1.1	0.0815451		a.118.8.1	DS.HH.4.5.1	0.497854		d.108.1.1	DS.BN.2.4.1	0.0343348
c.84.1.1	0.0858369		a.118.8.1	DS.HH.3.10.1	0.536481		d.108.1.1	DS.BN.2.4.5	0.0343348
a.27.1.1	0.0901288		d.108.1.1	DS.GH.0.1.1	0.180258		d.108.1.1	DS.BN.8.1.1	0.0343348
c.26.2.1	0.0901288		d.108.1.1	DS.EG.2.3.1	0.214592		d.108.1.1	DS.EG.2.3.4	0.0343348
c.61.1.1	0.0901288		d.108.1.1	DS.EG.1.3.1	0.244635		d.108.1.1	DS.EH.3.17.1	0.0343348
c.30.1.1	0.0944206		d.108.1.1	DS.HE.3.36.1	0.309013		d.108.1.1	DS.EH.3.5.2	0.0343348
c.79.1.1	0.103004		d.108.1.1	DS.HE.4.1.4	0.309013		d.108.1.1	DS.EH.6.47.1	0.0343348
c.1.4.1	0.107296		d.108.1.1	DS.EG.2.3.2	0.369099		d.108.1.1	DS.EH.8.11.1	0.0343348
c.56.5.4	0.107296		d.108.1.1	DS.GH.0.1.4	0.403433		d.108.1.1	DS.GH.4.1.1	0.0343348
b.84.1.1	0.111588		d.108.1.1	DS.BN.2.1.44	0.463519		d.108.1.1	DS.GH.4.1.2	0.0343348
c.2.1.4	0.111588		d.108.1.1	DS.HE.3.14.3	0.527897		d.108.1.1	DS.GH.4.7.1	0.0343348
c.1.10.1	0.11588		d.108.1.1	DS.EG.1.10.1	0.579399		d.108.1.1	DS.HE.2.49.1	0.0343348
d.113.1.1	0.11588		d.108.1.1	DS.HE.5.4.2	0.635193		d.108.1.1	DS.HE.3.30.4	0.0343348
c.108.1.6	0.124464		a.30.2.1	DS.HH.1.1.138	0.476395		d.108.1.1	DS.HE.3.40.1	0.0343348
a.4.5.28	0.128755		c.2.1.2	DS.HE.3.1.1	0.0429185		a.30.2.1	DS.HG.1.1.2	0.0386266
b.35.1.2	0.128755		c.2.1.2	DS.HH.1.1.1	0.214592		c.2.1.2	DS.BK.1.5.1	0.0386266
c.2.1.1	0.128755		c.2.1.2	DS.EH.0.1.8	0.223176		c.2.1.2	DS.BK.2.1.25	0.0386266
c.72.1.1	0.128755		c.2.1.2	DS.HE.3.1.3	0.244635		c.2.1.2	DS.BK.5.36.1	0.0386266
d.87.1.1	0.133047		c.2.1.2	DS.HE.3.7.1	0.321888		c.2.1.2	DS.EG.2.22.1	0.0386266
a.35.1.3	0.137339		c.2.1.2	DS.EH.0.1.1	0.32618		c.2.1.2	DS.EG.2.22.4	0.0386266
c.1.7.1	0.137339		c.2.1.2	DS.GH.2.1.22	0.32618		c.2.1.2	DS.EG.2.27.2	0.0386266
c.23.12.1	0.137339		c.2.1.2	DS.HE.2.13.2	0.330472		c.2.1.2	DS.EG.2.56.1	0.0386266
c.66.1.43	0.137339		c.2.1.2	DS.HE.4.14.2	0.339056		c.2.1.2	DS.EG.2.7.5	0.0386266
d.127.1.1	0.137339		c.2.1.2	DS.HG.1.3.3	0.339056		c.2.1.2	DS.EG.3.21.1	0.0386266
d.163.1.1	0.137339		c.2.1.2	DS.GH.2.1.2	0.369099		c.2.1.2	DS.EG.3.24.1	0.0386266
d.58.19.1	0.137339		c.2.1.2	DS.EH.4.2.1	0.459227		c.2.1.2	DS.EG.3.71.1	0.0386266
d.81.1.5	0.137339		c.2.1.2	DS.GE.2.7.1	0.476395		c.2.1.2	DS.EG.9.1.1	0.0386266
e.3.1.1	0.137339		c.2.1.2	DS.HG.1.1.50	0.484979		c.2.1.2	DS.EH.12.7.1	0.0386266
a.177.1.1	0.141631		c.2.1.2	DS.HH.1.1.3	0.575107		c.2.1.2	DS.EH.14.1.1	0.0386266
a.4.13.2	0.141631		c.2.1.6	DS.HE.2.2.4	0.111588		c.2.1.2	DS.EH.2.1.20	0.0386266
c.1.8.1	0.141631		c.2.1.6	DS.EH.3.2.4	0.214592		c.2.1.2	DS.EH.2.1.8	0.0386266
c.66.1.41	0.141631		c.2.1.6	DS.EH.2.5.8	0.472103		c.2.1.2	DS.EH.2.5.11	0.0386266
a.4.5.5	0.145923		c.2.1.6	DS.EH.3.26.2	0.472103		c.2.1.2	DS.EH.3.73.1	0.0386266
b.71.1.1	0.145923		c.2.1.6	DS.EG.2.37.1	0.493562		c.2.1.2	DS.EH.4.28.1	0.0386266
c.51.1.1	0.145923		c.2.1.6	DS.EH.3.2.7	0.497854		c.2.1.2	DS.EH.4.4.1	0.0386266
c.55.3.2	0.145923		c.2.1.3	DS.EG.3.3.1	0.841202		c.2.1.2	DS.EH.5.3.1	0.0386266
d.110.2.1	0.145923		c.23.1.1	DS.HE.4.4.1	0.107296		c.2.1.2	DS.EH.5.3.2	0.0386266
c.46.1.3	0.150215		c.23.1.1	DS.HE.4.4.2	0.107296		c.2.1.2	DS.EH.5.4.1	0.0386266
d.32.1.2	0.150215		c.23.1.1	DS.EH.3.2.5	0.364807		c.2.1.2	DS.EH.5.4.3	0.0386266
d.81.1.1	0.150215		c.23.1.1	DS.EH.3.2.1	0.459227		c.2.1.2	DS.EH.5.4.4	0.0386266
a.100.1.3	0.154506		c.3.1.2	DS.BK.2.7.1	0.193133		c.2.1.2	DS.EH.5.49.1	0.0386266
a.35.1.2	0.154506		c.3.1.2	DS.EH.1.1.15	0.330472		c.2.1.2	DS.EH.5.49.2	0.0386266
c.73.1.3	0.154506		c.3.1.2	DS.GE.1.4.1	0.729614		c.2.1.2	DS.EH.5.5.1	0.0386266
d.139.1.1	0.154506		c.94.1.1	DS.HH.1.1.54	0.0686695		c.2.1.2	DS.EH.5.5.2	0.0386266
d.79.4.1	0.154506		c.94.1.1	DS.HE.4.12.1	0.158798		c.2.1.2	DS.EH.5.83.1	0.0386266
c.14.1.3	0.158798		c.94.1.1	DS.EH.2.21.1	0.291845		c.2.1.2	DS.EH.6.107.1	0.0386266
c.55.1.10	0.158798		c.94.1.1	DS.EG.1.1.7	0.48927		c.2.1.2	DS.GE.1.6.1	0.0386266
a.29.3.1	0.16309		c.94.1.1	DS.BK.5.76.1	0.532189		c.2.1.2	DS.GE.1.6.2	0.0386266
a.4.6.1	0.16309		c.94.1.1	DS.HE.5.1.6	0.729614		c.2.1.2	DS.GE.6.1.1	0.0386266
d.14.1.10	0.16309		c.94.1.1	DS.HH.3.7.10	0.781116		c.2.1.2	DS.GE.6.1.2	0.0386266
e.6.1.1	0.16309		d.122.1.3	DS.BN.2.1.82	0.343348		c.2.1.2	DS.GE.6.1.4	0.0386266
a.4.6.2	0.167382		d.122.1.3	DS.HH.4.2.24	0.356223		c.2.1.2	DS.GH.7.1.1	0.0386266
a.4.5.37	0.175966		d.122.1.3	DS.BN.2.24.7	0.459227		c.2.1.2	DS.GH.7.2.1	0.0386266
a.4.5.6	0.175966		d.122.1.3	DS.EH.1.1.38	0.725322		c.2.1.2	DS.HE.2.16.3	0.0386266
b.36.1.4	0.175966		c.95.1.1	DS.HG.3.1.2	0.124464		c.2.1.2	DS.HE.3.41.1	0.0386266
c.1.6.1	0.175966		c.95.1.1	DS.BN.3.20.1	0.841202		c.2.1.2	DS.HE.3.5.11	0.0386266
c.48.1.2	0.175966		c.67.1.4	DS.HE.3.3.1	0.055794		c.2.1.2	DS.HE.4.145.1	0.0386266
c.68.1.13	0.175966		c.67.1.4	DS.EH.2.1.9	0.107296		c.2.1.2	DS.HE.4.17.1	0.0386266
a.121.1.1	0.180258		c.67.1.4	DS.EH.4.26.1	0.107296		c.2.1.2	DS.HE.4.244.1	0.0386266
a.25.1.1	0.180258		c.23.16.1	DS.HE.3.6.1	0.0686695		c.2.1.2	DS.HE.7.26.1	0.0386266
a.4.1.9	0.180258		c.23.16.1	DS.EH.1.4.1	0.360515		c.2.1.2	DS.HG.0.1.20	0.0386266
d.265.1.3	0.180258		c.23.16.1	DS.EH.1.4.6	0.420601		c.2.1.2	DS.HG.0.1.6	0.0386266
d.52.3.1	0.180258		c.47.1.10	DS.BN.5.3.1	0.0600858		c.2.1.2	DS.HG.1.3.1	0.0386266
e.11.1.1	0.180258		c.47.1.10	DS.EH.4.1.1	0.0815451		c.2.1.6	DS.EH.2.20.1	0.0386266
c.2.1.9	0.184549		c.68.1.1	DS.HE.5.5.1	0.236052		c.2.1.6	DS.EH.3.3.8	0.0386266
c.59.1.1	0.184549		c.68.1.1	DS.HG.0.1.64	0.300429		c.2.1.6	DS.EH.5.19.1	0.0386266
c.6.3.1	0.184549		c.68.1.1	DS.EH.3.20.1	0.502146		c.2.1.6	DS.EH.6.7.1	0.0386266
c.72.2.1	0.184549		c.68.1.1	DS.HH.2.7.4	0.763948		c.2.1.6	DS.GH.0.1.28	0.0386266
c.90.1.1	0.184549		d.37.1.1	DS.HE.3.17.1	0.141631		c.2.1.6	DS.HE.2.59.1	0.0386266
d.286.1.1	0.184549		d.37.1.1	DS.BN.5.3.2	0.351931		c.2.1.6	DS.HE.4.26.1	0.0386266
d.90.1.1	0.184549		c.26.1.1	DS.EG.0.1.27	0.253219		c.2.1.3	DS.EH.4.2.2	0.0429185
c.65.1.1	0.188841		c.26.1.1	DS.HH.4.3.1	0.257511		c.2.1.3	DS.HE.3.5.4	0.0429185
d.142.1.1	0.188841		c.26.1.1	DS.HE.3.4.9	0.424893		c.2.1.3	DS.HE.4.143.1	0.0429185
c.3.1.4	0.193133		c.26.1.1	DS.EG.0.1.12	0.484979		c.23.1.1	DS.EH.2.1.12	0.0429185
d.15.4.2	0.193133		c.26.1.1	DS.EH.2.3.3	0.738197		c.23.1.1	DS.EH.2.1.30	0.0429185
e.7.1.1	0.193133		d.104.1.1	DS.EH.0.1.16	0.16309		c.23.1.1	DS.EH.3.2.2	0.0429185
c.1.28.2	0.197425		d.104.1.1	DS.HH.1.1.63	0.519313		c.23.1.1	DS.EH.3.2.3	0.0429185
c.56.2.1	0.197425		b.43.3.1	DS.BN.3.65.1	0.300429		c.23.1.1	DS.EH.7.30.1	0.0429185
c.68.1.6	0.197425		b.43.3.1	DS.BK.3.60.2	0.399142		c.23.1.1	DS.HE.4.51.3	0.0429185
d.157.1.2	0.197425		b.43.3.1	DS.EH.3.88.1	0.502146		c.23.1.1	DS.HE.4.7.3	0.0429185
d.43.2.1	0.197425		c.37.1.1	DS.EH.6.1.1	0		c.3.1.2	DS.HE.3.10.2	0.0429185
d.58.1.5	0.197425		c.37.1.1	DS.EH.6.1.4	0.0128755		c.94.1.1	DS.EH.0.1.44	0.0429185
c.1.5.1	0.201717		c.37.1.1	DS.EH.0.1.17	0.0815451		c.94.1.1	DS.EH.0.1.7	0.0429185
c.117.1.1	0.201717		c.37.1.1	DS.EH.6.1.2	0.227468		c.94.1.1	DS.EH.13.1.1	0.0429185
d.101.1.1	0.201717		c.37.1.1	DS.HE.3.70.1	0.377682		c.94.1.1	DS.EH.2.2.4	0.0429185
d.38.1.5	0.201717		c.37.1.1	DS.EH.2.17.1	0.429185		c.94.1.1	DS.EH.2.37.1	0.0429185
b.51.1.1	0.206009		c.55.1.1	DS.BN.4.2.3	0.223176		c.94.1.1	DS.EH.3.158.1	0.0429185
d.151.1.1	0.206009		c.55.1.1	DS.EH.0.1.5	0.253219		c.94.1.1	DS.EH.3.18.3	0.0429185
b.45.1.1	0.2103		d.58.11.1	DS.EH.2.38.1	0.180258		c.94.1.1	DS.GE.3.2.1	0.0429185
b.84.2.1	0.2103		d.58.11.1	DS.HE.4.11.9	0.347639		c.94.1.1	DS.GE.3.5.2	0.0429185
c.46.1.2	0.2103		c.47.1.1	DS.BN.2.1.8	0.2103		c.94.1.1	DS.HE.3.54.3	0.0429185
c.55.2.1	0.2103		c.47.1.1	DS.EH.4.1.2	0.304721		c.94.1.1	DS.HE.3.96.1	0.0429185
c.97.1.2	0.2103		c.47.1.1	DS.EH.4.30.1	0.334764		c.94.1.1	DS.HE.4.6.5	0.0429185
a.2.3.1	0.214592		c.47.1.1	DS.HE.7.1.1	0.515021		c.94.1.1	DS.HE.5.1.1	0.0429185
b.47.1.1	0.214592		c.84.1.1	DS.GH.3.31.1	0.321888		c.94.1.1	DS.HE.5.1.15	0.0429185
b.92.1.3	0.214592		c.84.1.1	DS.EG.0.5.2	0.935622		c.94.1.1	DS.HE.5.1.4	0.0429185
c.112.1.1	0.214592		a.27.1.1	DS.HE.1.15.2	0.175966		c.94.1.1	DS.HE.6.112.1	0.0429185
c.13.2.1	0.214592		a.27.1.1	DS.HH.3.5.2	0.506438		d.122.1.3	DS.EH.1.2.40	0.0429185
c.14.1.4	0.214592		a.27.1.1	DS.HH.2.1.50	0.982833		d.122.1.3	DS.HE.3.8.1	0.0429185
c.60.1.1	0.214592		c.26.2.1	DS.HE.3.12.1	0.248927		c.95.1.1	DS.BK.4.90.1	0.0472103
d.122.1.2	0.214592		c.26.2.1	DS.HH.4.46.1	0.300429		c.95.1.1	DS.EH.1.22.2	0.0472103
d.14.1.3	0.214592		c.26.2.1	DS.GH.1.1.1	0.493562		c.95.1.1	DS.EH.2.12.5	0.0472103
d.38.1.1	0.214592		c.61.1.1	DS.HG.4.5.1	0.309013		c.95.1.1	DS.GE.2.2.1	0.0472103
d.54.1.1	0.214592		c.61.1.1	DS.BK.1.2.7	0.334764		c.95.1.1	DS.GH.4.12.1	0.0472103
a.100.1.1	0.218884		c.61.1.1	DS.BK.2.12.1	0.815451		c.95.1.1	DS.HE.1.1.1	0.0472103
d.15.9.1	0.218884		c.30.1.1	DS.HE.3.1.1	0.0429185		c.95.1.1	DS.HE.5.95.1	0.0472103
d.16.1.3	0.218884		c.30.1.1	DS.HE.3.3.12	0.532189		c.95.1.1	DS.HG.3.15.1	0.0472103
a.118.18.1	0.223176		c.30.1.1	DS.GE.2.13.1	0.733906		c.67.1.4	DS.BK.7.8.1	0.0515021
b.82.3.2	0.223176		c.79.1.1	DS.HE.2.1.7	0.716738		c.67.1.4	DS.BN.12.2.1	0.0515021
c.23.16.2	0.223176		c.1.4.1	DS.BK.3.18.4	0.201717		c.67.1.4	DS.BN.9.10.1	0.0515021
d.185.1.1	0.223176		c.1.4.1	DS.HE.4.34.1	0.364807		c.67.1.4	DS.EH.4.41.1	0.0515021
d.26.1.1	0.223176		c.1.4.1	DS.HE.4.6.3	0.407725		c.67.1.4	DS.GH.4.11.1	0.0515021
d.79.1.1	0.223176		c.1.4.1	DS.GH.1.1.39	0.467811		c.67.1.4	DS.HE.2.3.2	0.0515021
c.1.9.6	0.227468		c.1.4.1	DS.EH.2.3.2	0.480687		c.67.1.4	DS.HH.2.8.1	0.0515021
c.37.1.2	0.227468		c.1.4.1	DS.HE.4.1.3	0.909871		c.23.16.1	DS.BN.4.58.2	0.055794
c.1.11.2	0.23176		c.56.5.4	DS.EH.2.54.1	0.476395		c.23.16.1	DS.EH.11.6.1	0.055794
d.81.1.3	0.23176		b.84.1.1	DS.BN.2.3.46	0.459227		c.23.16.1	DS.EH.5.74.1	0.055794
a.7.3.1	0.236052		b.84.1.1	DS.BK.3.23.2	0.467811		c.47.1.10	DS.EH.4.50.1	0.055794
c.74.1.1	0.236052		b.84.1.1	DS.BK.4.141.1	0.476395		c.47.1.10	DS.HE.4.24.3	0.055794
c.80.1.3	0.236052		c.2.1.4	DS.EH.3.3.1	0.0429185		c.68.1.1	DS.HE.4.82.3	0.055794
d.168.1.1	0.236052		c.2.1.4	DS.HE.3.1.1	0.0429185		d.37.1.1	DS.EH.0.2.1	0.0600858
b.82.1.9	0.240343		c.2.1.4	DS.HE.2.26.1	0.450644		d.37.1.1	DS.EH.4.3.1	0.0600858
a.103.1.1	0.244635		c.2.1.4	DS.EH.3.4.2	0.484979		d.37.1.1	DS.EH.4.3.10	0.0600858
b.40.6.3	0.244635		c.2.1.4	DS.HE.4.39.4	0.484979		d.37.1.1	DS.EH.4.3.2	0.0600858
b.52.2.2	0.244635		c.1.10.1	DS.HE.3.2.1	0.197425		d.37.1.1	DS.EH.5.1.1	0.0600858
c.1.10.5	0.244635		c.1.10.1	DS.HE.3.5.1	0.214592		d.37.1.1	DS.GE.2.55.1	0.0600858
c.81.1.1	0.244635		c.1.10.1	DS.HE.3.2.3	0.274678		d.37.1.1	DS.HE.1.12.2	0.0600858
d.58.18.3	0.244635		d.113.1.1	DS.HE.1.1.2	0.545064		d.37.1.1	DS.HE.4.21.7	0.0600858
b.33.1.1	0.248927		c.108.1.6	DS.GE.2.1.1	0.321888		c.26.1.1	DS.BK.1.4.9	0.0686695
c.1.2.4	0.248927		c.108.1.6	DS.HG.3.3.2	0.446352		c.26.1.1	DS.GH.1.2.2	0.0686695
c.31.1.3	0.248927		c.108.1.6	DS.HG.4.1.1	0.570815		d.104.1.1	DS.EG.3.20.2	0.0686695
c.58.1.3	0.248927		a.4.5.28	DS.HH.3.1.1	0.137339		d.104.1.1	DS.EH.0.1.15	0.0686695
c.8.2.1	0.248927		a.4.5.28	DS.HE.3.4.2	0.145923		d.104.1.1	DS.EH.4.22.2	0.0686695
d.58.18.6	0.248927		a.4.5.28	DS.EH.1.3.1	0.334764		d.104.1.1	DS.EH.4.82.1	0.0686695
d.58.32.1	0.248927		a.4.5.28	DS.EH.2.4.23	0.351931		d.104.1.1	DS.HG.5.6.1	0.0686695
d.58.6.1	0.248927		a.4.5.28	DS.HH.4.3.3	0.450644		d.104.1.1	DS.HH.3.33.1	0.0686695
d.81.1.2	0.248927		a.4.5.28	DS.HE.3.4.3	0.484979		d.104.1.1	DS.HH.3.6.1	0.0686695
a.4.5.32	0.253219		a.4.5.28	DS.HH.2.2.47	0.493562		b.43.3.1	DS.BK.3.122.1	0.0729614
b.81.1.5	0.253219		a.4.5.28	DS.EH.0.3.1	0.716738		c.37.1.1	DS.EH.2.13.4	0.0772532
c.111.1.1	0.253219		b.35.1.2	DS.EH.2.10.2	0.236052		c.37.1.1	DS.EH.4.23.2	0.0772532
c.36.1.5	0.253219		b.35.1.2	DS.EG.0.1.4	0.291845		c.37.1.1	DS.EH.5.72.1	0.0772532
c.36.1.9	0.253219		b.35.1.2	DS.HE.4.12.9	0.386266		c.37.1.1	DS.EH.6.30.1	0.0772532
c.76.1.3	0.253219		b.35.1.2	DS.EG.0.1.1	0.746781		c.37.1.1	DS.GG.1.3.10	0.0772532
d.58.4.2	0.253219		b.35.1.2	DS.GH.0.1.7	0.95279		c.37.1.1	DS.HH.1.1.18	0.0772532
d.110.2.2	0.257511		c.2.1.1	DS.HE.4.58.2	0.364807		c.55.1.1	DS.BN.7.74.1	0.0772532
d.210.1.1	0.261803		c.72.1.1	DS.EH.2.21.2	0.244635		c.55.1.1	DS.GH.3.44.1	0.0772532
c.113.1.1	0.266094		c.72.1.1	DS.HE.4.9.3	0.480687		d.58.11.1	DS.BK.2.32.2	0.0772532
a.100.1.12	0.270386		c.72.1.1	DS.BN.5.1.3	0.841202		d.58.11.1	DS.HE.4.19.1	0.0772532
c.1.2.1	0.270386		d.87.1.1	DS.HH.4.68.1	0.197425		d.58.11.1	DS.HG.0.1.54	0.0772532
c.58.1.5	0.270386		d.87.1.1	DS.BN.5.95.1	0.351931		c.47.1.1	DS.HE.4.13.2	0.0815451
f.44.1.1	0.270386		d.87.1.1	DS.HH.4.22.2	0.497854		c.47.1.1	DS.HE.4.13.8	0.0815451
a.100.1.4	0.274678		d.87.1.1	DS.HE.4.6.10	0.527897		c.47.1.1	DS.HE.5.149.1	0.0815451
c.26.3.1	0.274678		a.35.1.3	DS.HH.3.1.2	0.154506		c.47.1.1	DS.HH.4.20.4	0.0815451
d.14.1.9	0.274678		a.35.1.3	DS.HH.4.14.2	0.154506		c.84.1.1	DS.HH.2.7.10	0.0858369
d.258.1.1	0.274678		a.35.1.3	DS.HH.7.3.1	0.154506		a.27.1.1	DS.HH.2.1.39	0.0901288
d.96.1.2	0.274678		a.35.1.3	DS.HE.0.5.1	0.334764		a.27.1.1	DS.HH.3.6.22	0.0901288
c.82.1.2	0.27897		a.35.1.3	DS.HH.4.3.6	0.351931		a.27.1.1	DS.HH.4.8.11	0.0901288
d.161.1.1	0.27897		a.35.1.3	DS.HH.4.7.1	0.506438		a.27.1.1	DS.HH.4.8.7	0.0901288
d.58.18.7	0.27897		a.35.1.3	DS.EH.1.6.15	0.575107		c.26.2.1	DS.EH.4.29.3	0.0901288
e.22.1.1	0.27897		c.1.7.1	DS.EG.2.4.2	0.369099		c.61.1.1	DS.BK.2.5.2	0.0901288
a.100.1.2	0.283262		c.23.12.1	DS.GH.2.1.37	0.459227		c.61.1.1	DS.BK.2.7.7	0.0901288
c.53.2.1	0.283262		c.23.12.1	DS.HE.3.9.1	0.51073		c.61.1.1	DS.BN.15.1.1	0.0901288
c.57.1.1	0.283262		c.23.12.1	DS.HE.3.16.13	0.553648		c.61.1.1	DS.EG.1.2.1	0.0901288
d.328.1.1	0.283262		c.66.1.43	DS.EH.2.1.2	0.141631		c.61.1.1	DS.HE.3.5.5	0.0901288
d.61.1.2	0.283262		c.66.1.43	DS.HE.0.3.1	0.141631		c.61.1.1	DS.HH.5.17.1	0.0901288
b.85.6.1	0.287554		c.66.1.43	DS.HE.5.68.1	0.321888		c.30.1.1	DS.GH.3.5.2	0.0944206
c.55.1.5	0.287554		c.66.1.43	DS.EG.2.85.1	0.472103		c.79.1.1	DS.EG.0.10.1	0.103004
c.8.2.2	0.287554		c.66.1.43	DS.EH.5.31.2	0.472103		c.79.1.1	DS.EG.0.10.2	0.103004
e.22.1.2	0.287554		c.66.1.43	DS.EH.3.21.3	0.476395		c.79.1.1	DS.GG.1.7.1	0.103004
b.58.1.2	0.291845		c.66.1.43	DS.HE.2.4.20	0.733906		c.79.1.1	DS.GH.6.3.1	0.103004
b.92.1.4	0.291845		d.127.1.1	DS.BN.2.27.5	0.48927		c.79.1.1	DS.HE.2.7.6	0.103004
c.1.9.9	0.291845		d.127.1.1	DS.EG.0.4.2	0.781116		c.79.1.1	DS.HH.1.1.33	0.103004
c.145.1.1	0.291845		d.163.1.1	DS.HG.2.13.1	0.399142		c.79.1.1	DS.HH.8.15.1	0.103004
c.4.1.1	0.291845		d.163.1.1	DS.HG.0.1.118	0.656652		c.1.4.1	DS.EH.1.6.4	0.107296
c.42.1.1	0.291845		d.58.19.1	DS.HE.2.15.2	0.227468		c.1.4.1	DS.GG.2.2.5	0.107296
c.57.1.2	0.291845		d.58.19.1	DS.BK.2.52.1	0.622318		c.1.4.1	DS.HH.14.4.1	0.107296
c.8.1.1	0.291845		d.81.1.5	DS.BN.3.66.1	0.532189		c.56.5.4	DS.EH.0.1.28	0.107296
d.142.1.5	0.291845		e.3.1.1	DS.BN.4.100.1	0.184549		c.56.5.4	DS.EH.2.83.1	0.107296
d.15.3.1	0.291845		e.3.1.1	DS.EH.1.1.1	0.223176		c.56.5.4	DS.GE.2.1.9	0.107296
c.1.10.4	0.296137		e.3.1.1	DS.BN.3.9.1	0.454936		b.84.1.1	DS.BK.3.3.6	0.111588
c.144.1.1	0.296137		a.177.1.1	DS.HH.2.14.1	0.175966		b.84.1.1	DS.BK.4.14.2	0.111588
c.23.12.2	0.296137		a.177.1.1	DS.HH.3.61.1	0.223176		b.84.1.1	DS.BK.4.200.1	0.111588
c.5.1.1	0.296137		a.4.13.2	DS.HH.3.1.1	0.137339		b.84.1.1	DS.BK.4.55.1	0.111588
c.50.1.1	0.296137		a.4.13.2	DS.HH.2.3.3	0.450644		b.84.1.1	DS.BK.6.10.1	0.111588
c.56.5.3	0.296137		a.4.13.2	DS.HH.3.2.4	0.502146		c.2.1.4	DS.EG.3.7.1	0.111588
b.43.4.3	0.300429		c.1.8.1	DS.HE.3.1.2	0.244635		c.2.1.4	DS.EH.13.6.1	0.111588
d.38.1.6	0.300429		c.1.8.1	DS.HE.3.2.2	0.317597		c.2.1.4	DS.EH.3.4.16	0.111588
d.44.1.1	0.300429		c.1.8.1	DS.BK.2.71.1	0.321888		c.2.1.4	DS.EH.5.176.1	0.111588
c.47.1.13	0.304721		c.1.8.1	DS.EH.1.1.49	0.364807		c.2.1.4	DS.EH.6.93.1	0.111588
d.115.1.2	0.304721		c.1.8.1	DS.HE.3.3.3	0.420601		c.2.1.4	DS.GE.3.23.2	0.111588
a.152.1.3	0.309013		c.1.8.1	DS.EG.1.2.2	0.450644		c.2.1.4	DS.GE.3.82.1	0.111588
b.6.1.2	0.309013		c.1.8.1	DS.HE.4.1.8	0.472103		c.2.1.4	DS.GH.2.2.9	0.111588
c.16.1.1	0.309013		c.1.8.1	DS.EH.1.15.1	0.476395		c.2.1.4	DS.HE.3.9.12	0.111588
c.71.1.2	0.309013		c.1.8.1	DS.HH.2.2.15	0.575107		c.2.1.4	DS.HE.4.191.1	0.111588
d.227.1.1	0.309013		c.1.8.1	DS.HE.4.43.1	0.669528		c.2.1.4	DS.HE.4.224.1	0.111588
d.58.4.11	0.309013		c.1.8.1	DS.EG.1.1.3	0.841202		c.1.10.1	DS.BK.1.3.3	0.11588
d.58.4.5	0.309013		c.1.8.1	DS.HH.4.34.1	0.95279		c.1.10.1	DS.EH.2.33.3	0.11588
c.108.1.4	0.313305		c.66.1.41	DS.HE.4.45.3	0.480687		c.1.10.1	DS.HE.4.1.1	0.11588
c.124.1.1	0.313305		c.66.1.41	DS.HE.3.10.12	0.575107		d.113.1.1	DS.EH.6.10.1	0.11588
c.77.1.4	0.313305		c.66.1.41	DS.EG.3.62.1	0.660944		d.113.1.1	DS.EH.6.4.1	0.11588
d.74.1.1	0.313305		a.4.5.5	DS.HH.3.1.1	0.137339		d.113.1.1	DS.HE.1.24.1	0.11588
a.96.1.2	0.317597		a.4.5.5	DS.HE.2.44.1	0.381974		c.108.1.6	DS.EH.1.5.25	0.124464
a.99.1.1	0.317597		a.4.5.5	DS.GH.5.5.1	0.506438		c.108.1.6	DS.EH.3.23.1	0.124464
b.61.6.1	0.317597		a.4.5.5	DS.HH.1.7.4	0.553648		a.4.5.28	DS.HH.2.1.125	0.128755
b.82.1.12	0.317597		b.71.1.1	DS.BN.3.5.1	0.343348		b.35.1.2	DS.BK.11.1.1	0.128755
c.25.1.1	0.317597		b.71.1.1	DS.BN.3.37.1	0.467811		b.35.1.2	DS.HG.3.2.8	0.128755
c.28.1.1	0.317597		b.71.1.1	DS.BN.3.6.3	0.472103		c.2.1.1	DS.EG.2.2.11	0.128755
d.129.3.6	0.317597		b.71.1.1	DS.BN.5.7.1	0.699571		c.2.1.1	DS.EH.2.1.79	0.128755
d.136.1.2	0.317597		b.71.1.1	DS.BN.5.4.4	0.939914		c.2.1.1	DS.EH.3.150.1	0.128755
d.15.4.1	0.317597		c.51.1.1	DS.HE.1.1.3	0.635193		c.2.1.1	DS.EH.4.112.1	0.128755
d.303.1.1	0.317597		c.55.3.2	DS.HE.4.111.1	0.214592		c.2.1.1	DS.EH.5.14.2	0.128755
e.53.1.1	0.317597		c.55.3.2	DS.HE.2.68.1	0.652361		c.2.1.1	DS.GH.1.10.1	0.128755
f.21.1.2	0.317597		d.110.2.1	DS.EG.1.1.5	0.339056		c.2.1.1	DS.HE.0.2.1	0.128755
f.24.1.1	0.317597		d.110.2.1	DS.EG.3.84.1	0.480687		c.2.1.1	DS.HE.4.20.1	0.128755
a.4.5.4	0.321888		c.46.1.3	DS.HE.4.16.3	0.407725		c.2.1.1	DS.HE.4.30.1	0.128755
a.4.5.42	0.321888		c.46.1.3	DS.EH.3.14.3	0.463519		c.2.1.1	DS.HE.4.4.13	0.128755
b.122.1.1	0.321888		d.32.1.2	DS.BN.5.1.1	0.339056		c.2.1.1	DS.HE.5.33.5	0.128755
b.84.3.2	0.321888		d.32.1.2	DS.EH.3.4.5	0.437768		c.2.1.1	DS.HE.9.4.1	0.128755
c.1.19.1	0.321888		d.32.1.2	DS.EH.2.8.2	0.549356		c.2.1.1	DS.HG.1.1.75	0.128755
c.109.1.1	0.321888		d.32.1.2	DS.BN.3.72.1	0.841202		c.72.1.1	DS.BK.3.109.1	0.128755
c.110.1.1	0.321888		d.81.1.1	DS.HE.4.187.1	1		c.72.1.1	DS.BK.3.28.1	0.128755
c.124.1.2	0.321888		a.100.1.3	DS.GH.3.2.12	0.60515		c.72.1.1	DS.BK.3.28.2	0.128755
c.31.1.2	0.321888		a.100.1.3	DS.HG.4.33.1	0.665236		c.72.1.1	DS.BN.14.2.1	0.128755
c.55.1.8	0.321888		a.35.1.2	DS.HH.4.1.16	0.44206		c.72.1.1	DS.EG.1.12.1	0.128755
c.6.2.3	0.321888		c.73.1.3	DS.HE.3.44.3	0.472103		c.72.1.1	DS.EG.1.12.2	0.128755
c.66.1.17	0.321888		c.73.1.3	DS.HE.4.3.5	0.476395		c.72.1.1	DS.EG.1.45.1	0.128755
c.66.1.7	0.321888		c.73.1.3	DS.HH.1.1.139	0.476395		c.72.1.1	DS.EH.12.1.1	0.128755
c.91.1.1	0.321888		d.139.1.1	DS.HE.5.7.3	0.356223		c.72.1.1	DS.EH.2.6.6	0.128755
d.128.1.3	0.321888		d.139.1.1	DS.GH.1.2.27	0.545064		c.72.1.1	DS.EH.2.9.6	0.128755
d.2.1.6	0.321888		d.79.4.1	DS.EH.1.5.5	0.296137		c.72.1.1	DS.GE.1.12.1	0.128755
d.3.1.16	0.321888		d.79.4.1	DS.HE.3.9.5	0.519313		c.72.1.1	DS.GE.2.2.2	0.128755
d.32.1.4	0.321888		c.14.1.3	DS.HE.2.5.3	0.377682		c.72.1.1	DS.HE.2.2.3	0.128755
d.322.1.2	0.321888		c.14.1.3	DS.BK.3.14.1	0.399142		c.72.1.1	DS.HE.4.7.1	0.128755
d.63.1.2	0.321888		c.14.1.3	DS.HE.5.3.1	0.472103		c.72.1.1	DS.HH.4.1.3	0.128755
e.51.1.1	0.321888		c.14.1.3	DS.EH.1.4.20	0.480687		d.87.1.1	DS.EH.2.50.1	0.133047
a.60.9.1	0.32618		c.14.1.3	DS.HH.4.2.4	0.536481		a.35.1.3	DS.HH.7.8.1	0.137339
b.68.2.1	0.32618		c.14.1.3	DS.EG.1.1.9	0.858369		c.1.7.1	DS.BK.3.16.1	0.137339
c.108.1.1	0.32618		c.55.1.10	DS.HE.3.17.1	0.141631		c.1.7.1	DS.EG.1.4.1	0.137339
c.120.1.1	0.32618		c.55.1.10	DS.GE.1.5.6	0.317597		c.1.7.1	DS.EH.3.9.1	0.137339
c.124.1.6	0.32618		c.55.1.10	DS.BN.3.1.8	0.334764		c.1.7.1	DS.EH.7.19.1	0.137339
c.124.1.7	0.32618		a.29.3.1	DS.EG.0.19.1	0.330472		c.1.7.1	DS.GE.1.2.2	0.137339
c.25.1.2	0.32618		a.29.3.1	DS.HH.2.1.30	0.339056		c.1.7.1	DS.HE.3.2.6	0.137339
c.66.1.18	0.32618		a.29.3.1	DS.HH.1.1.105	0.399142		c.1.7.1	DS.HE.6.19.1	0.137339
c.67.1.7	0.32618		a.29.3.1	DS.HG.0.1.107	0.450644		c.23.12.1	DS.EH.9.16.1	0.137339
c.69.1.18	0.32618		a.4.6.1	DS.BN.2.7.1	0.334764		c.23.12.1	DS.HE.3.87.2	0.137339
c.71.1.1	0.32618		a.4.6.1	DS.EH.3.137.1	0.493562		c.23.12.1	DS.HE.5.36.2	0.137339
c.92.2.2	0.32618		d.14.1.10	DS.EG.0.1.41	0.484979		c.23.12.1	DS.HE.6.43.1	0.137339
d.153.1.6	0.32618		d.14.1.10	DS.HE.4.4.7	0.545064		c.66.1.43	DS.BK.12.4.1	0.137339
d.58.18.5	0.32618		e.6.1.1	DS.EG.0.1.17	0.390558		c.66.1.43	DS.BN.4.44.2	0.137339
a.100.1.7	0.330472		a.4.6.2	DS.HH.3.1.1	0.137339		c.66.1.43	DS.EG.3.65.1	0.137339
c.124.1.4	0.330472		a.4.6.2	DS.HH.4.1.15	0.343348		c.66.1.43	DS.EH.3.7.3	0.137339
c.135.1.1	0.330472		a.4.6.2	DS.HH.5.15.1	0.386266		c.66.1.43	DS.GH.3.3.6	0.137339
c.58.1.1	0.330472		a.4.6.2	DS.HH.4.1.9	0.472103		c.66.1.43	DS.HE.3.49.3	0.137339
c.6.2.5	0.330472		a.4.6.2	DS.HH.5.28.1	0.484979		c.66.1.43	DS.HE.5.6.3	0.137339
c.69.1.26	0.330472		a.4.5.37	DS.EH.1.1.39	0.76824		c.66.1.43	DS.HE.5.75.1	0.137339
c.69.1.8	0.330472		a.4.5.6	DS.HH.3.1.1	0.137339		d.127.1.1	DS.BK.5.41.1	0.137339
d.104.1.3	0.330472		a.4.5.6	DS.EH.2.2.5	0.403433		d.127.1.1	DS.BN.2.90.1	0.137339
d.106.1.1	0.330472		b.36.1.4	DS.EH.2.3.6	0.356223		d.127.1.1	DS.BN.6.6.4	0.137339
d.142.2.1	0.330472		b.36.1.4	DS.EH.4.5.1	0.412017		d.127.1.1	DS.EG.4.44.1	0.137339
d.144.1.9	0.330472		c.1.6.1	DS.EG.0.1.7	0.248927		d.127.1.1	DS.EH.5.125.1	0.137339
d.21.1.2	0.330472		c.48.1.2	DS.HE.2.37.1	0.188841		d.127.1.1	DS.HG.2.6.7	0.137339
d.250.1.1	0.330472		c.48.1.2	DS.GE.5.30.1	0.309013		d.127.1.1	DS.HH.6.11.3	0.137339
d.58.40.1	0.330472		c.48.1.2	DS.HE.2.7.7	0.472103		d.163.1.1	DS.BN.2.34.2	0.137339
d.66.1.3	0.330472		c.68.1.13	DS.GG.3.12.1	0.712446		d.163.1.1	DS.BN.4.63.1	0.137339
b.124.1.1	0.334764		c.68.1.13	DS.GE.1.5.3	1		d.58.19.1	DS.BK.3.12.3	0.137339
c.23.5.8	0.334764		a.121.1.1	DS.HH.1.2.1	0.639485		d.58.19.1	DS.BN.3.3.9	0.137339
c.47.1.12	0.334764		a.121.1.1	DS.HH.4.4.1	0.776824		d.58.19.1	DS.GH.3.7.3	0.137339
c.59.1.2	0.334764		a.121.1.1	DS.HH.1.2.7	0.974249		d.81.1.5	DS.GG.1.1.19	0.137339
c.72.2.2	0.334764		a.25.1.1	DS.HH.3.5.1	0.459227		d.81.1.5	DS.HE.6.6.2	0.137339
d.157.1.9	0.334764		a.25.1.1	DS.HH.4.42.1	0.51073		d.81.1.5	DS.HH.1.2.36	0.137339
d.58.32.2	0.334764		a.25.1.1	DS.HH.1.1.9	0.982833		e.3.1.1	DS.BK.5.12.1	0.137339
d.67.1.2	0.334764		a.4.1.9	DS.HH.3.1.1	0.137339		e.3.1.1	DS.BK.6.22.1	0.137339
d.81.2.1	0.334764		a.4.1.9	DS.HH.3.1.2	0.154506		e.3.1.1	DS.BN.2.15.8	0.137339
a.1.1.2	0.339056		a.4.1.9	DS.GH.2.3.1	0.223176		e.3.1.1	DS.BN.4.50.2	0.137339
b.69.7.1	0.339056		a.4.1.9	DS.HH.3.1.5	0.321888		e.3.1.1	DS.EH.1.2.2	0.137339
c.108.1.2	0.339056		a.4.1.9	DS.HH.3.1.6	0.377682		e.3.1.1	DS.GH.0.1.35	0.137339
c.124.1.5	0.339056		d.265.1.3	DS.HE.4.112.1	0.330472		e.3.1.1	DS.GH.0.1.40	0.137339
c.26.1.2	0.339056		d.265.1.3	DS.BN.2.6.25	0.347639		e.3.1.1	DS.HE.8.7.1	0.137339
c.37.1.17	0.339056		d.52.3.1	DS.HH.1.2.26	0.390558		e.3.1.1	DS.HH.3.4.6	0.137339
c.37.1.4	0.339056		d.52.3.1	DS.BN.3.8.3	0.467811		a.177.1.1	DS.HG.4.51.1	0.141631
d.118.1.1	0.339056		d.52.3.1	DS.EH.2.1.61	0.553648		a.177.1.1	DS.HH.1.1.58	0.141631
d.58.18.12	0.339056		d.52.3.1	DS.HE.2.15.1	0.729614		a.4.13.2	DS.HH.5.10.5	0.141631
e.5.1.1	0.339056		e.11.1.1	DS.EH.1.22.1	0.266094		a.4.13.2	DS.HH.5.3.5	0.141631
a.60.8.3	0.343348		e.11.1.1	DS.BN.5.86.1	0.386266		c.1.8.1	DS.BK.3.107.1	0.141631
b.40.6.2	0.343348		e.11.1.1	DS.EH.2.4.12	0.44206		c.1.8.1	DS.BK.3.130.1	0.141631
b.6.1.1	0.343348		e.11.1.1	DS.BN.2.43.2	0.48927		c.1.8.1	DS.BN.10.8.1	0.141631
b.70.2.1	0.343348		e.11.1.1	DS.EH.2.1.72	0.682403		c.1.8.1	DS.BN.6.109.1	0.141631
b.82.1.2	0.343348		e.11.1.1	DS.EH.3.95.1	0.733906		c.1.8.1	DS.EG.2.15.1	0.141631
c.108.1.5	0.343348		e.11.1.1	DS.GH.1.1.26	0.76824		c.1.8.1	DS.EG.2.18.1	0.141631
c.43.1.1	0.343348		c.2.1.9	DS.EG.3.4.1	0.330472		c.1.8.1	DS.EG.2.18.2	0.141631
d.113.1.2	0.343348		c.2.1.9	DS.EH.3.1.22	0.48927		c.1.8.1	DS.EG.2.18.3	0.141631
d.153.1.4	0.343348		c.2.1.9	DS.HH.6.20.1	0.858369		c.1.8.1	DS.EG.2.19.4	0.141631
d.159.1.3	0.343348		c.59.1.1	DS.HE.4.5.9	0.32618		c.1.8.1	DS.EH.1.1.47	0.141631
d.16.1.1	0.343348		c.6.3.1	DS.HG.0.1.172	0.48927		c.1.8.1	DS.EH.2.7.13	0.141631
e.3.1.3	0.343348		c.6.3.1	DS.HG.4.9.1	0.579399		c.1.8.1	DS.EH.4.63.1	0.141631
b.82.2.9	0.347639		c.6.3.1	DS.BN.2.2.61	0.583691		c.1.8.1	DS.EH.5.51.1	0.141631
c.1.15.3	0.347639		c.72.2.1	DS.GE.2.27.1	0.214592		c.1.8.1	DS.EH.6.40.1	0.141631
c.1.9.1	0.347639		c.90.1.1	DS.GH.0.6.1	0.540773		c.1.8.1	DS.EH.8.22.1	0.141631
c.108.1.19	0.347639		d.286.1.1	DS.BN.2.8.11	0.343348		c.1.8.1	DS.EH.8.28.1	0.141631
c.141.1.1	0.347639		d.90.1.1	DS.HE.3.1.1	0.0429185		c.1.8.1	DS.GG.3.1.2	0.141631
c.36.1.11	0.347639		d.90.1.1	DS.EH.1.6.21	0.587983		c.1.8.1	DS.GH.2.17.1	0.141631
c.36.1.7	0.347639		d.90.1.1	DS.EH.2.5.1	0.974249		c.1.8.1	DS.HE.3.116.1	0.141631
c.87.1.7	0.347639		c.65.1.1	DS.HE.3.1.4	0.291845		c.1.8.1	DS.HE.3.3.4	0.141631
d.269.1.1	0.347639		d.142.1.1	DS.EH.2.1.39	0.527897		c.1.8.1	DS.HE.5.4.1	0.141631
d.58.49.1	0.347639		c.3.1.4	DS.EH.3.3.1	0.0429185		c.1.8.1	DS.HG.7.2.1	0.141631
a.211.1.3	0.351931		d.15.4.2	DS.EG.0.2.1	0.23176		c.1.8.1	DS.HH.1.1.6	0.141631
b.1.8.1	0.351931		d.15.4.2	DS.EH.5.84.1	0.459227		c.66.1.41	DS.EG.2.16.2	0.141631
b.33.1.2	0.351931		d.15.4.2	DS.EH.5.155.1	0.493562		c.66.1.41	DS.EH.5.179.1	0.141631
b.68.9.1	0.351931		d.15.4.2	DS.GG.2.6.3	0.660944		c.66.1.41	DS.EH.5.2.9	0.141631
b.92.1.5	0.351931		e.7.1.1	DS.HE.3.6.2	0.201717		a.4.5.5	DS.EH.2.1.58	0.145923
c.1.15.4	0.351931		e.7.1.1	DS.BN.3.9.2	0.214592		b.71.1.1	DS.BK.5.1.1	0.145923
c.1.9.10	0.351931		c.1.28.2	DS.HH.1.1.85	0.472103		b.71.1.1	DS.BN.4.121.1	0.145923
c.66.1.1	0.351931		c.56.2.1	DS.HE.4.1.10	0.291845		c.51.1.1	DS.EH.1.11.3	0.145923
c.66.1.8	0.351931		c.56.2.1	DS.HE.4.21.1	0.476395		c.51.1.1	DS.EH.3.34.3	0.145923
d.116.1.1	0.351931		c.56.2.1	DS.GE.2.38.1	0.781116		c.51.1.1	DS.HE.2.3.9	0.145923
d.129.3.3	0.351931		c.68.1.6	DS.HE.4.142.1	0.480687		c.51.1.1	DS.HE.5.12.2	0.145923
d.45.1.1	0.351931		c.68.1.6	DS.EH.2.29.1	0.583691		c.51.1.1	DS.HG.0.1.96	0.145923
d.58.29.1	0.351931		d.157.1.2	DS.EH.4.35.1	0.339056		c.55.3.2	DS.BN.4.13.2	0.145923
a.100.1.6	0.356223		d.157.1.2	DS.BN.3.15.1	0.373391		c.55.3.2	DS.EH.4.130.1	0.145923
a.129.1.1	0.356223		d.157.1.2	DS.BK.3.68.1	0.502146		c.55.3.2	DS.GH.3.4.1	0.145923
b.139.1.1	0.356223		d.157.1.2	DS.BN.6.8.2	0.536481		c.55.3.2	DS.HE.3.1.22	0.145923
b.80.8.1	0.356223		d.157.1.2	DS.BK.5.30.1	0.828326		d.110.2.1	DS.EH.7.46.1	0.145923
b.82.4.1	0.356223		d.157.1.2	DS.HH.2.1.69	0.866953		d.110.2.1	DS.GH.2.2.16	0.145923
c.1.12.5	0.356223		d.43.2.1	DS.BK.3.19.2	0.476395		d.110.2.1	DS.HE.3.11.2	0.145923
c.1.9.15	0.356223		d.43.2.1	DS.BK.2.55.1	0.815451		d.110.2.1	DS.HE.3.7.2	0.145923
c.23.5.3	0.356223		d.58.1.5	DS.BN.6.1.1	0.248927		d.110.2.1	DS.HH.1.1.195	0.145923
c.44.1.1	0.356223		d.58.1.5	DS.GH.5.4.1	0.493562		d.110.2.1	DS.HH.4.53.2	0.145923
c.66.1.26	0.356223		d.58.1.5	DS.BN.4.4.1	0.51073		d.110.2.1	DS.HH.5.65.1	0.145923
d.129.3.5	0.356223		d.58.1.5	DS.EH.8.10.1	0.553648		c.46.1.3	DS.BK.3.81.1	0.150215
d.190.1.2	0.356223		d.58.1.5	DS.HE.6.35.1	0.553648		c.46.1.3	DS.HE.4.59.4	0.150215
d.252.1.1	0.356223		c.1.5.1	DS.HE.2.12.3	0.291845		d.32.1.2	DS.BN.2.10.42	0.150215
d.32.1.3	0.356223		c.1.5.1	DS.EH.1.18.4	0.369099		d.32.1.2	DS.EH.2.42.2	0.150215
d.41.1.1	0.356223		c.1.5.1	DS.HE.4.4.14	0.472103		d.32.1.2	DS.EH.2.62.1	0.150215
d.74.2.1	0.356223		c.1.5.1	DS.EH.5.11.1	0.527897		d.32.1.2	DS.HE.5.168.1	0.150215
d.87.2.1	0.356223		c.117.1.1	DS.HE.3.1.8	0.27897		d.81.1.1	DS.BN.3.57.1	0.150215
f.4.3.1	0.356223		d.101.1.1	DS.BN.4.82.1	0.579399		d.81.1.1	DS.EG.1.2.52	0.150215
a.132.1.4	0.360515		d.38.1.5	DS.BK.8.1.1	0.214592		d.81.1.1	DS.EH.5.131.1	0.150215
b.3.1.2	0.360515		d.38.1.5	DS.HE.4.118.1	0.330472		d.81.1.1	DS.HE.3.166.1	0.150215
b.30.5.4	0.360515		d.38.1.5	DS.BN.2.15.16	0.343348		a.100.1.3	DS.EH.3.108.1	0.154506
b.82.1.10	0.360515		d.38.1.5	DS.HE.3.163.1	0.343348		a.35.1.2	DS.HH.3.32.2	0.154506
c.123.1.1	0.360515		d.38.1.5	DS.GH.8.1.1	0.570815		c.73.1.3	DS.BK.20.1.1	0.154506
c.23.5.2	0.360515		b.51.1.1	DS.BK.5.73.1	0.386266		d.139.1.1	DS.HE.4.152.1	0.154506
c.70.1.1	0.360515		d.151.1.1	DS.EH.0.1.73	0.351931		d.79.4.1	DS.EG.2.5.10	0.154506
d.111.1.1	0.360515		b.45.1.1	DS.BK.2.9.1	0.214592		d.79.4.1	DS.HE.4.114.1	0.154506
d.133.1.1	0.360515		b.45.1.1	DS.BN.5.1.2	0.32618		d.79.4.1	DS.HE.4.182.1	0.154506
d.283.1.1	0.360515		b.84.2.1	DS.HH.4.50.2	0.497854		d.79.4.1	DS.HH.2.11.2	0.154506
a.4.1.2	0.364807		c.46.1.2	DS.EH.1.1.13	0.343348		c.14.1.3	DS.BK.2.17.1	0.158798
b.18.1.1	0.364807		c.55.2.1	DS.BN.2.39.2	0.356223		c.14.1.3	DS.BK.2.26.1	0.158798
b.43.4.1	0.364807		c.97.1.2	DS.BN.2.1.9	0.214592		c.14.1.3	DS.BK.3.9.1	0.158798
b.80.1.1	0.364807		c.97.1.2	DS.HH.1.1.8	0.321888		c.14.1.3	DS.EG.2.20.1	0.158798
c.1.8.5	0.364807		c.97.1.2	DS.EH.5.22.1	0.437768		c.14.1.3	DS.EH.1.4.25	0.158798
c.100.1.1	0.364807		a.2.3.1	DS.HG.2.2.5	0.472103		c.14.1.3	DS.EH.1.4.4	0.158798
c.23.10.3	0.364807		a.2.3.1	DS.HH.1.3.9	0.682403		c.14.1.3	DS.EH.1.4.9	0.158798
c.25.1.4	0.364807		b.47.1.1	DS.BN.5.3.1	0.0600858		c.14.1.3	DS.GH.5.3.1	0.158798
c.37.1.24	0.364807		b.47.1.1	DS.EH.1.1.6	0.95279		c.14.1.3	DS.HE.2.2.6	0.158798
c.97.1.1	0.364807		b.92.1.3	DS.BN.2.10.9	0.240343		c.14.1.3	DS.HE.4.60.1	0.158798
d.157.1.5	0.364807		b.92.1.3	DS.BN.2.1.94	0.296137		c.14.1.3	DS.HE.5.1.2	0.158798
d.58.14.1	0.364807		c.112.1.1	DS.HE.2.34.2	0.381974		c.14.1.3	DS.HE.5.111.1	0.158798
d.58.26.1	0.364807		c.112.1.1	DS.HH.5.1.12	0.480687		c.14.1.3	DS.HH.3.2.6	0.158798
d.67.1.1	0.364807		c.13.2.1	DS.HE.4.67.1	0.446352		c.55.1.10	DS.BN.3.16.1	0.158798
a.156.1.2	0.369099		c.13.2.1	DS.HG.1.6.1	0.493562		c.55.1.10	DS.EH.0.1.13	0.158798
b.69.3.1	0.369099		c.13.2.1	DS.EH.1.7.6	0.497854		a.29.3.1	DS.BN.2.7.3	0.16309
b.80.1.3	0.369099		c.13.2.1	DS.EH.3.7.6	0.502146		a.29.3.1	DS.GH.1.1.58	0.16309
b.80.1.5	0.369099		c.14.1.4	DS.GH.0.1.135	0.575107		a.29.3.1	DS.GH.5.17.1	0.16309
b.81.1.3	0.369099		c.60.1.1	DS.EH.2.1.87	0.909871		a.29.3.1	DS.GH.5.6.1	0.16309
c.1.8.6	0.369099		d.122.1.2	DS.HE.4.141.1	0.364807		a.29.3.1	DS.HE.3.20.11	0.16309
c.119.1.2	0.369099		d.122.1.2	DS.HH.3.17.6	0.424893		a.29.3.1	DS.HG.0.2.23	0.16309
d.114.1.1	0.369099		d.122.1.2	DS.BK.4.158.1	0.467811		a.29.3.1	DS.HG.1.7.2	0.16309
d.159.1.2	0.369099		d.122.1.2	DS.GG.1.2.20	0.540773		a.4.6.1	DS.BN.3.57.2	0.16309
d.92.2.1	0.369099		d.14.1.3	DS.BN.2.1.15	0.493562		a.4.6.1	DS.GE.0.4.4	0.16309
f.5.1.1	0.369099		d.14.1.3	DS.EG.2.5.2	0.643777		d.14.1.10	DS.EH.2.1.25	0.16309
b.1.4.1	0.373391		d.14.1.3	DS.BK.5.79.1	0.832618		e.6.1.1	DS.BK.5.121.1	0.16309
b.18.1.5	0.373391		d.38.1.1	DS.BN.4.4.2	0.347639		e.6.1.1	DS.BK.5.37.1	0.16309
b.3.6.1	0.373391		d.38.1.1	DS.EG.2.6.1	0.480687		e.6.1.1	DS.BK.6.12.1	0.16309
b.30.5.11	0.373391		d.38.1.1	DS.EG.2.12.3	0.828326		e.6.1.1	DS.GE.3.26.1	0.16309
b.45.1.2	0.373391		d.54.1.1	DS.EH.3.97.1	0.32618		e.6.1.1	DS.GH.6.1.1	0.16309
b.82.2.5	0.373391		d.54.1.1	DS.HE.3.39.3	0.841202		e.6.1.1	DS.HH.4.26.2	0.16309
c.58.1.2	0.373391		a.100.1.1	DS.GH.0.1.75	0.476395		a.4.6.2	DS.HH.4.37.1	0.167382
a.102.1.2	0.377682		d.15.9.1	DS.EG.0.3.2	0.484979		a.4.6.2	DS.HH.5.15.3	0.167382
a.102.1.4	0.377682		d.16.1.3	DS.GE.1.19.2	0.527897		a.4.6.2	DS.HH.5.22.4	0.167382
c.1.9.5	0.377682		a.118.18.1	DS.HH.3.5.3	0.480687		a.4.5.37	DS.BN.2.4.3	0.175966
c.66.1.46	0.377682		a.118.18.1	DS.HH.6.27.1	0.806867		a.4.5.6	DS.BN.2.93.1	0.175966
d.79.7.1	0.377682		b.82.3.2	DS.HG.1.1.66	0.44206		b.36.1.4	DS.BK.2.1.22	0.175966
f.46.1.1	0.377682		b.82.3.2	DS.HH.1.2.2	0.44206		b.36.1.4	DS.BN.2.17.1	0.175966
a.174.1.1	0.381974		b.82.3.2	DS.GG.1.1.20	0.575107		b.36.1.4	DS.BN.2.2.35	0.175966
a.4.5.1	0.381974		c.23.16.2	DS.HE.3.6.2	0.201717		b.36.1.4	DS.HE.6.33.1	0.175966
a.4.5.61	0.381974		c.23.16.2	DS.BN.2.6.70	0.420601		c.1.6.1	DS.EH.2.1.10	0.175966
a.4.5.69	0.381974		c.23.16.2	DS.GE.2.1.2	0.454936		c.1.6.1	DS.GE.3.51.1	0.175966
b.82.1.8	0.381974		d.185.1.1	DS.EG.1.27.1	0.330472		c.1.6.1	DS.GH.3.8.5	0.175966
c.146.1.1	0.381974		d.185.1.1	DS.HH.3.7.2	0.44206		c.1.6.1	DS.HE.3.30.1	0.175966
c.2.1.13	0.381974		d.185.1.1	DS.HH.3.7.1	0.656652		c.1.6.1	DS.HE.4.31.3	0.175966
c.92.2.4	0.381974		d.185.1.1	DS.HH.2.22.1	0.815451		c.1.6.1	DS.HE.6.15.2	0.175966
b.82.1.11	0.386266		d.26.1.1	DS.GH.2.5.16	0.467811		c.1.6.1	DS.HG.4.9.3	0.175966
b.82.1.5	0.386266		d.26.1.1	DS.EH.2.1.4	0.982833		c.48.1.2	DS.EH.3.121.1	0.175966
c.129.1.1	0.386266		d.79.1.1	DS.GH.0.1.6	0.600858		c.48.1.2	DS.EH.3.36.1	0.175966
c.14.1.1	0.386266		d.79.1.1	DS.GE.0.2.1	0.83691		c.48.1.2	DS.HE.3.11.12	0.175966
c.19.1.1	0.386266		c.1.9.6	DS.HE.4.4.17	0.253219		c.68.1.13	DS.EH.0.1.23	0.175966
d.126.1.3	0.386266		c.1.9.6	DS.HE.4.6.12	0.321888		c.68.1.13	DS.EH.2.2.24	0.175966
d.17.4.8	0.386266		c.37.1.2	DS.HE.2.2.2	0.321888		c.68.1.13	DS.EH.4.31.2	0.175966
e.8.1.7	0.386266		c.37.1.2	DS.EH.2.17.2	0.339056		c.68.1.13	DS.EH.7.23.1	0.175966
c.1.9.12	0.390558		c.37.1.2	DS.GH.1.1.6	0.506438		c.68.1.13	DS.HE.3.4.28	0.175966
c.37.1.3	0.390558		c.37.1.2	DS.EG.4.13.1	0.609442		c.68.1.13	DS.HG.2.1.33	0.175966
d.1.1.2	0.390558		c.1.11.2	DS.HE.4.11.20	0.459227		a.121.1.1	DS.HH.3.6.10	0.180258
d.136.1.4	0.390558		d.81.1.3	DS.HE.3.6.1	0.0686695		a.25.1.1	DS.HH.1.1.42	0.180258
d.160.1.1	0.390558		d.81.1.3	DS.EH.2.5.10	0.356223		a.25.1.1	DS.HH.5.61.1	0.180258
d.166.1.7	0.390558		d.81.1.3	DS.BN.3.101.1	0.781116		a.25.1.1	DS.HH.8.3.1	0.180258
d.58.28.1	0.390558		a.7.3.1	DS.EG.2.14.2	0.480687		a.4.1.9	DS.GH.2.3.3	0.180258
d.92.1.2	0.390558		c.74.1.1	DS.BK.4.140.1	0.725322		a.4.1.9	DS.GH.4.39.1	0.180258
a.203.1.1	0.39485		c.74.1.1	DS.BK.2.79.1	0.849785		a.4.1.9	DS.HG.4.2.10	0.180258
c.1.9.7	0.39485		c.80.1.3	DS.HE.4.129.1	0.330472		a.4.1.9	DS.HH.5.8.2	0.180258
c.23.16.4	0.39485		c.80.1.3	DS.HE.2.2.8	0.44206		a.4.1.9	DS.HH.5.8.5	0.180258
d.188.1.1	0.39485		c.80.1.3	DS.HH.1.1.171	0.536481		a.4.1.9	DS.HH.6.3.1	0.180258
d.41.4.2	0.39485		c.80.1.3	DS.GH.2.1.49	0.600858		a.4.1.9	DS.HH.6.4.1	0.180258
a.113.1.1	0.399142		d.168.1.1	DS.GH.2.5.4	0.476395		d.265.1.3	DS.BN.2.2.38	0.180258
b.34.5.2	0.399142		b.82.1.9	DS.BK.1.8.1	0.317597		d.265.1.3	DS.EH.2.1.84	0.180258
b.40.4.4	0.399142		b.82.1.9	DS.BK.4.165.1	0.570815		d.52.3.1	DS.GH.0.2.1	0.180258
c.1.17.1	0.399142		b.82.1.9	DS.BK.4.75.1	0.635193		d.52.3.1	DS.HE.4.266.1	0.180258
c.76.1.1	0.399142		a.103.1.1	DS.BN.3.3.7	0.570815		d.52.3.1	DS.HE.6.100.1	0.180258
d.67.3.1	0.399142		b.40.6.3	DS.BN.2.21.4	0.300429		d.52.3.1	DS.HG.1.12.1	0.180258
d.79.3.3	0.399142		b.40.6.3	DS.EG.2.10.2	0.562232		d.52.3.1	DS.HG.1.8.1	0.180258
e.10.1.1	0.399142		b.40.6.3	DS.BN.7.36.1	0.854077		e.11.1.1	DS.EH.6.64.1	0.180258
e.3.1.2	0.399142		b.40.6.3	DS.BN.3.27.1	0.892704		c.2.1.9	DS.EH.1.2.22	0.184549
d.92.1.5	0.403433		b.52.2.2	DS.BN.4.12.1	0.339056		c.2.1.9	DS.EH.3.3.2	0.184549
c.14.1.2	0.407725		b.52.2.2	DS.EH.1.1.62	0.493562		c.2.1.9	DS.EH.5.150.1	0.184549
c.55.6.1	0.407725		c.1.10.5	DS.HE.5.42.2	0.386266		c.2.1.9	DS.EH.5.3.4	0.184549
c.6.1.1	0.407725		c.1.10.5	DS.HE.5.61.1	0.527897		c.2.1.9	DS.EH.5.9.3	0.184549
c.8.10.1	0.407725		c.1.10.5	DS.EH.3.27.2	0.669528		c.2.1.9	DS.GE.2.2.10	0.184549
d.60.1.3	0.407725		c.81.1.1	DS.BN.8.17.1	0.412017		c.2.1.9	DS.HE.4.30.3	0.184549
d.75.2.1	0.407725		c.81.1.1	DS.HE.2.31.3	0.480687		c.2.1.9	DS.HE.5.11.5	0.184549
b.1.2.1	0.412017		c.81.1.1	DS.HH.3.23.1	0.536481		c.2.1.9	DS.HE.5.36.3	0.184549
b.153.1.1	0.412017		d.58.18.3	DS.EG.3.6.1	0.309013		c.59.1.1	DS.EH.4.95.1	0.184549
b.2.2.1	0.412017		b.33.1.1	DS.BN.4.113.1	0.287554		c.59.1.1	DS.HE.2.13.7	0.184549
b.30.5.3	0.412017		b.33.1.1	DS.GE.2.11.1	1		c.59.1.1	DS.HE.3.73.3	0.184549
b.43.5.1	0.412017		c.1.2.4	DS.HE.5.7.1	0.497854		c.59.1.1	DS.HE.4.10.6	0.184549
c.1.2.2	0.412017		c.1.2.4	DS.HH.4.28.1	0.497854		c.6.3.1	DS.HE.2.13.9	0.184549
d.92.1.15	0.412017		c.31.1.3	DS.EG.1.24.1	0.506438		c.6.3.1	DS.HE.2.5.6	0.184549
e.52.1.1	0.412017		c.31.1.3	DS.HE.3.27.2	0.678112		c.6.3.1	DS.HE.4.2.20	0.184549
a.4.5.39	0.416309		c.58.1.3	DS.HH.1.1.159	0.506438		c.6.3.1	DS.HE.5.8.5	0.184549
b.46.1.1	0.416309		c.58.1.3	DS.EG.0.2.14	0.669528		c.72.2.1	DS.EH.4.163.1	0.184549
b.82.1.15	0.416309		c.8.2.1	DS.HE.3.6.2	0.201717		c.72.2.1	DS.HE.3.110.1	0.184549
b.93.1.1	0.416309		c.8.2.1	DS.BN.2.89.1	0.330472		c.72.2.1	DS.HE.5.127.1	0.184549
c.66.1.23	0.416309		c.8.2.1	DS.HG.0.1.26	0.480687		c.72.2.1	DS.HG.0.1.187	0.184549
c.66.1.53	0.416309		d.58.18.6	DS.HG.2.4.9	0.321888		c.90.1.1	DS.BN.7.11.1	0.184549
d.167.1.1	0.416309		d.58.18.6	DS.HE.3.59.1	0.364807		c.90.1.1	DS.EG.1.8.12	0.184549
a.69.1.1	0.420601		d.58.32.1	DS.BK.2.3.12	0.472103		c.90.1.1	DS.GE.2.23.3	0.184549
b.18.1.13	0.420601		d.58.32.1	DS.EG.2.1.29	0.506438		c.90.1.1	DS.HE.3.16.19	0.184549
c.69.1.21	0.420601		d.58.32.1	DS.EH.2.6.9	0.600858		d.286.1.1	DS.HE.2.40.2	0.184549
a.96.1.1	0.424893		d.58.6.1	DS.EH.1.3.11	0.291845		d.90.1.1	DS.GE.3.6.1	0.184549
c.45.1.5	0.424893		d.58.6.1	DS.EH.3.65.1	0.369099		d.90.1.1	DS.GH.0.1.119	0.184549
d.58.4.14	0.424893		d.81.1.2	DS.HE.3.124.1	0.463519		d.90.1.1	DS.HE.6.99.1	0.184549
b.81.1.4	0.429185		d.81.1.2	DS.HE.4.65.1	0.519313		d.90.1.1	DS.HG.5.5.2	0.184549
c.1.8.15	0.429185		a.4.5.32	DS.HH.3.1.7	0.467811		c.65.1.1	DS.BN.9.15.1	0.188841
c.37.1.18	0.429185		b.81.1.5	DS.BK.4.1.2	0.369099		c.65.1.1	DS.EH.6.48.1	0.188841
c.99.1.1	0.429185		b.81.1.5	DS.BK.4.1.1	0.429185		c.65.1.1	DS.HE.5.2.13	0.188841
d.104.1.2	0.429185		c.111.1.1	DS.HE.3.13.2	0.476395		d.142.1.1	DS.GH.3.17.1	0.188841
d.141.1.1	0.429185		c.111.1.1	DS.HH.1.1.158	0.493562		d.142.1.1	DS.HE.4.1.26	0.188841
d.32.1.9	0.429185		c.36.1.5	DS.GH.0.1.1	0.180258		c.3.1.4	DS.BK.2.15.2	0.193133
d.340.1.1	0.429185		c.36.1.5	DS.EH.2.2.26	0.463519		c.3.1.4	DS.BK.2.7.8	0.193133
e.24.1.1	0.429185		c.36.1.9	DS.HE.5.52.2	0.313305		c.3.1.4	DS.GH.0.1.124	0.193133
c.1.10.8	0.433476		c.76.1.3	DS.EG.0.2.16	0.596567		c.3.1.4	DS.HH.6.75.1	0.193133
a.79.1.1	0.437768		d.58.4.2	DS.HE.4.49.1	0.27897		d.15.4.2	DS.BN.2.44.2	0.193133
d.17.4.10	0.437768		d.58.4.2	DS.HE.4.27.2	0.364807		d.15.4.2	DS.EG.1.2.55	0.193133
d.52.1.1	0.437768		d.58.4.2	DS.HE.4.35.1	0.785408		d.15.4.2	DS.EH.3.31.3	0.193133
d.58.4.9	0.437768		d.110.2.2	DS.BN.5.3.1	0.0600858		e.7.1.1	DS.EH.1.24.1	0.193133
e.7.1.2	0.437768		d.110.2.2	DS.BN.2.1.80	0.356223		c.1.28.2	DS.BN.4.73.1	0.197425
a.102.3.2	0.44206		d.110.2.2	DS.HH.4.2.5	0.532189		c.1.28.2	DS.GE.4.7.1	0.197425
a.223.1.1	0.44206		d.210.1.1	DS.BN.2.3.49	0.472103		c.1.28.2	DS.GH.3.2.2	0.197425
a.4.5.50	0.44206		d.210.1.1	DS.HG.1.1.71	0.669528		c.1.28.2	DS.HE.2.38.1	0.197425
a.4.5.58	0.44206		c.113.1.1	DS.BK.2.7.4	0.321888		c.56.2.1	DS.BK.9.1.1	0.197425
a.80.1.1	0.44206		c.113.1.1	DS.HG.2.1.34	0.343348		c.56.2.1	DS.BK.9.10.1	0.197425
b.129.2.1	0.44206		c.113.1.1	DS.EH.3.76.1	0.420601		c.56.2.1	DS.HE.2.11.10	0.197425
c.80.1.1	0.44206		c.113.1.1	DS.HE.5.30.1	0.553648		c.68.1.6	DS.EH.1.2.23	0.197425
d.17.4.11	0.44206		a.100.1.12	DS.HH.3.4.5	0.446352		c.68.1.6	DS.EH.4.40.1	0.197425
d.58.4.10	0.44206		a.100.1.12	DS.HG.0.1.65	0.566524		c.68.1.6	DS.GE.1.5.7	0.197425
d.58.42.1	0.44206		a.100.1.12	DS.HH.3.2.26	0.686695		c.68.1.6	DS.HH.1.1.79	0.197425
a.132.1.3	0.446352		c.1.2.1	DS.HE.4.4.1	0.107296		d.157.1.2	DS.BN.2.22.5	0.197425
a.246.2.1	0.446352		c.1.2.1	DS.HH.5.11.1	0.330472		d.157.1.2	DS.BN.2.46.2	0.197425
a.4.2.1	0.446352		c.58.1.5	DS.HE.4.90.1	0.309013		d.157.1.2	DS.EH.4.136.1	0.197425
b.24.1.1	0.446352		c.58.1.5	DS.EH.1.3.18	0.381974		d.157.1.2	DS.HE.7.59.1	0.197425
b.30.5.2	0.446352		c.58.1.5	DS.EH.1.1.34	0.55794		d.43.2.1	DS.EH.4.178.1	0.197425
c.1.10.2	0.446352		c.58.1.5	DS.HE.4.1.16	0.712446		d.43.2.1	DS.HE.4.205.1	0.197425
c.1.30.1	0.446352		f.44.1.1	DS.HH.1.9.1	0.472103		d.43.2.1	DS.HH.1.2.8	0.197425
c.18.1.2	0.446352		f.44.1.1	DS.BN.2.4.21	0.480687		d.58.1.5	DS.HE.5.188.1	0.197425
c.48.1.1	0.446352		a.100.1.4	DS.HH.4.9.10	0.412017		c.1.5.1	DS.BK.3.18.6	0.201717
c.51.4.1	0.446352		c.26.3.1	DS.HE.2.13.1	0.480687		c.1.5.1	DS.BN.2.105.1	0.201717
c.62.1.5	0.446352		d.14.1.9	DS.BN.2.2.1	0.472103		c.1.5.1	DS.BN.5.8.2	0.201717
d.58.48.1	0.446352		d.14.1.9	DS.EH.1.5.10	0.781116		c.1.5.1	DS.EH.4.81.1	0.201717
d.77.1.1	0.446352		d.258.1.1	DS.GH.1.3.17	0.459227		c.1.5.1	DS.EH.5.59.1	0.201717
a.60.2.1	0.450644		d.258.1.1	DS.BN.2.1.5	0.467811		c.1.5.1	DS.GE.4.16.1	0.201717
b.67.1.1	0.450644		d.258.1.1	DS.GG.2.3.5	0.626609		c.1.5.1	DS.HE.2.58.1	0.201717
b.68.10.1	0.450644		d.96.1.2	DS.HG.0.2.4	0.991416		c.1.5.1	DS.HE.3.129.1	0.201717
b.82.1.19	0.450644		c.82.1.2	DS.HE.3.20.3	0.351931		c.117.1.1	DS.EH.5.78.1	0.201717
b.82.2.8	0.450644		c.82.1.2	DS.EH.5.63.1	0.433476		c.117.1.1	DS.HE.5.6.9	0.201717
c.1.16.1	0.450644		d.161.1.1	DS.BN.4.3.4	0.360515		c.117.1.1	DS.HG.1.1.64	0.201717
c.1.16.4	0.450644		d.58.18.7	DS.BN.2.8.4	0.283262		c.117.1.1	DS.HH.4.26.4	0.201717
c.66.1.20	0.450644		d.58.18.7	DS.HE.3.23.1	0.321888		c.117.1.1	DS.HH.5.11.5	0.201717
d.126.1.4	0.450644		d.58.18.7	DS.EG.0.1.22	0.472103		d.101.1.1	DS.HE.2.4.3	0.201717
d.126.1.6	0.450644		e.22.1.1	DS.EH.1.9.6	0.287554		d.101.1.1	DS.HE.2.52.1	0.201717
d.26.3.1	0.450644		e.22.1.1	DS.GH.2.12.2	0.553648		d.101.1.1	DS.HE.3.16.16	0.201717
a.102.1.1	0.454936		e.22.1.1	DS.GH.2.3.27	0.583691		d.38.1.5	DS.BN.2.15.14	0.201717
a.4.5.11	0.454936		e.22.1.1	DS.BN.2.45.2	0.678112		d.38.1.5	DS.BN.2.15.15	0.201717
a.4.5.24	0.454936		e.22.1.1	DS.HH.5.68.1	0.854077		d.38.1.5	DS.BN.3.1.2	0.201717
b.131.1.2	0.454936		e.22.1.1	DS.HG.0.1.114	0.858369		d.38.1.5	DS.EG.2.3.5	0.201717
c.1.16.3	0.454936		a.100.1.2	DS.HH.3.13.2	0.480687		d.38.1.5	DS.GH.8.5.1	0.201717
c.1.2.3	0.454936		a.100.1.2	DS.HH.3.2.5	0.527897		d.38.1.5	DS.HE.2.50.1	0.201717
d.224.1.2	0.454936		a.100.1.2	DS.HH.2.1.75	0.862661		d.38.1.5	DS.HH.1.1.146	0.201717
d.226.1.1	0.454936		c.53.2.1	DS.HE.5.2.3	0.32618		b.51.1.1	DS.EH.5.180.1	0.206009
d.26.1.2	0.454936		c.57.1.1	DS.HG.0.2.18	0.480687		b.51.1.1	DS.GE.2.35.1	0.206009
a.102.1.5	0.459227		d.328.1.1	DS.EG.2.1.8	0.476395		b.51.1.1	DS.HE.2.77.1	0.206009
a.36.1.1	0.459227		d.61.1.2	DS.EG.2.13.1	0.476395		d.151.1.1	DS.BK.2.84.1	0.206009
b.1.9.2	0.459227		b.85.6.1	DS.BK.4.85.1	0.334764		d.151.1.1	DS.EH.0.1.9	0.206009
b.130.1.1	0.459227		b.85.6.1	DS.HE.3.13.11	0.579399		d.151.1.1	DS.HE.2.4.22	0.206009
b.34.8.1	0.459227		b.85.6.1	DS.EG.2.6.4	0.686695		b.45.1.1	DS.EH.2.5.4	0.2103
b.40.4.3	0.459227		c.55.1.5	DS.BN.4.8.1	0.351931		b.45.1.1	DS.EH.3.5.3	0.2103
b.82.1.4	0.459227		c.8.2.2	DS.EH.3.13.6	0.321888		b.45.1.1	DS.EH.3.5.6	0.2103
c.1.8.10	0.459227		e.22.1.2	DS.EG.1.2.7	0.321888		b.45.1.1	DS.HE.2.2.13	0.2103
c.2.1.5	0.459227		e.22.1.2	DS.HH.2.6.6	0.480687		b.84.2.1	DS.BK.6.36.1	0.2103
c.3.1.1	0.459227		b.58.1.2	DS.BK.4.51.1	0.386266		c.46.1.2	DS.EG.2.10.1	0.2103
c.32.1.1	0.459227		b.92.1.4	DS.BK.3.166.1	0.484979		c.46.1.2	DS.EH.3.26.1	0.2103
c.34.1.1	0.459227		c.1.9.9	DS.EH.1.23.2	0.553648		c.46.1.2	DS.HE.6.12.2	0.2103
c.55.1.2	0.459227		c.145.1.1	DS.HE.4.5.11	0.793991		c.55.2.1	DS.EH.2.16.9	0.2103
c.69.1.20	0.459227		c.4.1.1	DS.EH.3.3.1	0.0429185		c.55.2.1	DS.EH.6.99.1	0.2103
d.13.1.1	0.459227		c.4.1.1	DS.EH.3.6.1	0.0429185		c.55.2.1	DS.HE.4.17.2	0.2103
d.157.1.10	0.459227		c.4.1.1	DS.GH.0.1.131	0.330472		c.97.1.2	DS.EH.1.8.9	0.2103
d.162.1.1	0.459227		c.4.1.1	DS.HH.2.1.74	0.549356		c.97.1.2	DS.EH.3.135.1	0.2103
d.51.1.1	0.459227		c.4.1.1	DS.GH.0.1.125	0.841202		c.97.1.2	DS.EH.3.89.1	0.2103
d.74.4.1	0.459227		c.42.1.1	DS.EG.0.1.3	0.450644		c.97.1.2	DS.HE.2.43.2	0.2103
d.79.2.1	0.459227		c.42.1.1	DS.GH.0.1.10	0.622318		c.97.1.2	DS.HE.6.54.1	0.2103
e.6.1.2	0.459227		c.57.1.2	DS.HH.1.1.1	0.214592		c.97.1.2	DS.HG.3.23.1	0.2103
b.82.1.13	0.463519		c.57.1.2	DS.BK.3.112.1	0.467811		c.97.1.2	DS.HH.6.61.1	0.2103
c.108.1.15	0.463519		c.57.1.2	DS.BK.3.15.3	0.497854		a.2.3.1	DS.HG.2.11.4	0.214592
c.23.16.5	0.463519		c.8.1.1	DS.HE.4.2.10	0.51073		a.2.3.1	DS.HG.2.2.21	0.214592
c.37.1.25	0.463519		d.142.1.5	DS.BN.2.38.2	0.480687		b.47.1.1	DS.BK.11.10.1	0.214592
d.181.1.1	0.463519		d.15.3.1	DS.BK.11.3.1	0.330472		b.92.1.3	DS.BK.1.12.1	0.214592
d.192.1.1	0.463519		c.1.10.4	DS.HE.6.47.1	0.527897		b.92.1.3	DS.BK.1.7.4	0.214592
d.50.1.1	0.463519		c.144.1.1	DS.EH.3.1.17	0.373391		b.92.1.3	DS.BK.2.2.6	0.214592
d.58.1.4	0.463519		c.144.1.1	DS.HE.5.44.1	0.648069		b.92.1.3	DS.BK.2.29.2	0.214592
d.67.2.1	0.463519		c.144.1.1	DS.HH.4.36.2	0.815451		b.92.1.3	DS.BK.4.35.1	0.214592
a.4.5.29	0.467811		c.23.12.2	DS.GH.1.3.9	0.476395		b.92.1.3	DS.BK.4.59.1	0.214592
a.4.5.38	0.467811		c.5.1.1	DS.HE.4.2.12	0.506438		b.92.1.3	DS.EG.2.75.1	0.214592
b.1.18.12	0.467811		c.50.1.1	DS.EG.3.4.3	0.309013		c.112.1.1	DS.EG.3.18.1	0.214592
b.1.18.5	0.467811		c.50.1.1	DS.HH.3.53.1	0.429185		c.112.1.1	DS.GG.2.6.5	0.214592
b.2.3.6	0.467811		c.56.5.3	DS.HH.3.4.11	0.472103		c.112.1.1	DS.HE.1.12.1	0.214592
b.31.1.1	0.467811		b.43.4.3	DS.GE.5.2.1	0.321888		c.13.2.1	DS.BN.2.6.18	0.214592
b.6.2.1	0.467811		b.43.4.3	DS.BN.2.1.32	0.44206		c.13.2.1	DS.GE.2.13.2	0.214592
b.71.1.2	0.467811		b.43.4.3	DS.EG.2.10.5	0.519313		c.14.1.4	DS.EG.4.45.1	0.214592
b.80.6.1	0.467811		d.38.1.6	DS.BN.3.8.1	0.334764		c.14.1.4	DS.EH.1.22.3	0.214592
b.82.5.2	0.467811		d.38.1.6	DS.BN.2.1.34	0.480687		c.14.1.4	DS.EH.1.4.31	0.214592
c.23.16.6	0.467811		d.44.1.1	DS.EG.2.41.1	0.549356		c.14.1.4	DS.GE.2.69.1	0.214592
c.8.8.1	0.467811		c.47.1.13	DS.HE.3.4.13	0.321888		c.60.1.1	DS.EG.1.2.3	0.214592
d.17.6.4	0.467811		c.47.1.13	DS.EG.1.9.6	0.343348		c.60.1.1	DS.GG.5.1.1	0.214592
d.218.1.2	0.467811		c.47.1.13	DS.HH.4.2.27	0.806867		c.60.1.1	DS.GH.4.10.1	0.214592
d.254.1.1	0.467811		d.115.1.2	DS.EH.1.6.17	0.463519		c.60.1.1	DS.HE.3.104.1	0.214592
d.58.4.17	0.467811		d.115.1.2	DS.EH.1.1.66	0.570815		c.60.1.1	DS.HG.4.2.3	0.214592
d.89.1.1	0.467811		a.152.1.3	DS.GH.0.1.49	0.751073		c.60.1.1	DS.HG.5.11.1	0.214592
a.102.1.3	0.472103		b.6.1.2	DS.EG.0.2.2	0.420601		d.122.1.2	DS.BN.5.136.1	0.214592
a.267.1.1	0.472103		b.6.1.2	DS.BK.4.60.1	0.446352		d.122.1.2	DS.EG.0.6.3	0.214592
a.47.3.1	0.472103		b.6.1.2	DS.BK.3.4.2	0.48927		d.122.1.2	DS.EH.16.1.1	0.214592
b.11.1.2	0.472103		b.6.1.2	DS.BN.2.56.1	0.772532		d.122.1.2	DS.EH.6.58.1	0.214592
b.116.1.1	0.472103		c.16.1.1	DS.GE.0.1.2	0.321888		d.122.1.2	DS.HE.1.23.1	0.214592
b.163.1.2	0.472103		c.71.1.2	DS.EH.5.42.1	0.793991		d.122.1.2	DS.HE.4.1.7	0.214592
b.21.1.3	0.472103		d.227.1.1	DS.BN.5.92.1	0.386266		d.122.1.2	DS.HE.4.208.1	0.214592
b.29.1.7	0.472103		d.58.4.11	DS.HH.3.7.9	0.369099		d.122.1.2	DS.HH.2.10.8	0.214592
b.3.5.1	0.472103		d.58.4.11	DS.EH.4.155.1	0.467811		d.14.1.3	DS.EH.5.107.1	0.214592
b.80.1.9	0.472103		d.58.4.11	DS.HE.4.29.2	0.519313		d.14.1.3	DS.GE.1.1.13	0.214592
c.1.3.1	0.472103		d.58.4.5	DS.HE.5.35.1	0.390558		d.14.1.3	DS.HE.1.2.12	0.214592
c.1.9.8	0.472103		c.108.1.4	DS.HG.4.8.1	0.416309		d.14.1.3	DS.HE.2.33.1	0.214592
c.24.1.3	0.472103		c.108.1.4	DS.HE.4.109.1	0.626609		d.14.1.3	DS.HH.3.7.20	0.214592
c.50.1.2	0.472103		c.124.1.1	DS.EG.0.2.33	0.356223		d.38.1.1	DS.BK.8.10.1	0.214592
d.145.1.2	0.472103		c.124.1.1	DS.HG.1.9.1	0.88412		d.38.1.1	DS.EG.2.23.1	0.214592
d.146.1.1	0.472103		c.77.1.4	DS.EH.1.9.1	0.343348		d.38.1.1	DS.EG.2.3.6	0.214592
d.259.1.1	0.472103		c.77.1.4	DS.HE.4.12.3	0.347639		d.38.1.1	DS.GH.10.1.1	0.214592
d.293.1.1	0.472103		c.77.1.4	DS.HH.2.8.3	0.437768		d.38.1.1	DS.GH.8.6.1	0.214592
d.313.1.1	0.472103		c.77.1.4	DS.GE.2.58.1	0.901288		d.54.1.1	DS.HH.3.6.14	0.214592
d.58.8.1	0.472103		d.74.1.1	DS.BN.2.15.2	0.532189		d.54.1.1	DS.HH.4.36.1	0.214592
d.68.2.2	0.472103		d.74.1.1	DS.BN.2.2.43	0.635193		d.54.1.1	DS.HH.7.28.1	0.214592
h.1.14.1	0.472103		d.74.1.1	DS.EH.3.1.3	0.987124		a.100.1.1	DS.HH.4.1.8	0.218884
a.168.1.1	0.476395		a.96.1.2	DS.HH.6.12.1	0.480687		d.15.9.1	DS.HE.4.37.2	0.218884
a.244.1.1	0.476395		a.96.1.2	DS.HH.5.44.1	0.532189		d.16.1.3	DS.EH.3.18.5	0.218884
a.257.1.1	0.476395		a.99.1.1	DS.HG.1.2.9	0.330472		d.16.1.3	DS.HG.1.3.12	0.218884
b.1.26.1	0.476395		a.99.1.1	DS.HH.2.1.65	0.450644		a.118.18.1	DS.HH.3.5.17	0.223176
b.142.1.1	0.476395		b.61.6.1	DS.BN.2.2.47	0.356223		a.118.18.1	DS.HH.7.2.1	0.223176
b.18.1.10	0.476395		b.61.6.1	DS.EG.1.5.12	0.742489		b.82.3.2	DS.BK.2.56.2	0.223176
b.18.1.14	0.476395		b.82.1.12	DS.GE.1.27.1	0.459227		b.82.3.2	DS.BK.3.2.1	0.223176
b.26.1.4	0.476395		b.82.1.12	DS.GE.1.20.3	0.493562		b.82.3.2	DS.BK.3.2.8	0.223176
b.28.1.1	0.476395		b.82.1.12	DS.BK.3.5.1	0.978541		b.82.3.2	DS.EH.0.1.6	0.223176
b.34.11.4	0.476395		c.25.1.1	DS.EH.2.20.2	0.472103		b.82.3.2	DS.GH.3.48.1	0.223176
b.82.1.7	0.476395		c.28.1.1	DS.EH.1.2.41	0.339056		b.82.3.2	DS.HE.2.19.7	0.223176
b.85.4.1	0.476395		c.28.1.1	DS.HE.4.18.3	0.416309		c.23.16.2	DS.EH.4.15.5	0.223176
b.91.1.1	0.476395		c.28.1.1	DS.EH.3.1.35	0.459227		d.185.1.1	DS.EG.1.1.10	0.223176
c.108.1.10	0.476395		c.28.1.1	DS.HE.5.29.4	0.484979		d.185.1.1	DS.EG.3.50.1	0.223176
c.52.1.10	0.476395		c.28.1.1	DS.HH.4.9.9	0.862661		d.185.1.1	DS.EH.3.35.2	0.223176
c.52.1.21	0.476395		d.129.3.6	DS.BN.2.1.63	0.446352		d.185.1.1	DS.GH.7.8.1	0.223176
d.129.9.1	0.476395		d.129.3.6	DS.BN.2.29.2	0.48927		d.185.1.1	DS.HE.3.10.1	0.223176
d.137.1.1	0.476395		d.129.3.6	DS.BN.4.1.10	0.532189		d.185.1.1	DS.HG.2.10.1	0.223176
d.155.1.1	0.476395		d.136.1.2	DS.HG.0.2.22	0.811159		d.185.1.1	DS.HH.5.20.1	0.223176
d.159.1.7	0.476395		d.15.4.1	DS.EG.0.2.1	0.23176		d.26.1.1	DS.EG.1.1.2	0.223176
d.169.1.2	0.476395		d.15.4.1	DS.BK.4.190.1	0.476395		d.26.1.1	DS.HE.3.98.2	0.223176
d.169.1.3	0.476395		d.303.1.1	DS.EG.0.2.3	0.351931		d.26.1.1	DS.HE.7.6.1	0.223176
d.180.1.1	0.476395		e.53.1.1	DS.EG.1.26.1	0.502146		d.79.1.1	DS.BN.2.2.8	0.223176
d.61.1.4	0.476395		e.53.1.1	DS.HE.1.26.1	0.978541		d.79.1.1	DS.EG.2.1.21	0.223176
g.3.19.1	0.476395		f.21.1.2	DS.GH.1.2.12	0.356223		d.79.1.1	DS.EG.2.1.31	0.223176
g.3.7.2	0.476395		f.21.1.2	DS.HG.0.1.62	0.493562		d.79.1.1	DS.EG.2.1.56	0.223176
a.24.17.1	0.480687		f.24.1.1	DS.HH.1.1.112	0.682403		d.79.1.1	DS.EG.4.36.1	0.223176
a.258.1.1	0.480687		a.4.5.4	DS.BN.2.22.3	0.412017		d.79.1.1	DS.GH.1.2.24	0.223176
a.264.1.1	0.480687		a.4.5.4	DS.EH.2.9.3	0.476395		d.79.1.1	DS.HG.5.7.1	0.223176
a.4.5.27	0.480687		a.4.5.4	DS.HE.4.16.2	0.527897		d.79.1.1	DS.HG.5.7.2	0.223176
b.121.6.1	0.480687		a.4.5.4	DS.EH.2.9.9	0.819742		c.1.9.6	DS.EH.10.9.1	0.227468
b.133.1.1	0.480687		a.4.5.42	DS.EH.2.57.1	0.703863		c.1.9.6	DS.HE.5.1.20	0.227468
b.42.4.2	0.480687		a.4.5.42	DS.HH.6.9.1	0.901288		c.37.1.2	DS.EH.4.3.15	0.227468
b.80.1.10	0.480687		b.122.1.1	DS.EH.3.13.3	0.472103		c.37.1.2	DS.GH.1.3.30	0.227468
b.92.1.8	0.480687		b.122.1.1	DS.EH.1.1.4	0.497854		c.37.1.2	DS.HE.4.232.1	0.227468
c.23.14.2	0.480687		b.122.1.1	DS.EG.0.1.5	0.669528		c.1.11.2	DS.EH.6.19.2	0.23176
c.31.1.5	0.480687		b.122.1.1	DS.BN.4.8.2	0.918455		c.1.11.2	DS.EH.6.5.1	0.23176
c.52.1.11	0.480687		b.84.3.2	DS.BK.6.54.1	0.566524		c.1.11.2	DS.HE.3.5.6	0.23176
c.52.1.16	0.480687		c.1.19.1	DS.EH.1.6.18	0.339056		c.1.11.2	DS.HE.4.203.1	0.23176
c.52.1.9	0.480687		c.1.19.1	DS.HE.4.1.35	0.472103		c.1.11.2	DS.HE.4.237.1	0.23176
c.66.1.29	0.480687		c.1.19.1	DS.EH.3.11.3	0.527897		c.1.11.2	DS.HE.4.86.1	0.23176
c.69.1.14	0.480687		c.1.19.1	DS.EH.3.18.4	0.648069		c.1.11.2	DS.HE.5.137.1	0.23176
d.17.6.2	0.480687		c.1.19.1	DS.GE.2.5.10	0.806867		d.81.1.3	DS.EG.0.8.5	0.23176
d.18.1.4	0.480687		c.109.1.1	DS.HE.4.117.1	0.48927		d.81.1.3	DS.EH.9.14.1	0.23176
d.194.1.2	0.480687		c.109.1.1	DS.HG.1.1.45	0.738197		a.7.3.1	DS.EH.1.1.42	0.236052
d.197.1.1	0.480687		c.110.1.1	DS.EH.6.28.1	0.459227		c.74.1.1	DS.BN.2.63.1	0.236052
d.89.1.2	0.480687		c.124.1.2	DS.GE.2.1.4	0.339056		c.74.1.1	DS.GE.1.1.5	0.236052
h.4.2.1	0.480687		c.124.1.2	DS.EH.2.10.5	0.506438		c.74.1.1	DS.GG.2.2.4	0.236052
a.7.12.1	0.484979		c.31.1.2	DS.GE.2.2.11	0.484979		c.74.1.1	DS.HE.4.9.18	0.236052
a.98.1.1	0.484979		c.31.1.2	DS.HE.2.1.3	0.72103		c.80.1.3	DS.EH.5.87.1	0.236052
b.123.1.1	0.484979		c.55.1.8	DS.EH.3.8.6	0.965665		c.80.1.3	DS.EH.6.114.1	0.236052
b.169.1.1	0.484979		c.6.2.3	DS.HE.3.6.1	0.0686695		c.80.1.3	DS.EH.6.14.1	0.236052
b.40.2.1	0.484979		c.6.2.3	DS.HE.3.1.8	0.27897		c.80.1.3	DS.HE.4.55.2	0.236052
b.47.1.3	0.484979		c.6.2.3	DS.HE.3.1.4	0.291845		c.80.1.3	DS.HE.5.28.2	0.236052
b.47.1.4	0.484979		c.6.2.3	DS.EH.2.2.1	0.484979		d.168.1.1	DS.EG.1.6.4	0.236052
b.69.2.1	0.484979		c.6.2.3	DS.GG.2.2.15	0.484979		d.168.1.1	DS.EH.1.3.17	0.236052
b.82.1.1	0.484979		c.66.1.17	DS.EH.2.8.7	0.356223		d.168.1.1	DS.GE.1.8.4	0.236052
c.1.12.2	0.484979		c.66.1.17	DS.EH.3.24.1	0.459227		d.168.1.1	DS.HE.3.127.1	0.236052
d.110.2.3	0.484979		c.66.1.17	DS.BN.6.111.1	0.858369		d.168.1.1	DS.HH.3.11.7	0.236052
d.129.5.1	0.484979		c.66.1.7	DS.EH.2.1.2	0.141631		d.168.1.1	DS.HH.3.68.1	0.236052
d.15.5.1	0.484979		c.66.1.7	DS.HE.3.4.22	0.334764		b.82.1.9	DS.BK.4.1.19	0.240343
d.331.1.1	0.484979		c.66.1.7	DS.EH.2.3.1	0.351931		b.82.1.9	DS.BK.4.48.1	0.240343
d.58.26.5	0.484979		c.66.1.7	DS.EH.5.2.7	0.587983		b.82.1.9	DS.BK.6.4.1	0.240343
a.35.1.6	0.48927		c.66.1.7	DS.HE.5.106.1	0.682403		b.82.1.9	DS.BN.2.10.39	0.240343
a.57.1.1	0.48927		c.66.1.7	DS.GE.1.39.1	0.88412		b.82.1.9	DS.BN.5.61.1	0.240343
b.1.18.15	0.48927		c.66.1.7	DS.BN.2.28.3	0.987124		b.82.1.9	DS.GE.3.37.1	0.240343
b.40.2.2	0.48927		c.91.1.1	DS.EG.1.16.4	0.48927		a.103.1.1	DS.HH.4.48.2	0.244635
b.42.2.3	0.48927		c.91.1.1	DS.GE.2.4.5	0.776824		a.103.1.1	DS.HH.5.3.2	0.244635
b.61.2.2	0.48927		d.128.1.3	DS.HH.2.1.42	0.334764		b.40.6.3	DS.BN.3.38.1	0.244635
b.61.3.1	0.48927		d.128.1.3	DS.HH.4.4.6	0.480687		b.40.6.3	DS.GE.1.1.3	0.244635
b.62.1.1	0.48927		d.128.1.3	DS.HG.0.2.6	0.51073		b.52.2.2	DS.BK.6.27.1	0.244635
b.67.2.5	0.48927		d.2.1.6	DS.HH.3.1.14	0.467811		b.52.2.2	DS.HE.6.88.1	0.244635
b.68.7.1	0.48927		d.3.1.16	DS.HE.2.33.5	0.472103		b.52.2.2	DS.HE.7.2.2	0.244635
c.23.1.5	0.48927		d.32.1.4	DS.EH.3.4.4	0.356223		c.1.10.5	DS.EG.1.29.1	0.244635
c.52.1.31	0.48927		d.32.1.4	DS.GE.1.17.1	0.48927		c.1.10.5	DS.EG.2.10.7	0.244635
c.7.1.4	0.48927		d.32.1.4	DS.HE.4.120.1	0.600858		c.1.10.5	DS.EH.7.50.1	0.244635
d.15.6.1	0.48927		d.322.1.2	DS.GE.3.29.1	0.463519		c.1.10.5	DS.GG.1.2.7	0.244635
d.199.1.1	0.48927		d.322.1.2	DS.EG.1.2.26	0.527897		c.81.1.1	DS.EH.3.51.1	0.244635
d.58.48.2	0.48927		d.63.1.2	DS.EG.2.1.44	0.44206		c.81.1.1	DS.EH.3.51.2	0.244635
d.96.2.1	0.48927		d.63.1.2	DS.BN.2.15.10	0.95279		c.81.1.1	DS.EH.4.171.1	0.244635
f.3.1.1	0.48927		e.51.1.1	DS.HE.3.28.6	0.519313		c.81.1.1	DS.EH.6.57.1	0.244635
h.4.4.1	0.48927		a.60.9.1	DS.HH.4.39.1	0.566524		c.81.1.1	DS.HE.3.16.10	0.244635
a.24.11.1	0.493562		a.60.9.1	DS.GH.1.1.2	0.832618		c.81.1.1	DS.HE.3.16.4	0.244635
a.265.1.1	0.493562		b.68.2.1	DS.BN.6.1.1	0.248927		c.81.1.1	DS.HE.4.10.7	0.244635
b.2.2.2	0.493562		c.108.1.1	DS.GH.0.1.133	0.360515		d.58.18.3	DS.HE.5.107.1	0.244635
b.29.1.11	0.493562		c.108.1.1	DS.EG.0.1.34	0.480687		b.33.1.1	DS.GE.1.3.8	0.248927
b.52.2.1	0.493562		c.108.1.1	DS.HG.2.6.3	0.493562		b.33.1.1	DS.GE.6.4.1	0.248927
c.51.3.2	0.493562		c.120.1.1	DS.HE.2.1.1	0.227468		c.1.2.4	DS.EH.1.5.2	0.248927
c.66.1.11	0.493562		c.120.1.1	DS.HH.7.11.1	0.44206		c.1.2.4	DS.EH.4.56.2	0.248927
c.67.1.2	0.493562		c.120.1.1	DS.HE.2.1.4	0.459227		c.1.2.4	DS.EH.5.164.1	0.248927
d.112.1.1	0.493562		c.120.1.1	DS.HE.2.69.1	0.502146		c.1.2.4	DS.EH.5.24.1	0.248927
d.15.3.2	0.493562		c.120.1.1	DS.HE.3.26.6	0.540773		c.1.2.4	DS.HE.4.73.1	0.248927
d.254.1.2	0.493562		c.120.1.1	DS.EH.3.22.2	0.566524		c.31.1.3	DS.EG.3.29.1	0.248927
d.274.1.1	0.493562		c.120.1.1	DS.GH.1.2.23	0.583691		c.31.1.3	DS.EH.2.15.1	0.248927
d.302.1.1	0.493562		c.120.1.1	DS.HH.2.23.1	0.879828		c.31.1.3	DS.GE.8.3.1	0.248927
d.341.1.1	0.493562		c.124.1.6	DS.EG.2.2.1	0.339056		c.31.1.3	DS.HE.3.46.3	0.248927
d.58.1.2	0.493562		c.124.1.6	DS.HH.1.3.26	0.459227		c.31.1.3	DS.HE.4.121.2	0.248927
d.58.5.1	0.493562		c.124.1.6	DS.HH.3.2.14	0.536481		c.58.1.3	DS.HE.4.24.7	0.248927
d.92.1.13	0.493562		c.124.1.7	DS.HE.5.21.2	0.532189		c.58.1.3	DS.HE.4.40.2	0.248927
a.3.1.7	0.497854		c.25.1.2	DS.EG.0.4.1	0.545064		c.58.1.3	DS.HG.3.17.2	0.248927
a.8.3.2	0.497854		c.66.1.18	DS.HE.3.25.6	0.527897		c.8.2.1	DS.BK.2.12.5	0.248927
b.1.9.3	0.497854		c.67.1.7	DS.HE.3.3.1	0.055794		c.8.2.1	DS.BN.4.107.1	0.248927
b.18.1.31	0.497854		c.69.1.18	DS.EH.2.22.6	0.776824		c.8.2.1	DS.EG.2.9.9	0.248927
b.30.5.8	0.497854		c.71.1.1	DS.EH.0.1.4	0.351931		c.8.2.1	DS.HG.4.7.6	0.248927
c.66.1.45	0.497854		c.92.2.2	DS.HE.2.2.1	0.184549		d.58.18.6	DS.EH.1.8.5	0.248927
d.159.1.5	0.497854		c.92.2.2	DS.HG.1.2.1	0.678112		d.58.32.1	DS.EH.2.6.12	0.248927
d.211.1.1	0.497854		c.92.2.2	DS.GH.0.1.2	0.982833		d.58.32.1	DS.HE.6.52.1	0.248927
d.268.1.2	0.497854		d.153.1.6	DS.HH.3.31.3	0.446352		d.58.6.1	DS.EH.3.49.1	0.248927
d.287.1.2	0.497854		d.58.18.5	DS.HE.3.22.3	0.347639		d.58.6.1	DS.HH.12.6.1	0.248927
d.9.2.1	0.497854		d.58.18.5	DS.HE.4.28.1	0.515021		d.58.6.1	DS.HH.3.12.7	0.248927
d.90.1.2	0.497854		a.100.1.7	DS.GH.1.2.14	0.476395		d.58.6.1	DS.HH.3.8.12	0.248927
a.100.1.5	0.502146		c.124.1.4	DS.HE.1.16.3	0.369099		d.81.1.2	DS.BN.6.13.2	0.248927
a.132.1.2	0.502146		c.124.1.4	DS.BN.2.9.2	0.484979		d.81.1.2	DS.HG.0.1.131	0.248927
a.4.1.6	0.502146		c.135.1.1	DS.HE.3.41.3	0.562232		a.4.5.32	DS.HH.5.19.2	0.253219
a.96.1.6	0.502146		c.58.1.1	DS.HH.2.1.56	0.519313		b.81.1.5	DS.BK.1.11.2	0.253219
b.6.1.4	0.502146		c.6.2.5	DS.HE.4.5.7	0.424893		b.81.1.5	DS.BK.3.35.1	0.253219
b.80.1.2	0.502146		c.6.2.5	DS.HH.3.6.25	0.472103		b.81.1.5	DS.BK.4.1.12	0.253219
c.23.6.1	0.502146		c.69.1.26	DS.HE.3.26.1	0.450644		b.81.1.5	DS.BK.4.1.30	0.253219
c.55.1.6	0.502146		c.69.1.8	DS.GG.2.4.7	0.377682		b.81.1.5	DS.BK.4.10.1	0.253219
c.8.6.1	0.502146		c.69.1.8	DS.EH.0.4.5	0.416309		b.81.1.5	DS.BK.4.25.2	0.253219
d.129.7.1	0.502146		d.104.1.3	DS.GH.3.10.3	0.356223		b.81.1.5	DS.BK.4.6.2	0.253219
d.335.1.1	0.502146		d.104.1.3	DS.HE.2.10.1	0.356223		b.81.1.5	DS.BN.2.103.1	0.253219
d.38.1.7	0.502146		d.106.1.1	DS.BN.2.19.3	0.484979		c.111.1.1	DS.GG.6.1.1	0.253219
d.58.18.9	0.502146		d.106.1.1	DS.EG.3.56.1	0.519313		c.111.1.1	DS.HE.3.28.4	0.253219
d.92.1.14	0.502146		d.142.2.1	DS.BN.3.50.2	0.48927		c.111.1.1	DS.HE.4.22.6	0.253219
f.21.2.1	0.502146		d.142.2.1	DS.BK.3.21.1	0.493562		c.36.1.5	DS.EG.2.78.1	0.253219
a.118.1.16	0.506438		d.142.2.1	DS.BK.1.6.1	0.703863		c.36.1.5	DS.EG.3.27.1	0.253219
a.230.1.1	0.506438		d.144.1.9	DS.BN.2.2.58	0.716738		c.36.1.5	DS.EH.3.4.6	0.253219
a.25.1.4	0.506438		d.21.1.2	DS.BN.4.47.1	0.403433		c.36.1.5	DS.GE.2.1.24	0.253219
a.4.5.7	0.506438		d.21.1.2	DS.BN.2.61.2	0.497854		c.36.1.9	DS.EH.10.7.1	0.253219
a.43.1.9	0.506438		d.21.1.2	DS.BK.1.1.7	0.536481		c.36.1.9	DS.EH.3.145.1	0.253219
a.88.1.1	0.506438		d.250.1.1	DS.BK.4.39.2	0.519313		c.36.1.9	DS.EH.3.151.1	0.253219
b.26.1.2	0.506438		d.250.1.1	DS.HG.0.1.21	0.678112		c.36.1.9	DS.EH.4.93.1	0.253219
b.29.1.18	0.506438		d.58.40.1	DS.HE.4.49.1	0.27897		c.36.1.9	DS.HE.3.84.2	0.253219
b.34.11.3	0.506438		d.66.1.3	DS.HH.6.1.5	0.467811		c.36.1.9	DS.HE.4.5.26	0.253219
b.34.7.1	0.506438		b.124.1.1	DS.BN.2.2.77	0.476395		c.36.1.9	DS.HE.5.158.1	0.253219
b.60.1.4	0.506438		c.23.5.8	DS.EH.7.10.1	0.519313		c.36.1.9	DS.HE.5.195.1	0.253219
b.68.6.1	0.506438		c.23.5.8	DS.EH.5.46.1	0.553648		c.36.1.9	DS.HE.5.25.5	0.253219
b.80.1.4	0.506438		c.23.5.8	DS.HG.1.1.72	0.712446		c.76.1.3	DS.HE.4.47.1	0.253219
b.82.2.3	0.506438		c.23.5.8	DS.HH.1.2.25	0.793991		c.76.1.3	DS.HE.5.1.34	0.253219
c.52.1.26	0.506438		c.47.1.12	DS.BN.4.2.8	0.369099		d.58.4.2	DS.BN.6.54.1	0.253219
c.55.1.12	0.506438		c.59.1.2	DS.EH.3.1.10	0.819742		d.58.4.2	DS.EG.2.1.15	0.253219
c.6.2.4	0.506438		c.72.2.2	DS.HE.3.5.1	0.214592		d.58.4.2	DS.EH.4.62.1	0.253219
c.69.1.10	0.506438		c.72.2.2	DS.GE.0.5.1	0.480687		d.110.2.2	DS.BN.6.52.1	0.257511
c.69.1.11	0.506438		c.72.2.2	DS.HG.0.1.89	0.587983		d.110.2.2	DS.GH.2.3.30	0.257511
c.69.1.15	0.506438		d.157.1.9	DS.HE.3.7.6	0.480687		d.210.1.1	DS.BN.5.6.4	0.261803
d.219.1.1	0.506438		d.58.32.2	DS.BN.4.1.19	0.83691		d.210.1.1	DS.EH.2.1.52	0.261803
d.220.1.1	0.506438		d.67.1.2	DS.BN.2.14.7	0.626609		c.113.1.1	DS.BK.1.4.10	0.266094
d.58.56.1	0.506438		d.67.1.2	DS.HG.1.4.8	0.875536		c.113.1.1	DS.EG.2.13.5	0.266094
a.234.1.1	0.51073		d.81.2.1	DS.HE.1.1.9	0.476395		c.113.1.1	DS.EH.2.39.1	0.266094
b.18.1.18	0.51073		a.1.1.2	DS.HH.1.3.5	0.356223		c.113.1.1	DS.GE.2.63.1	0.266094
b.2.3.4	0.51073		a.1.1.2	DS.HH.4.22.1	0.381974		c.113.1.1	DS.HE.2.34.3	0.266094
b.42.3.1	0.51073		a.1.1.2	DS.HH.1.1.16	0.480687		c.113.1.1	DS.HE.5.1.35	0.266094
b.60.1.6	0.51073		a.1.1.2	DS.HG.1.1.13	0.493562		c.113.1.1	DS.HH.3.8.15	0.266094
c.1.19.3	0.51073		a.1.1.2	DS.HG.0.2.1	0.506438		a.100.1.12	DS.HG.1.1.60	0.270386
c.69.1.2	0.51073		a.1.1.2	DS.GH.0.4.3	0.549356		a.100.1.12	DS.HH.1.1.34	0.270386
d.165.1.1	0.51073		b.69.7.1	DS.BN.6.42.1	0.472103		c.1.2.1	DS.GH.1.1.35	0.270386
d.17.4.6	0.51073		b.69.7.1	DS.GE.1.1.1	0.493562		c.58.1.5	DS.GE.2.2.13	0.270386
d.2.1.4	0.51073		b.69.7.1	DS.BN.5.102.1	0.652361		c.58.1.5	DS.HE.3.18.11	0.270386
d.300.1.2	0.51073		c.108.1.2	DS.HH.5.31.1	0.467811		c.58.1.5	DS.HE.4.6.11	0.270386
d.92.1.12	0.51073		c.108.1.2	DS.HE.4.14.3	0.669528		f.44.1.1	DS.HG.0.1.82	0.270386
a.175.1.1	0.515021		c.124.1.5	DS.HE.3.4.6	0.480687		f.44.1.1	DS.HH.1.1.68	0.270386
a.85.1.1	0.515021		c.124.1.5	DS.BN.2.21.1	0.536481		f.44.1.1	DS.HH.8.6.1	0.270386
a.89.1.1	0.515021		c.124.1.5	DS.BK.3.37.1	0.918455		a.100.1.4	DS.HH.3.1.11	0.274678
b.1.18.3	0.515021		c.124.1.5	DS.EG.1.1.1	0.991416		c.26.3.1	DS.EH.1.2.29	0.274678
b.52.1.1	0.515021		c.26.1.2	DS.HE.7.22.1	0.321888		c.26.3.1	DS.HE.3.1.18	0.274678
c.31.1.6	0.515021		c.26.1.2	DS.HE.4.3.10	0.506438		d.14.1.9	DS.BN.2.4.14	0.274678
d.163.1.2	0.515021		c.37.1.17	DS.EH.4.139.1	0.48927		d.14.1.9	DS.HE.2.7.8	0.274678
d.198.1.1	0.515021		c.37.1.17	DS.HH.6.8.1	0.643777		d.14.1.9	DS.HE.3.19.5	0.274678
d.235.1.1	0.515021		c.37.1.4	DS.HE.4.78.1	0.369099		d.258.1.1	DS.BK.4.43.1	0.274678
b.127.1.1	0.519313		c.37.1.4	DS.EH.2.13.2	0.390558		d.258.1.1	DS.EG.2.71.1	0.274678
c.1.15.2	0.519313		c.37.1.4	DS.HE.5.12.4	0.459227		d.258.1.1	DS.GH.2.7.6	0.274678
c.6.2.7	0.519313		d.118.1.1	DS.HG.4.52.1	0.373391		d.258.1.1	DS.HE.2.31.4	0.274678
d.17.4.5	0.519313		d.58.18.12	DS.HE.5.14.2	0.562232		d.258.1.1	DS.HE.4.93.2	0.274678
g.78.1.1	0.519313		e.5.1.1	DS.GG.1.15.1	0.476395		d.96.1.2	DS.BN.2.6.30	0.274678
a.39.3.1	0.523605		a.60.8.3	DS.HH.4.46.1	0.300429		d.96.1.2	DS.EH.0.1.75	0.274678
b.106.1.1	0.523605		b.40.6.2	DS.EH.2.2.13	0.540773		c.82.1.2	DS.BN.2.11.29	0.27897
c.66.1.28	0.523605		b.40.6.2	DS.GE.1.10.1	0.828326		c.82.1.2	DS.HE.3.12.9	0.27897
d.298.1.2	0.523605		b.6.1.1	DS.EH.1.1.2	0.841202		c.82.1.2	DS.HE.3.92.2	0.27897
d.326.1.1	0.523605		b.70.2.1	DS.BN.5.5.1	0.347639		c.82.1.2	DS.HH.2.15.3	0.27897
d.58.2.1	0.523605		b.82.1.2	DS.BK.1.8.1	0.317597		d.161.1.1	DS.EG.1.1.12	0.27897
d.79.1.2	0.523605		b.82.1.2	DS.BK.5.2.1	0.386266		d.161.1.1	DS.EH.5.50.1	0.27897
e.54.1.1	0.523605		b.82.1.2	DS.BK.3.33.1	0.454936		d.58.18.7	DS.EH.5.22.2	0.27897
a.4.5.35	0.527897		b.82.1.2	DS.BN.2.5.13	0.48927		e.22.1.1	DS.BN.2.11.18	0.27897
b.34.15.1	0.527897		c.108.1.5	DS.HG.1.1.24	0.424893		e.22.1.1	DS.BN.2.9.18	0.27897
b.82.6.1	0.527897		c.108.1.5	DS.EH.4.144.1	0.450644		e.22.1.1	DS.EG.2.69.1	0.27897
c.1.10.6	0.527897		c.108.1.5	DS.HE.3.7.9	0.459227		e.22.1.1	DS.GH.2.16.1	0.27897
c.1.27.1	0.527897		c.108.1.5	DS.EG.2.1.7	0.476395		e.22.1.1	DS.HG.0.4.1	0.27897
c.37.1.21	0.527897		c.43.1.1	DS.GH.3.6.4	0.506438		a.100.1.2	DS.HH.1.1.40	0.283262
d.50.3.2	0.527897		c.43.1.1	DS.HE.4.204.1	0.712446		a.100.1.2	DS.HH.1.10.2	0.283262
d.58.57.1	0.527897		c.43.1.1	DS.BK.1.38.1	0.716738		a.100.1.2	DS.HH.2.1.111	0.283262
a.101.1.1	0.532189		d.113.1.2	DS.BN.5.82.1	0.356223		a.100.1.2	DS.HH.4.4.7	0.283262
a.96.1.5	0.532189		d.113.1.2	DS.BN.2.10.26	0.480687		c.53.2.1	DS.EG.0.26.1	0.283262
b.128.1.1	0.532189		d.153.1.4	DS.BN.2.5.50	0.356223		c.53.2.1	DS.EG.2.66.1	0.283262
b.29.1.10	0.532189		d.159.1.3	DS.HH.6.46.1	0.467811		c.53.2.1	DS.EH.3.77.1	0.283262
b.62.1.2	0.532189		d.159.1.3	DS.HG.2.5.7	0.523605		c.53.2.1	DS.HE.5.21.3	0.283262
b.86.1.2	0.532189		d.16.1.1	DS.HE.2.31.2	0.364807		c.53.2.1	DS.HE.7.31.1	0.283262
c.17.1.2	0.532189		d.16.1.1	DS.HH.6.1.3	0.403433		c.53.2.1	DS.HH.1.3.13	0.283262
c.37.1.23	0.532189		d.16.1.1	DS.HG.2.1.13	0.437768		c.53.2.1	DS.HH.2.1.93	0.283262
c.52.1.27	0.532189		e.3.1.3	DS.BK.3.9.5	0.493562		c.53.2.1	DS.HH.3.11.11	0.283262
d.58.33.1	0.532189		b.82.2.9	DS.EH.3.13.6	0.321888		c.53.2.1	DS.HH.5.70.1	0.283262
e.26.1.2	0.532189		b.82.2.9	DS.BK.6.83.1	0.437768		c.57.1.1	DS.BN.2.2.3	0.283262
e.26.1.3	0.532189		b.82.2.9	DS.BK.5.123.1	0.484979		c.57.1.1	DS.EH.1.21.3	0.283262
a.164.1.1	0.536481		c.1.15.3	DS.GH.2.2.22	0.44206		c.57.1.1	DS.EH.1.3.22	0.283262
a.24.24.1	0.536481		c.1.9.1	DS.HE.3.1.16	0.463519		c.57.1.1	DS.EH.10.3.1	0.283262
b.59.1.1	0.536481		c.108.1.19	DS.EH.2.1.70	0.44206		c.57.1.1	DS.HG.3.7.4	0.283262
b.82.1.14	0.536481		c.108.1.19	DS.EH.7.20.1	0.472103		d.328.1.1	DS.GH.2.8.5	0.283262
c.1.9.14	0.536481		c.108.1.19	DS.HE.3.11.4	0.545064		d.61.1.2	DS.EG.2.5.9	0.283262
c.23.17.1	0.536481		c.108.1.19	DS.HG.3.12.3	0.922747		d.61.1.2	DS.EH.1.2.21	0.283262
d.187.1.1	0.536481		c.141.1.1	DS.EH.0.1.57	0.609442		d.61.1.2	DS.EH.2.7.5	0.283262
d.63.1.1	0.536481		c.36.1.11	DS.BN.2.4.9	0.480687		b.85.6.1	DS.BK.3.3.4	0.287554
d.80.1.1	0.536481		c.36.1.11	DS.EH.3.15.1	0.493562		b.85.6.1	DS.BK.3.84.1	0.287554
c.37.1.15	0.540773		c.36.1.11	DS.HH.4.9.6	0.781116		b.85.6.1	DS.BK.4.126.1	0.287554
c.54.1.1	0.540773		c.36.1.7	DS.HE.3.6.2	0.201717		b.85.6.1	DS.BN.8.11.1	0.287554
c.56.1.1	0.540773		c.36.1.7	DS.EH.1.1.63	0.412017		c.55.1.5	DS.BN.3.88.1	0.287554
c.69.1.32	0.540773		c.87.1.7	DS.GH.3.36.1	0.454936		c.55.1.5	DS.HH.2.1.97	0.287554
d.159.1.6	0.540773		c.87.1.7	DS.HE.4.31.1	0.51073		c.55.1.5	DS.HH.2.1.99	0.287554
a.110.1.1	0.545064		c.87.1.7	DS.HE.2.4.13	0.579399		c.55.1.5	DS.HH.3.5.16	0.287554
a.25.1.3	0.545064		c.87.1.7	DS.GH.0.1.3	0.982833		c.8.2.2	DS.GE.1.4.12	0.287554
b.2.6.1	0.545064		d.269.1.1	DS.BN.6.14.1	0.476395		e.22.1.2	DS.EH.1.9.5	0.287554
c.1.2.5	0.545064		d.269.1.1	DS.BN.3.30.1	0.497854		e.22.1.2	DS.GE.3.4.1	0.287554
c.25.1.3	0.545064		d.269.1.1	DS.HE.2.32.2	0.579399		e.22.1.2	DS.HE.3.2.4	0.287554
c.91.1.2	0.545064		d.58.49.1	DS.HG.3.5.3	0.360515		e.22.1.2	DS.HH.4.5.2	0.287554
d.152.1.1	0.545064		d.58.49.1	DS.BK.5.46.1	0.416309		b.58.1.2	DS.BK.3.62.1	0.291845
d.68.6.2	0.545064		a.211.1.3	DS.HH.3.8.1	0.373391		b.58.1.2	DS.EH.1.5.30	0.291845
e.18.1.1	0.545064		a.211.1.3	DS.HG.4.13.3	0.476395		b.92.1.4	DS.BN.2.1.22	0.291845
c.105.1.1	0.549356		a.211.1.3	DS.HG.2.2.4	0.532189		b.92.1.4	DS.BN.8.12.1	0.291845
c.41.1.2	0.549356		a.211.1.3	DS.HH.2.5.6	0.7897		c.1.9.9	DS.BK.1.28.1	0.291845
d.126.1.2	0.549356		b.1.8.1	DS.BK.1.4.4	0.613734		c.1.9.9	DS.EH.5.104.1	0.291845
d.153.2.1	0.549356		b.1.8.1	DS.BK.4.29.1	0.785408		c.1.9.9	DS.GH.1.3.5	0.291845
d.157.1.3	0.549356		b.33.1.2	DS.BN.6.1.1	0.248927		c.1.9.9	DS.HE.2.14.1	0.291845
d.234.1.1	0.549356		b.68.9.1	DS.BN.5.1.1	0.339056		c.1.9.9	DS.HE.3.19.1	0.291845
f.29.1.1	0.549356		b.68.9.1	DS.BN.3.2.1	0.450644		c.1.9.9	DS.HG.0.1.177	0.291845
c.1.15.1	0.553648		b.68.9.1	DS.BN.7.8.1	0.60515		c.1.9.9	DS.HH.2.1.96	0.291845
c.92.2.1	0.553648		b.68.9.1	DS.GE.1.3.1	0.879828		c.1.9.9	DS.HH.7.20.1	0.291845
d.32.1.10	0.553648		b.92.1.5	DS.BN.2.1.9	0.214592		c.145.1.1	DS.EH.1.1.57	0.291845
b.42.8.1	0.55794		c.1.15.4	DS.HE.3.12.1	0.248927		c.145.1.1	DS.EH.2.1.46	0.291845
d.4.1.6	0.55794		c.1.9.10	DS.EH.6.115.1	0.390558		c.145.1.1	DS.EH.4.3.13	0.291845
b.82.2.7	0.562232		c.1.9.10	DS.HE.4.220.1	0.399142		c.145.1.1	DS.HE.3.13.1	0.291845
d.58.18.4	0.562232		c.66.1.1	DS.GH.3.2.9	0.429185		c.145.1.1	DS.HE.4.10.1	0.291845
a.136.1.1	0.566524		c.66.1.1	DS.EH.2.2.17	0.493562		c.145.1.1	DS.HE.4.5.23	0.291845
b.42.4.1	0.566524		c.66.1.1	DS.BN.5.64.1	0.88412		c.145.1.1	DS.HE.5.25.3	0.291845
b.7.2.1	0.566524		c.66.1.8	DS.HE.2.4.2	0.48927		c.4.1.1	DS.HE.5.19.2	0.291845
b.84.3.1	0.566524		c.66.1.8	DS.EH.6.106.1	0.497854		c.42.1.1	DS.EG.2.46.1	0.291845
d.162.1.2	0.566524		d.116.1.1	DS.HE.2.10.3	0.545064		c.42.1.1	DS.EG.3.25.1	0.291845
b.60.1.5	0.570815		d.129.3.3	DS.HH.2.16.6	0.364807		c.42.1.1	DS.GH.4.25.1	0.291845
c.1.14.1	0.570815		d.45.1.1	DS.HH.3.1.3	0.377682		c.57.1.2	DS.EH.2.23.2	0.291845
d.38.1.8	0.570815		d.58.29.1	DS.BN.8.3.1	0.480687		c.57.1.2	DS.EH.3.1.25	0.291845
d.94.2.1	0.570815		a.100.1.6	DS.HH.4.1.12	0.369099		c.57.1.2	DS.EH.3.22.3	0.291845
a.24.10.4	0.575107		a.100.1.6	DS.HH.3.13.3	0.536481		c.8.1.1	DS.BK.1.1.9	0.291845
b.18.1.22	0.575107		a.129.1.1	DS.HH.2.1.5	0.48927		c.8.1.1	DS.BK.3.39.2	0.291845
b.29.1.19	0.575107		a.129.1.1	DS.EH.0.4.7	0.502146		d.142.1.5	DS.EH.1.6.5	0.291845
b.80.1.7	0.575107		a.129.1.1	DS.HE.3.16.7	0.815451		d.142.1.5	DS.HG.0.1.58	0.291845
c.1.9.3	0.575107		a.129.1.1	DS.HH.4.4.5	0.815451		d.142.1.5	DS.HH.5.1.23	0.291845
b.121.1.1	0.579399		b.139.1.1	DS.BN.2.2.55	0.527897		d.15.3.1	DS.BN.2.8.20	0.291845
b.61.1.1	0.579399		b.80.8.1	DS.BK.2.2.3	0.364807		d.15.3.1	DS.EH.2.24.4	0.291845
c.1.17.2	0.579399		b.82.4.1	DS.BK.4.2.3	0.729614		d.15.3.1	DS.EH.5.58.1	0.291845
c.3.1.6	0.579399		c.1.12.5	DS.EH.2.8.8	0.909871		c.1.10.4	DS.EH.6.67.1	0.296137
c.51.4.3	0.579399		c.1.9.15	DS.HE.4.36.1	0.463519		c.1.10.4	DS.GG.1.2.12	0.296137
d.126.1.7	0.579399		c.1.9.15	DS.HH.2.1.118	0.579399		c.1.10.4	DS.GG.4.4.1	0.296137
b.162.1.1	0.583691		c.1.9.15	DS.GH.0.1.126	0.785408		c.1.10.4	DS.HE.3.74.2	0.296137
b.18.1.25	0.583691		c.23.5.3	DS.BK.2.1.17	0.841202		c.1.10.4	DS.HE.4.163.1	0.296137
b.18.1.29	0.583691		c.44.1.1	DS.EG.2.1.30	0.849785		c.1.10.4	DS.HE.5.139.1	0.296137
b.30.5.10	0.583691		c.66.1.26	DS.HE.3.7.14	0.596567		c.144.1.1	DS.BN.2.12.1	0.296137
d.36.1.1	0.583691		c.66.1.26	DS.EH.5.31.1	0.7897		c.23.12.2	DS.EG.2.1.26	0.296137
a.111.1.3	0.587983		d.129.3.5	DS.BN.3.8.1	0.334764		c.23.12.2	DS.GE.5.17.1	0.296137
b.29.1.15	0.587983		d.129.3.5	DS.EH.3.8.2	0.399142		c.23.12.2	DS.HE.4.10.2	0.296137
b.30.5.7	0.587983		d.129.3.5	DS.BN.2.10.28	0.459227		c.5.1.1	DS.EH.5.129.1	0.296137
c.23.10.4	0.587983		d.129.3.5	DS.HH.1.2.16	0.472103		c.5.1.1	DS.EH.8.24.1	0.296137
a.118.15.1	0.592275		d.190.1.2	DS.EH.2.6.13	0.480687		c.50.1.1	DS.BN.2.10.25	0.296137
a.24.10.1	0.592275		d.252.1.1	DS.HE.4.38.1	0.364807		c.50.1.1	DS.EG.1.6.2	0.296137
d.13.1.3	0.592275		d.32.1.3	DS.BN.5.7.4	0.476395		c.56.5.3	DS.EH.3.11.4	0.296137
d.224.1.3	0.592275		d.32.1.3	DS.BN.6.138.1	0.484979		c.56.5.3	DS.EH.7.39.1	0.296137
d.95.2.2	0.592275		d.32.1.3	DS.BN.6.4.1	0.484979		b.43.4.3	DS.BN.3.59.1	0.300429
e.60.1.1	0.592275		d.41.1.1	DS.EH.2.1.7	0.493562		b.43.4.3	DS.EG.2.1.25	0.300429
b.68.4.1	0.596567		d.41.1.1	DS.HE.2.9.8	0.497854		b.43.4.3	DS.EH.1.2.46	0.300429
c.56.5.7	0.596567		d.41.1.1	DS.HE.3.55.1	0.841202		b.43.4.3	DS.EH.2.16.4	0.300429
d.107.1.2	0.596567		d.74.2.1	DS.BN.2.2.11	0.7897		b.43.4.3	DS.GE.5.8.2	0.300429
a.102.4.1	0.600858		d.87.2.1	DS.EH.1.3.12	0.497854		d.38.1.6	DS.BK.8.12.1	0.300429
a.128.1.3	0.600858		d.87.2.1	DS.BN.2.4.20	0.596567		d.44.1.1	DS.GH.1.2.20	0.300429
b.82.1.20	0.600858		f.4.3.1	DS.BN.6.82.1	0.450644		d.44.1.1	DS.GH.2.1.41	0.300429
c.55.1.11	0.600858		a.132.1.4	DS.HH.4.84.1	0.399142		d.44.1.1	DS.HH.3.2.16	0.300429
b.1.17.1	0.60515		a.132.1.4	DS.HH.5.39.2	0.446352		d.44.1.1	DS.HH.3.37.1	0.300429
b.136.1.1	0.609442		a.132.1.4	DS.HG.0.1.186	0.639485		c.47.1.13	DS.HE.6.18.1	0.304721
b.29.1.1	0.609442		b.3.1.2	DS.BN.2.20.1	0.467811		c.47.1.13	DS.HE.7.1.3	0.304721
c.55.1.7	0.609442		b.3.1.2	DS.BK.4.108.1	0.918455		c.47.1.13	DS.HH.3.13.4	0.304721
d.108.1.5	0.609442		b.30.5.4	DS.BK.2.20.1	0.695279		c.47.1.13	DS.HH.8.17.1	0.304721
d.92.1.3	0.609442		b.30.5.4	DS.EG.0.9.1	0.841202		d.115.1.2	DS.HE.4.88.2	0.304721
b.122.1.5	0.613734		b.82.1.10	DS.BN.6.63.1	0.437768		a.152.1.3	DS.GG.2.10.2	0.309013
b.125.1.2	0.613734		b.82.1.10	DS.BK.3.5.4	0.566524		a.152.1.3	DS.HH.1.1.78	0.309013
c.30.1.5	0.618026		c.123.1.1	DS.GE.3.42.1	0.48927		a.152.1.3	DS.HH.4.1.21	0.309013
d.58.4.16	0.618026		c.123.1.1	DS.BN.2.10.17	0.759657		a.152.1.3	DS.HH.4.25.1	0.309013
b.107.1.1	0.622318		c.23.5.2	DS.HE.3.1.4	0.291845		b.6.1.2	DS.BK.1.18.2	0.309013
a.118.1.18	0.626609		c.23.5.2	DS.BK.4.54.1	0.48927		b.6.1.2	DS.BK.3.83.1	0.309013
a.118.25.1	0.626609		c.23.5.2	DS.BK.4.15.2	0.905579		b.6.1.2	DS.BK.5.117.1	0.309013
a.118.5.1	0.626609		c.70.1.1	DS.EH.1.1.48	0.7897		b.6.1.2	DS.GE.3.13.4	0.309013
a.193.1.1	0.626609		d.111.1.1	DS.HG.0.1.164	0.459227		b.6.1.2	DS.HG.0.1.183	0.309013
c.30.1.3	0.626609		d.133.1.1	DS.GE.0.1.1	0.128755		c.16.1.1	DS.HE.3.114.1	0.309013
a.68.1.1	0.635193		d.283.1.1	DS.BN.2.32.4	0.459227		c.71.1.2	DS.GE.3.13.3	0.309013
d.10.1.2	0.635193		d.283.1.1	DS.HH.3.7.22	0.570815		d.227.1.1	DS.BK.1.7.6	0.309013
a.93.1.1	0.639485		a.4.1.2	DS.HH.3.2.2	0.454936		d.227.1.1	DS.EG.3.12.1	0.309013
c.10.2.8	0.643777		a.4.1.2	DS.HH.4.1.1	0.982833		d.227.1.1	DS.EH.6.96.1	0.309013
c.114.1.2	0.643777		b.18.1.1	DS.BK.1.2.4	0.841202		d.227.1.1	DS.GE.2.56.1	0.309013
d.291.1.1	0.643777		b.43.4.1	DS.BK.1.6.4	0.515021		d.227.1.1	DS.HE.3.67.2	0.309013
c.23.16.8	0.648069		b.80.1.1	DS.BK.2.2.1	0.369099		d.227.1.1	DS.HE.6.4.5	0.309013
c.69.1.5	0.648069		b.80.1.1	DS.BK.2.2.2	0.502146		d.227.1.1	DS.HG.1.2.24	0.309013
d.58.11.2	0.648069		c.1.8.5	DS.HG.4.11.1	0.377682		d.58.4.11	DS.BN.6.58.1	0.309013
d.41.3.1	0.652361		c.100.1.1	DS.HE.3.1.4	0.291845		d.58.4.11	DS.EH.2.1.5	0.309013
b.55.1.9	0.656652		c.23.10.3	DS.EH.1.31.1	0.44206		d.58.4.11	DS.HH.2.2.1	0.309013
c.62.1.3	0.656652		c.25.1.4	DS.HH.1.1.7	0.497854		d.58.4.11	DS.HH.2.2.49	0.309013
c.7.1.1	0.656652		c.25.1.4	DS.HE.3.25.2	0.536481		d.58.4.5	DS.GE.3.34.1	0.309013
b.131.1.1	0.660944		c.25.1.4	DS.HE.3.4.17	0.643777		c.108.1.4	DS.HE.2.2.23	0.313305
b.69.2.2	0.665236		c.37.1.24	DS.EH.6.1.3	0.0128755		c.124.1.1	DS.EG.2.31.3	0.313305
d.193.1.1	0.665236		c.97.1.1	DS.GH.3.7.1	0.506438		c.124.1.1	DS.EH.1.3.14	0.313305
d.58.26.3	0.665236		d.157.1.5	DS.BN.4.7.3	0.493562		c.124.1.1	DS.EH.10.8.1	0.313305
b.55.1.10	0.669528		d.157.1.5	DS.HH.2.5.26	0.493562		c.124.1.1	DS.EH.8.23.1	0.313305
d.124.1.1	0.669528		d.157.1.5	DS.EH.2.13.5	0.587983		c.124.1.1	DS.EH.9.3.1	0.313305
d.17.6.3	0.669528		d.58.14.1	DS.EH.5.37.1	0.450644		c.124.1.1	DS.GE.3.70.1	0.313305
d.179.1.1	0.669528		d.58.26.1	DS.HE.3.56.1	0.313305		c.124.1.1	DS.HE.4.10.16	0.313305
f.21.1.1	0.669528		d.58.26.1	DS.GE.0.1.16	0.751073		c.77.1.4	DS.EG.1.1.37	0.313305
a.195.1.1	0.67382		d.67.1.1	DS.EG.0.12.1	0.592275		c.77.1.4	DS.EH.2.2.6	0.313305
c.116.1.3	0.678112		d.67.1.1	DS.EH.2.2.8	0.763948		c.77.1.4	DS.HE.4.5.6	0.313305
d.15.2.1	0.678112		a.156.1.2	DS.GH.2.1.11	0.467811		d.74.1.1	DS.BN.6.21.1	0.313305
d.17.4.13	0.678112		b.69.3.1	DS.BN.4.4.2	0.347639		a.96.1.2	DS.GH.3.21.1	0.317597
b.42.2.2	0.682403		b.69.3.1	DS.BN.5.5.1	0.347639		a.99.1.1	DS.HH.4.44.1	0.317597
c.114.1.1	0.682403		b.80.1.3	DS.BK.2.8.1	0.506438		a.99.1.1	DS.HH.4.98.1	0.317597
d.166.1.3	0.682403		b.80.1.5	DS.BK.2.2.3	0.364807		a.99.1.1	DS.HH.5.1.16	0.317597
b.88.1.2	0.686695		b.80.1.5	DS.BK.4.198.1	0.506438		a.99.1.1	DS.HH.5.27.1	0.317597
c.103.1.1	0.686695		b.80.1.5	DS.BK.4.177.1	0.515021		a.99.1.1	DS.HH.5.72.1	0.317597
c.66.1.15	0.686695		b.81.1.3	DS.BK.4.8.1	0.429185		a.99.1.1	DS.HH.5.95.1	0.317597
b.42.1.2	0.690987		c.1.8.6	DS.HE.4.26.3	0.39485		a.99.1.1	DS.HH.6.57.1	0.317597
c.66.1.54	0.690987		c.119.1.2	DS.EH.4.72.1	0.446352		b.61.6.1	DS.BN.2.8.17	0.317597
b.1.10.3	0.695279		c.119.1.2	DS.EH.2.6.5	0.497854		b.61.6.1	DS.EG.0.2.40	0.317597
d.58.46.1	0.695279		d.114.1.1	DS.BN.2.7.9	0.536481		b.82.1.12	DS.BK.3.2.5	0.317597
b.2.5.2	0.699571		d.159.1.2	DS.BN.2.71.1	0.841202		b.82.1.12	DS.BN.3.38.2	0.317597
b.34.5.5	0.699571		d.92.2.1	DS.EH.2.1.6	0.407725		c.25.1.1	DS.HE.3.15.1	0.317597
a.227.1.1	0.703863		f.5.1.1	DS.HH.1.3.18	0.51073		c.28.1.1	DS.EG.1.2.51	0.317597
d.58.1.6	0.703863		f.5.1.1	DS.HG.0.1.60	0.635193		c.28.1.1	DS.HE.4.91.2	0.317597
d.264.1.1	0.708155		f.5.1.1	DS.GE.2.29.1	0.879828		d.129.3.6	DS.BN.2.2.56	0.317597
a.118.4.1	0.712446		b.1.4.1	DS.BK.5.4.2	0.570815		d.129.3.6	DS.EH.4.99.1	0.317597
d.97.1.1	0.712446		b.18.1.5	DS.GH.3.4.4	0.506438		d.129.3.6	DS.GE.3.23.1	0.317597
a.39.1.3	0.716738		b.3.6.1	DS.BK.1.23.1	0.755365		d.136.1.2	DS.BN.3.5.2	0.317597
b.1.6.2	0.716738		b.3.6.1	DS.HH.3.64.1	0.879828		d.136.1.2	DS.GE.0.3.2	0.317597
b.29.1.13	0.716738		b.30.5.11	DS.BN.2.21.3	0.497854		d.136.1.2	DS.HE.4.2.13	0.317597
a.86.1.1	0.72103		b.45.1.2	DS.BK.2.73.1	0.523605		d.136.1.2	DS.HG.1.1.26	0.317597
c.69.1.1	0.72103		b.45.1.2	DS.EH.3.5.13	0.532189		d.15.4.1	DS.EG.1.2.58	0.317597
d.329.1.1	0.72103		b.45.1.2	DS.EH.3.5.8	0.592275		d.15.4.1	DS.EH.0.1.87	0.317597
b.55.1.7	0.725322		b.45.1.2	DS.BN.2.2.50	0.841202		d.15.4.1	DS.GE.3.1.2	0.317597
a.6.1.4	0.729614		b.82.2.5	DS.HE.3.162.1	0.399142		d.303.1.1	DS.EH.3.32.3	0.317597
d.126.1.1	0.729614		c.58.1.2	DS.HG.4.19.1	0.44206		e.53.1.1	DS.BK.2.1.16	0.317597
d.129.3.4	0.729614		c.58.1.2	DS.EH.2.3.5	0.450644		e.53.1.1	DS.BK.2.85.1	0.317597
d.2.1.2	0.729614		a.102.1.2	DS.HH.2.4.2	0.472103		e.53.1.1	DS.BN.5.1.8	0.317597
e.12.1.1	0.729614		a.102.1.2	DS.GH.2.3.12	0.536481		e.53.1.1	DS.EH.1.1.55	0.317597
a.22.1.2	0.733906		a.102.1.4	DS.HH.5.6.7	0.660944		e.53.1.1	DS.EH.1.4.17	0.317597
b.43.3.5	0.733906		a.102.1.4	DS.HH.2.1.115	0.682403		e.53.1.1	DS.GH.2.3.20	0.317597
d.309.1.1	0.733906		c.1.9.5	DS.HG.0.1.145	0.459227		e.53.1.1	DS.HE.5.117.1	0.317597
e.50.1.1	0.733906		c.1.9.5	DS.GH.2.1.38	0.476395		f.21.1.2	DS.HG.1.6.3	0.317597
b.60.1.2	0.738197		c.66.1.46	DS.BN.2.16.2	0.429185		f.24.1.1	DS.GG.1.3.8	0.317597
d.74.3.2	0.738197		c.66.1.46	DS.BN.2.16.7	0.463519		f.24.1.1	DS.HH.1.1.95	0.317597
f.40.1.1	0.738197		c.66.1.46	DS.EH.3.7.10	0.587983		f.24.1.1	DS.HH.2.1.109	0.317597
b.26.1.1	0.742489		d.79.7.1	DS.HE.5.70.1	0.545064		a.4.5.4	DS.BN.2.5.26	0.321888
d.208.1.1	0.742489		d.79.7.1	DS.GE.1.2.20	0.93133		a.4.5.4	DS.HE.3.4.20	0.321888
b.1.5.1	0.746781		f.46.1.1	DS.HH.5.1.5	0.888412		a.4.5.42	DS.HH.6.34.1	0.321888
b.40.3.3	0.746781		a.174.1.1	DS.HH.7.1.2	0.93133		b.122.1.1	DS.BK.8.19.1	0.321888
c.47.1.22	0.746781		a.4.5.1	DS.HH.6.74.1	0.480687		b.122.1.1	DS.BN.5.110.1	0.321888
d.156.1.1	0.751073		a.4.5.61	DS.EH.1.3.1	0.334764		b.122.1.1	DS.HE.5.120.1	0.321888
g.41.4.1	0.751073		a.4.5.61	DS.BN.6.92.1	0.763948		b.122.1.1	DS.HE.5.135.1	0.321888
d.80.1.3	0.755365		a.4.5.69	DS.HH.2.1.107	0.678112		b.84.3.2	DS.BN.4.111.1	0.321888
b.15.1.2	0.759657		a.4.5.69	DS.HH.1.3.20	0.815451		c.1.19.1	DS.GE.3.48.1	0.321888
c.131.1.1	0.76824		b.82.1.8	DS.GE.2.3.1	0.51073		c.1.19.1	DS.HH.3.30.1	0.321888
d.58.7.3	0.76824		c.146.1.1	DS.GE.1.6.6	0.454936		c.109.1.1	DS.GE.2.5.8	0.321888
c.52.2.1	0.772532		c.146.1.1	DS.BN.2.11.4	0.48927		c.110.1.1	DS.BK.1.13.1	0.321888
b.69.11.1	0.776824		c.146.1.1	DS.HE.4.134.1	0.540773		c.110.1.1	DS.BN.2.33.3	0.321888
b.69.4.2	0.776824		c.146.1.1	DS.EH.1.4.12	0.545064		c.110.1.1	DS.EG.1.2.27	0.321888
c.69.1.13	0.776824		c.146.1.1	DS.HH.3.11.2	0.613734		c.124.1.2	DS.BN.4.6.6	0.321888
a.118.6.1	0.781116		c.2.1.13	DS.HE.4.17.9	0.454936		c.124.1.2	DS.HE.3.31.1	0.321888
d.136.1.3	0.781116		c.2.1.13	DS.GE.5.7.1	0.682403		c.31.1.2	DS.EG.1.2.6	0.321888
d.17.2.1	0.781116		c.92.2.4	DS.HE.3.115.1	0.699571		c.31.1.2	DS.EH.3.7.11	0.321888
d.278.1.2	0.781116		b.82.1.11	DS.BN.3.8.4	0.579399		c.31.1.2	DS.HE.7.61.1	0.321888
a.102.4.3	0.785408		b.82.1.11	DS.BK.5.101.1	0.690987		c.31.1.2	DS.HG.5.1.2	0.321888
b.34.13.3	0.785408		b.82.1.5	DS.BK.5.49.1	0.476395		c.55.1.8	DS.BN.2.28.2	0.321888
c.3.1.3	0.785408		b.82.1.5	DS.BN.2.2.25	0.493562		c.55.1.8	DS.EH.4.102.1	0.321888
a.144.1.1	0.7897		b.82.1.5	DS.BK.2.22.1	0.600858		c.55.1.8	DS.GH.3.11.3	0.321888
b.52.2.3	0.7897		c.129.1.1	DS.HE.3.20.10	0.669528		c.55.1.8	DS.HH.4.33.2	0.321888
b.66.1.1	0.7897		c.129.1.1	DS.EG.1.1.41	0.781116		c.6.2.3	DS.EG.1.1.13	0.321888
c.66.1.42	0.7897		c.14.1.1	DS.HH.3.1.1	0.137339		c.6.2.3	DS.EH.4.7.5	0.321888
b.42.1.1	0.793991		c.14.1.1	DS.HE.3.10.9	0.48927		c.6.2.3	DS.GE.5.20.1	0.321888
d.131.1.2	0.793991		c.14.1.1	DS.EH.4.65.1	0.532189		c.6.2.3	DS.GH.2.1.6	0.321888
g.52.1.1	0.793991		c.14.1.1	DS.EH.1.2.33	0.613734		c.6.2.3	DS.HE.4.46.1	0.321888
d.20.1.2	0.798283		c.14.1.1	DS.HE.3.60.1	0.755365		c.6.2.3	DS.HE.5.22.1	0.321888
a.74.1.2	0.802575		c.19.1.1	DS.HH.5.1.1	0.759657		c.6.2.3	DS.HE.6.109.1	0.321888
b.77.3.1	0.806867		c.19.1.1	DS.HH.2.2.37	0.781116		c.66.1.17	DS.BN.4.2.5	0.321888
c.10.2.2	0.806867		d.126.1.3	DS.GE.3.35.1	0.480687		c.66.1.17	DS.GE.3.21.1	0.321888
d.144.1.8	0.806867		d.17.4.8	DS.BN.2.98.1	0.493562		c.66.1.17	DS.HH.5.80.1	0.321888
e.25.1.1	0.806867		d.17.4.8	DS.EH.1.4.7	0.93133		c.66.1.7	DS.BN.2.9.13	0.321888
b.38.1.1	0.811159		e.8.1.7	DS.EH.2.14.5	0.484979		c.66.1.7	DS.EG.1.11.3	0.321888
a.118.22.1	0.815451		c.1.9.12	DS.HG.1.4.5	0.467811		c.66.1.7	DS.EG.2.24.1	0.321888
a.169.1.1	0.815451		c.1.9.12	DS.HE.2.24.1	0.622318		c.66.1.7	DS.GE.3.44.1	0.321888
a.39.1.8	0.815451		c.37.1.3	DS.HG.2.1.6	0.420601		c.66.1.7	DS.GG.2.15.1	0.321888
a.60.12.1	0.815451		d.1.1.2	DS.BN.7.1.1	0.858369		c.66.1.7	DS.GG.2.5.3	0.321888
c.62.1.4	0.815451		d.136.1.4	DS.GE.1.4.21	0.944206		c.66.1.7	DS.HE.1.6.3	0.321888
c.8.5.2	0.815451		d.160.1.1	DS.HE.2.14.2	0.446352		c.66.1.7	DS.HE.4.95.2	0.321888
a.71.2.1	0.819742		d.160.1.1	DS.BN.6.1.3	0.609442		c.66.1.7	DS.HG.2.12.2	0.321888
b.69.5.2	0.819742		d.160.1.1	DS.EH.1.7.3	0.669528		c.66.1.7	DS.HG.2.18.1	0.321888
g.41.10.1	0.819742		d.166.1.7	DS.BK.3.2.3	0.476395		c.66.1.7	DS.HH.6.1.2	0.321888
a.118.9.4	0.828326		d.58.28.1	DS.BK.3.78.1	0.497854		c.91.1.1	DS.EH.2.2.12	0.321888
b.1.1.3	0.828326		d.92.1.2	DS.GH.1.1.28	0.832618		c.91.1.1	DS.HG.1.2.17	0.321888
b.132.1.1	0.828326		a.203.1.1	DS.EH.1.1.65	0.502146		c.91.1.1	DS.HG.3.2.18	0.321888
b.3.1.1	0.828326		c.1.9.7	DS.HH.4.1.11	0.467811		d.128.1.3	DS.HG.0.1.153	0.321888
d.120.1.1	0.828326		c.23.16.4	DS.EH.1.4.5	0.454936		d.2.1.6	DS.HG.4.4.7	0.321888
a.118.1.13	0.832618		c.23.16.4	DS.HE.2.2.19	0.828326		d.2.1.6	DS.HH.3.12.5	0.321888
a.4.5.46	0.832618		d.188.1.1	DS.HH.2.1.110	0.545064		d.2.1.6	DS.HH.4.15.4	0.321888
c.17.1.1	0.832618		d.41.4.2	DS.BK.3.46.2	0.463519		d.3.1.16	DS.HE.1.14.2	0.321888
d.171.1.1	0.832618		a.113.1.1	DS.EH.1.3.1	0.334764		d.32.1.4	DS.EG.1.14.1	0.321888
a.118.9.2	0.83691		a.113.1.1	DS.EH.0.1.73	0.351931		d.32.1.4	DS.EH.1.19.2	0.321888
b.69.9.1	0.83691		a.113.1.1	DS.HH.1.2.20	0.424893		d.322.1.2	DS.EH.5.20.1	0.321888
d.144.1.4	0.83691		a.113.1.1	DS.HH.4.21.2	0.446352		d.63.1.2	DS.BN.6.20.3	0.321888
d.17.4.2	0.83691		a.113.1.1	DS.BN.3.3.5	0.476395		d.63.1.2	DS.EH.3.37.1	0.321888
g.37.1.2	0.83691		a.113.1.1	DS.HH.5.57.1	0.476395		d.63.1.2	DS.HE.2.40.3	0.321888
a.47.2.1	0.841202		b.34.5.2	DS.EG.0.1.2	0.450644		d.63.1.2	DS.HE.4.181.1	0.321888
b.165.1.1	0.841202		b.34.5.2	DS.BN.2.1.1	0.493562		d.63.1.2	DS.HG.4.2.2	0.321888
b.42.2.1	0.841202		b.34.5.2	DS.BK.2.1.20	0.502146		e.51.1.1	DS.EH.2.8.10	0.321888
b.50.1.2	0.841202		b.34.5.2	DS.BN.5.4.2	0.51073		a.60.9.1	DS.HG.1.1.5	0.32618
b.64.1.1	0.841202		b.40.4.4	DS.BN.2.80.1	0.412017		b.68.2.1	DS.BN.2.19.5	0.32618
c.19.1.2	0.841202		c.1.17.1	DS.HE.4.5.1	0.459227		b.68.2.1	DS.BN.6.29.1	0.32618
c.55.1.3	0.841202		c.76.1.1	DS.EH.1.5.18	0.751073		c.108.1.1	DS.EH.3.7.13	0.32618
g.24.1.1	0.841202		d.67.3.1	DS.BN.2.6.25	0.347639		c.108.1.1	DS.EH.4.34.2	0.32618
b.55.1.8	0.845494		d.67.3.1	DS.BN.2.54.1	0.609442		c.108.1.1	DS.GE.2.1.13	0.32618
a.24.9.1	0.849785		d.79.3.3	DS.HE.4.122.1	0.549356		c.108.1.1	DS.HE.3.153.1	0.32618
c.56.5.1	0.849785		d.79.3.3	DS.EH.1.10.4	0.83691		c.108.1.1	DS.HG.0.1.146	0.32618
a.5.2.4	0.854077		e.10.1.1	DS.EH.5.162.1	0.476395		c.108.1.1	DS.HG.3.1.16	0.32618
b.68.5.1	0.854077		e.3.1.2	DS.GH.0.1.14	0.450644		c.108.1.1	DS.HH.6.2.2	0.32618
d.9.1.1	0.854077		d.92.1.5	DS.HG.0.1.170	0.579399		c.120.1.1	DS.EH.3.2.9	0.32618
a.102.2.1	0.858369		c.14.1.2	DS.HH.3.9.10	0.463519		c.120.1.1	DS.HE.1.4.1	0.32618
a.77.1.2	0.858369		c.14.1.2	DS.BN.2.12.20	0.484979		c.120.1.1	DS.HG.2.4.8	0.32618
b.68.1.1	0.858369		c.55.6.1	DS.GE.2.9.6	0.476395		c.120.1.1	DS.HH.3.1.20	0.32618
b.69.13.1	0.858369		c.55.6.1	DS.EG.2.7.3	0.806867		c.124.1.6	DS.BN.2.4.24	0.32618
a.211.1.2	0.862661		c.6.1.1	DS.HG.0.1.99	0.459227		c.124.1.6	DS.BN.2.5.59	0.32618
a.39.1.2	0.862661		c.6.1.1	DS.HG.2.7.2	0.532189		c.124.1.6	DS.GE.2.2.25	0.32618
b.1.3.1	0.862661		c.8.10.1	DS.EH.3.9.2	0.446352		c.124.1.6	DS.HE.1.18.2	0.32618
d.19.1.1	0.862661		d.60.1.3	DS.HE.6.4.1	0.403433		c.124.1.6	DS.HE.2.46.1	0.32618
g.14.1.2	0.862661		d.60.1.3	DS.HE.2.7.3	0.665236		c.124.1.6	DS.HE.4.119.1	0.32618
d.218.1.3	0.871245		d.75.2.1	DS.HE.4.19.5	0.553648		c.124.1.6	DS.HH.3.2.30	0.32618
c.68.1.7	0.875536		b.1.2.1	DS.BK.3.1.8	0.587983		c.124.1.6	DS.HH.4.19.4	0.32618
a.117.1.1	0.879828		b.1.2.1	DS.BK.3.8.1	0.712446		c.124.1.7	DS.EH.4.124.1	0.32618
a.87.1.1	0.879828		b.153.1.1	DS.BK.5.14.2	0.480687		c.124.1.7	DS.GE.5.8.1	0.32618
b.29.1.3	0.879828		b.2.2.1	DS.BK.2.1.15	0.519313		c.124.1.7	DS.HE.2.2.7	0.32618
e.1.1.1	0.879828		b.30.5.3	DS.BN.4.15.1	0.433476		c.25.1.2	DS.EG.0.4.6	0.32618
a.26.1.2	0.88412		b.30.5.3	DS.HE.2.9.3	0.55794		c.25.1.2	DS.EG.2.1.34	0.32618
a.39.1.10	0.88412		b.43.5.1	DS.HH.3.7.30	0.815451		c.25.1.2	DS.GG.2.1.7	0.32618
a.74.1.3	0.88412		c.1.2.2	DS.HE.3.62.2	0.506438		c.25.1.2	DS.GH.0.1.97	0.32618
a.77.1.4	0.88412		c.1.2.2	DS.GE.4.23.1	0.600858		c.25.1.2	DS.HE.5.91.1	0.32618
b.69.1.1	0.88412		c.1.2.2	DS.HG.0.1.88	0.609442		c.66.1.18	DS.EG.2.16.3	0.32618
c.10.1.2	0.88412		d.92.1.15	DS.BN.2.3.50	0.472103		c.66.1.18	DS.EH.5.2.1	0.32618
b.55.1.5	0.888412		d.92.1.15	DS.EH.2.4.3	0.480687		c.67.1.7	DS.EH.5.66.1	0.32618
b.1.1.2	0.892704		e.52.1.1	DS.BN.3.5.1	0.343348		c.67.1.7	DS.EH.5.92.1	0.32618
d.110.4.1	0.892704		e.52.1.1	DS.HE.2.10.5	0.472103		c.67.1.7	DS.HE.3.2.14	0.32618
a.126.1.1	0.896996		a.4.5.39	DS.HH.4.29.1	0.450644		c.67.1.7	DS.HH.2.11.4	0.32618
a.133.1.2	0.896996		b.46.1.1	DS.BN.5.87.1	0.480687		c.69.1.18	DS.EH.2.40.1	0.32618
a.114.1.1	0.901288		b.46.1.1	DS.BN.2.13.3	0.648069		c.69.1.18	DS.GE.1.4.14	0.32618
d.211.2.1	0.901288		b.82.1.15	DS.BK.4.127.1	0.570815		c.69.1.18	DS.HG.5.18.1	0.32618
d.169.1.1	0.905579		b.93.1.1	DS.BK.1.2.7	0.334764		c.71.1.1	DS.BK.11.7.1	0.32618
b.55.1.2	0.909871		c.66.1.23	DS.GE.3.10.3	0.875536		c.71.1.1	DS.BK.4.50.1	0.32618
c.1.18.1	0.909871		c.66.1.53	DS.HE.4.13.3	0.450644		c.71.1.1	DS.BK.7.31.1	0.32618
e.8.1.2	0.914163		c.66.1.53	DS.EH.5.68.1	0.716738		c.71.1.1	DS.EH.10.2.1	0.32618
a.118.1.21	0.918455		d.167.1.1	DS.HE.4.3.8	0.459227		c.71.1.1	DS.EH.3.67.2	0.32618
b.1.1.1	0.918455		d.167.1.1	DS.GH.2.5.13	0.806867		c.71.1.1	DS.HG.1.1.49	0.32618
b.34.9.1	0.918455		d.167.1.1	DS.EH.0.4.2	0.871245		c.71.1.1	DS.HG.2.9.5	0.32618
d.42.1.2	0.922747		a.69.1.1	DS.HH.1.1.51	0.562232		c.92.2.2	DS.GE.1.4.22	0.32618
f.13.1.2	0.927039		b.18.1.13	DS.BK.4.3.6	0.532189		c.92.2.2	DS.HG.3.6.6	0.32618
a.64.1.2	0.93133		b.18.1.13	DS.BK.3.71.1	0.781116		d.153.1.6	DS.EG.0.8.2	0.32618
a.86.1.2	0.93133		c.69.1.21	DS.HG.1.6.4	0.493562		d.153.1.6	DS.HH.5.3.6	0.32618
b.1.1.4	0.935622		a.96.1.1	DS.HG.2.8.1	0.828326		d.58.18.5	DS.HE.2.15.3	0.32618
b.42.6.1	0.939914		c.45.1.5	DS.EH.3.13.1	0.463519		a.100.1.7	DS.GH.1.2.15	0.330472
g.50.1.1	0.944206		c.45.1.5	DS.HG.0.1.93	0.463519		a.100.1.7	DS.HG.3.4.5	0.330472
a.116.1.1	0.95279		c.45.1.5	DS.HH.4.1.6	0.497854		c.124.1.4	DS.EH.2.1.21	0.330472
b.29.1.4	0.95279		d.58.4.14	DS.HG.1.1.15	0.44206		c.124.1.4	DS.EH.6.104.1	0.330472
b.47.1.2	0.95279		d.58.4.14	DS.HE.2.17.5	0.459227		c.124.1.4	DS.GE.3.54.1	0.330472
a.21.1.1	0.957082		b.81.1.4	DS.BK.4.1.2	0.369099		c.135.1.1	DS.BN.2.42.2	0.330472
b.68.11.1	0.957082		b.81.1.4	DS.BK.3.33.2	0.446352		c.135.1.1	DS.EH.4.18.1	0.330472
b.69.5.1	0.957082		b.81.1.4	DS.BK.4.1.23	0.708155		c.135.1.1	DS.GE.1.43.1	0.330472
b.7.1.1	0.957082		b.81.1.4	DS.EG.2.9.10	0.819742		c.135.1.1	DS.HE.4.4.3	0.330472
b.85.7.1	0.957082		c.1.8.15	DS.EH.4.7.4	0.854077		c.135.1.1	DS.HE.6.28.1	0.330472
a.29.2.1	0.961373		c.37.1.18	DS.EH.6.1.4	0.0128755		c.135.1.1	DS.HG.2.8.3	0.330472
b.72.1.1	0.961373		c.99.1.1	DS.EH.1.2.45	0.480687		c.58.1.1	DS.BN.4.1.16	0.330472
a.118.1.2	0.965665		c.99.1.1	DS.HE.4.242.1	0.549356		c.58.1.1	DS.EH.4.36.1	0.330472
c.45.1.1	0.965665		d.104.1.2	DS.HE.5.11.1	0.476395		c.58.1.1	DS.EH.5.44.1	0.330472
c.47.1.2	0.969957		d.104.1.2	DS.GH.0.1.54	0.480687		c.58.1.1	DS.HE.4.48.3	0.330472
a.104.1.1	0.974249		d.141.1.1	DS.BN.6.135.1	0.665236		c.6.2.5	DS.EH.3.47.1	0.330472
d.3.1.9	0.974249		d.32.1.9	DS.EH.3.4.4	0.356223		c.6.2.5	DS.HE.3.69.1	0.330472
b.7.1.2	0.978541		d.340.1.1	DS.BN.5.157.1	0.480687		c.69.1.26	DS.EG.6.5.1	0.330472
g.50.1.2	0.978541		e.24.1.1	DS.HH.2.5.13	0.476395		c.69.1.8	DS.HH.1.1.141	0.330472
a.45.1.1	0.982833		c.1.10.8	DS.EH.3.70.1	0.476395		d.104.1.3	DS.BK.3.49.1	0.330472
a.74.1.1	0.982833		a.79.1.1	DS.GH.2.5.1	0.497854		d.104.1.3	DS.BN.2.1.28	0.330472
c.47.1.5	0.982833		d.17.4.10	DS.EH.1.1.45	0.420601		d.104.1.3	DS.EH.5.110.1	0.330472
g.37.1.1	0.982833		d.17.4.10	DS.BK.3.1.4	0.480687		d.106.1.1	DS.EH.0.1.55	0.330472
c.10.2.1	0.987124		d.52.1.1	DS.HH.1.1.53	0.815451		d.106.1.1	DS.EH.1.9.8	0.330472
a.39.1.5	0.991416		d.58.4.9	DS.EG.1.1.20	0.725322		d.106.1.1	DS.HH.1.3.41	0.330472
a.4.1.1	0.991416		e.7.1.2	DS.BN.2.20.4	0.476395		d.106.1.1	DS.HH.5.6.1	0.330472
b.34.2.1	0.991416		e.7.1.2	DS.HG.4.4.5	0.480687		d.142.2.1	DS.BK.3.100.1	0.330472
g.39.1.3	0.991416		a.102.3.2	DS.BN.5.1.4	0.351931		d.142.2.1	DS.HE.4.66.3	0.330472
b.69.4.1	1		a.102.3.2	DS.BN.3.23.1	0.480687		d.144.1.9	DS.BK.4.199.1	0.330472
d.58.7.1	1		a.102.3.2	DS.HH.1.1.37	0.626609		d.21.1.2	DS.BN.2.5.66	0.330472
			a.102.3.2	DS.HG.2.1.32	0.905579		d.21.1.2	DS.BN.4.130.1	0.330472
			a.223.1.1	DS.EH.1.1.28	0.476395		d.21.1.2	DS.BN.5.117.1	0.330472
			a.223.1.1	DS.GH.1.2.1	0.480687		d.21.1.2	DS.BN.5.27.2	0.330472
			a.4.5.50	DS.HH.3.1.1	0.137339		d.21.1.2	DS.BN.8.28.1	0.330472
			a.4.5.58	DS.HH.6.42.1	0.815451		d.21.1.2	DS.EH.2.80.1	0.330472
			a.80.1.1	DS.HH.2.7.1	0.476395		d.21.1.2	DS.EH.3.126.1	0.330472
			a.80.1.1	DS.HG.3.18.3	0.484979		d.250.1.1	DS.BK.3.36.2	0.330472
			b.129.2.1	DS.EH.1.1.16	0.145923		d.250.1.1	DS.BN.5.137.1	0.330472
			b.129.2.1	DS.BK.1.5.2	0.665236		d.250.1.1	DS.BN.8.43.1	0.330472
			b.129.2.1	DS.BN.6.18.1	0.669528		d.250.1.1	DS.EH.1.2.1	0.330472
			c.80.1.1	DS.GH.2.6.12	0.506438		d.250.1.1	DS.EH.3.16.1	0.330472
			d.17.4.11	DS.EH.1.4.8	0.51073		d.250.1.1	DS.EH.3.16.4	0.330472
			d.58.4.10	DS.HH.3.7.18	0.609442		d.250.1.1	DS.GE.2.70.1	0.330472
			d.58.42.1	DS.HG.2.6.1	0.540773		d.250.1.1	DS.GG.1.14.1	0.330472
			a.132.1.3	DS.HH.1.7.2	0.463519		d.58.40.1	DS.HG.0.1.129	0.330472
			a.132.1.3	DS.HH.2.2.51	0.506438		d.66.1.3	DS.BN.2.1.88	0.330472
			a.132.1.3	DS.HH.5.62.1	0.579399		d.66.1.3	DS.BN.2.2.37	0.330472
			a.246.2.1	DS.HH.2.23.2	0.703863		d.66.1.3	DS.GE.0.1.8	0.330472
			a.246.2.1	DS.BN.3.55.1	0.785408		d.66.1.3	DS.HE.3.4.12	0.330472
			a.4.2.1	DS.GE.0.1.2	0.321888		b.124.1.1	DS.BN.2.2.51	0.334764
			b.24.1.1	DS.BN.4.1.2	0.145923		b.124.1.1	DS.BN.2.49.1	0.334764
			b.24.1.1	DS.BN.3.63.1	0.781116		b.124.1.1	DS.EH.1.2.24	0.334764
			b.30.5.2	DS.BN.4.2.1	0.497854		b.124.1.1	DS.GE.3.38.1	0.334764
			c.1.10.2	DS.HE.4.64.2	0.712446		c.23.5.8	DS.BN.2.26.2	0.334764
			c.1.30.1	DS.EH.1.7.2	0.600858		c.23.5.8	DS.BN.2.6.63	0.334764
			c.18.1.2	DS.BK.5.113.1	0.553648		c.23.5.8	DS.HE.2.2.14	0.334764
			c.48.1.1	DS.HH.3.2.3	0.459227		c.23.5.8	DS.HE.4.193.1	0.334764
			c.51.4.1	DS.GE.0.1.1	0.128755		c.23.5.8	DS.HG.1.3.10	0.334764
			c.51.4.1	DS.EG.0.3.1	0.450644		c.47.1.12	DS.HE.4.15.2	0.334764
			c.51.4.1	DS.EH.3.4.13	0.729614		c.59.1.2	DS.HE.4.33.1	0.334764
			c.62.1.5	DS.HE.4.38.1	0.364807		c.59.1.2	DS.HE.5.31.4	0.334764
			c.62.1.5	DS.HE.3.41.2	0.682403		c.72.2.2	DS.EG.7.9.1	0.334764
			c.62.1.5	DS.EG.2.25.2	0.815451		c.72.2.2	DS.HE.3.18.5	0.334764
			d.58.48.1	DS.HE.4.4.2	0.107296		c.72.2.2	DS.HG.0.1.178	0.334764
			d.58.48.1	DS.BN.2.5.19	0.476395		d.157.1.9	DS.HE.5.67.1	0.334764
			d.77.1.1	DS.HG.5.6.2	0.978541		d.58.32.2	DS.EH.2.10.1	0.334764
			a.60.2.1	DS.HH.6.15.1	0.815451		d.58.32.2	DS.HE.2.18.2	0.334764
			b.67.1.1	DS.BN.5.1.2	0.32618		d.67.1.2	DS.EH.0.7.1	0.334764
			b.68.10.1	DS.BK.3.14.1	0.399142		d.67.1.2	DS.GE.2.52.1	0.334764
			b.82.1.19	DS.BN.2.1.73	0.909871		d.81.2.1	DS.EH.0.4.10	0.334764
			b.82.2.8	DS.HE.2.56.1	0.472103		a.1.1.2	DS.GH.2.1.28	0.339056
			b.82.2.8	DS.BN.2.44.1	0.592275		a.1.1.2	DS.HG.1.2.2	0.339056
			c.1.16.1	DS.EH.3.45.2	0.712446		a.1.1.2	DS.HG.1.2.8	0.339056
			c.1.16.4	DS.HE.3.12.6	0.596567		a.1.1.2	DS.HH.3.6.5	0.339056
			c.66.1.20	DS.EH.2.2.25	0.978541		b.69.7.1	DS.BK.6.45.1	0.339056
			d.126.1.4	DS.HE.6.73.1	0.493562		b.69.7.1	DS.BN.7.9.2	0.339056
			d.126.1.4	DS.BN.2.8.19	0.785408		b.69.7.1	DS.GH.4.6.2	0.339056
			d.126.1.6	DS.GE.0.1.3	0.480687		c.108.1.2	DS.EH.0.2.9	0.339056
			d.126.1.6	DS.GE.1.9.1	0.493562		c.108.1.2	DS.GH.1.1.31	0.339056
			d.126.1.6	DS.GH.0.1.85	0.609442		c.108.1.2	DS.HE.2.13.4	0.339056
			d.26.3.1	DS.EG.2.7.4	0.463519		c.108.1.2	DS.HG.3.1.6	0.339056
			a.102.1.1	DS.HG.1.2.22	0.480687		c.108.1.2	DS.HH.6.35.1	0.339056
			a.4.5.11	DS.BN.4.26.2	0.858369		c.124.1.5	DS.EG.1.4.3	0.339056
			a.4.5.24	DS.HH.3.1.1	0.137339		c.124.1.5	DS.EH.2.1.44	0.339056
			a.4.5.24	DS.HH.4.29.1	0.450644		c.124.1.5	DS.GH.0.1.11	0.339056
			b.131.1.2	DS.BN.7.9.1	0.467811		c.124.1.5	DS.HE.4.170.1	0.339056
			c.1.16.3	DS.HE.4.4.1	0.107296		c.124.1.5	DS.HE.4.6.2	0.339056
			c.1.16.3	DS.HE.4.1.4	0.309013		c.124.1.5	DS.HH.1.1.87	0.339056
			c.1.16.3	DS.EH.1.9.10	0.51073		c.26.1.2	DS.EH.5.174.1	0.339056
			c.1.2.3	DS.HG.1.1.59	0.472103		c.26.1.2	DS.HE.4.9.17	0.339056
			d.224.1.2	DS.HH.2.3.8	0.48927		c.37.1.17	DS.GH.2.18.1	0.339056
			d.224.1.2	DS.BN.4.1.5	0.493562		c.37.1.4	DS.EH.5.61.1	0.339056
			d.226.1.1	DS.EH.2.1.9	0.107296		c.37.1.4	DS.HE.3.62.1	0.339056
			d.26.1.2	DS.BN.6.27.1	0.806867		c.37.1.4	DS.HE.4.174.1	0.339056
			a.102.1.5	DS.HH.3.3.1	0.180258		d.118.1.1	DS.GH.8.4.1	0.339056
			a.102.1.5	DS.HH.2.4.3	0.497854		d.118.1.1	DS.HE.3.140.1	0.339056
			a.102.1.5	DS.GH.3.39.1	0.841202		d.118.1.1	DS.HE.3.52.3	0.339056
			a.36.1.1	DS.HH.2.10.3	0.506438		d.58.18.12	DS.GE.3.73.1	0.339056
			a.36.1.1	DS.HG.1.2.3	0.648069		e.5.1.1	DS.BN.2.51.1	0.339056
			b.1.9.2	DS.BN.4.6.5	0.957082		e.5.1.1	DS.EH.8.31.1	0.339056
			b.130.1.1	DS.GE.1.2.5	0.828326		e.5.1.1	DS.HE.14.1.1	0.339056
			b.34.8.1	DS.BN.2.8.22	0.515021		e.5.1.1	DS.HE.5.110.1	0.339056
			b.40.4.3	DS.BN.5.2.1	0.519313		e.5.1.1	DS.HH.4.1.20	0.339056
			b.82.1.4	DS.GE.2.5.3	0.755365		a.60.8.3	DS.GH.2.1.16	0.343348
			c.1.8.10	DS.HE.5.198.1	0.506438		a.60.8.3	DS.HG.2.4.5	0.343348
			c.2.1.5	DS.EH.3.6.1	0.0429185		b.40.6.2	DS.BN.4.124.1	0.343348
			c.2.1.5	DS.HG.3.8.2	0.738197		b.40.6.2	DS.BN.4.96.1	0.343348
			c.2.1.5	DS.EH.3.1.6	0.987124		b.40.6.2	DS.EG.1.3.2	0.343348
			c.3.1.1	DS.EH.1.10.6	0.7897		b.40.6.2	DS.EG.2.14.3	0.343348
			c.32.1.1	DS.EH.0.4.3	0.83691		b.6.1.1	DS.EG.4.14.1	0.343348
			c.34.1.1	DS.HH.2.2.39	0.476395		b.6.1.1	DS.EG.6.14.1	0.343348
			c.34.1.1	DS.BK.3.128.1	0.570815		b.6.1.1	DS.GE.2.12.2	0.343348
			c.34.1.1	DS.HE.4.7.11	0.781116		b.70.2.1	DS.BK.4.19.2	0.343348
			c.55.1.2	DS.EG.2.6.8	0.536481		b.70.2.1	DS.BK.4.68.1	0.343348
			c.55.1.2	DS.BN.3.16.3	0.587983		b.70.2.1	DS.BN.5.36.2	0.343348
			c.69.1.20	DS.GE.0.1.4	0.476395		b.70.2.1	DS.EG.0.1.39	0.343348
			c.69.1.20	DS.GH.2.6.8	0.506438		b.82.1.2	DS.BK.3.72.1	0.343348
			c.69.1.20	DS.GE.2.4.2	0.738197		b.82.1.2	DS.BK.6.29.1	0.343348
			d.13.1.1	DS.BN.3.1.20	0.48927		b.82.1.2	DS.BK.6.76.1	0.343348
			d.157.1.10	DS.BK.4.80.1	0.484979		b.82.1.2	DS.EG.9.9.1	0.343348
			d.157.1.10	DS.HG.2.1.14	0.562232		b.82.1.2	DS.GH.2.1.25	0.343348
			d.157.1.10	DS.BN.2.10.13	0.841202		b.82.1.2	DS.HH.3.1.4	0.343348
			d.157.1.10	DS.HH.2.1.77	0.866953		c.108.1.5	DS.EH.5.97.1	0.343348
			d.162.1.1	DS.GE.0.1.1	0.128755		c.108.1.5	DS.EH.8.8.1	0.343348
			d.162.1.1	DS.HG.3.1.1	0.360515		c.108.1.5	DS.HE.3.13.15	0.343348
			d.51.1.1	DS.EH.0.7.3	0.497854		c.108.1.5	DS.HE.3.3.16	0.343348
			d.74.4.1	DS.EG.3.42.1	0.476395		c.43.1.1	DS.BK.5.89.1	0.343348
			d.79.2.1	DS.GE.2.20.2	0.566524		c.43.1.1	DS.EG.2.15.4	0.343348
			d.79.2.1	DS.BN.2.5.11	0.83691		c.43.1.1	DS.EH.5.7.3	0.343348
			e.6.1.2	DS.HH.4.9.3	0.506438		c.43.1.1	DS.EH.5.96.1	0.343348
			b.82.1.13	DS.BK.5.43.1	0.493562		c.43.1.1	DS.HG.3.7.3	0.343348
			b.82.1.13	DS.BK.4.1.18	0.570815		d.113.1.2	DS.BN.5.153.1	0.343348
			c.108.1.15	DS.EG.0.7.1	0.476395		d.113.1.2	DS.GH.2.8.4	0.343348
			c.108.1.15	DS.EH.4.13.1	0.476395		d.153.1.4	DS.BK.2.13.2	0.343348
			c.108.1.15	DS.BN.3.39.1	0.596567		d.153.1.4	DS.BK.5.75.1	0.343348
			c.23.16.5	DS.HE.5.19.1	0.618026		d.153.1.4	DS.BN.2.42.3	0.343348
			c.23.16.5	DS.EH.5.163.1	0.806867		d.153.1.4	DS.BN.2.9.19	0.343348
			c.37.1.25	DS.EH.0.1.35	0.669528		d.153.1.4	DS.EH.3.16.2	0.343348
			d.181.1.1	DS.EG.0.14.2	0.472103		d.153.1.4	DS.HH.5.35.1	0.343348
			d.192.1.1	DS.GE.0.2.5	0.484979		d.153.1.4	DS.HH.5.40.1	0.343348
			d.50.1.1	DS.BN.6.26.1	0.72103		d.153.1.4	DS.HH.6.16.1	0.343348
			d.50.1.1	DS.BN.6.53.1	0.733906		d.159.1.3	DS.EG.5.20.1	0.343348
			d.58.1.4	DS.EG.2.1.39	0.562232		d.159.1.3	DS.EH.1.2.11	0.343348
			d.67.2.1	DS.EG.3.4.1	0.330472		d.159.1.3	DS.EH.10.5.1	0.343348
			d.67.2.1	DS.HG.0.1.125	0.467811		d.159.1.3	DS.GE.3.7.5	0.343348
			a.4.5.29	DS.HH.5.26.1	0.708155		d.159.1.3	DS.HE.4.195.1	0.343348
			a.4.5.29	DS.HH.2.6.4	0.815451		d.159.1.3	DS.HE.5.136.1	0.343348
			a.4.5.38	DS.HE.4.1.5	0.648069		d.159.1.3	DS.HH.6.45.1	0.343348
			a.4.5.38	DS.EH.0.1.14	0.793991		d.16.1.1	DS.EH.6.77.1	0.343348
			b.1.18.12	DS.BK.5.48.1	0.476395		d.16.1.1	DS.HG.2.10.4	0.343348
			b.1.18.12	DS.BK.3.20.2	0.493562		d.16.1.1	DS.HH.1.1.99	0.343348
			b.1.18.5	DS.BN.2.3.18	0.982833		e.3.1.3	DS.BK.2.87.1	0.343348
			b.2.3.6	DS.BK.2.24.1	0.802575		b.82.2.9	DS.BK.5.33.1	0.347639
			b.31.1.1	DS.EG.0.21.1	0.592275		b.82.2.9	DS.EH.5.55.1	0.347639
			b.31.1.1	DS.EH.2.10.6	0.944206		c.1.15.3	DS.EG.2.1.24	0.347639
			b.6.2.1	DS.BK.5.114.1	0.648069		c.1.15.3	DS.GH.3.1.7	0.347639
			b.71.1.2	DS.BK.3.11.2	0.476395		c.1.15.3	DS.HH.4.51.1	0.347639
			b.71.1.2	DS.BK.5.38.1	0.48927		c.1.15.3	DS.HH.5.37.1	0.347639
			b.80.6.1	DS.BK.5.4.1	0.515021		c.1.9.1	DS.EG.1.52.1	0.347639
			b.80.6.1	DS.BK.4.1.17	0.746781		c.1.9.1	DS.EH.4.132.1	0.347639
			b.80.6.1	DS.BK.4.1.21	0.828326		c.1.9.1	DS.GH.1.3.15	0.347639
			b.80.6.1	DS.HH.5.37.2	0.95279		c.1.9.1	DS.HE.4.96.1	0.347639
			b.82.5.2	DS.BK.4.1.3	0.519313		c.1.9.1	DS.HG.0.1.111	0.347639
			c.23.16.6	DS.GH.1.1.17	0.781116		c.1.9.1	DS.HH.3.15.8	0.347639
			c.8.8.1	DS.EG.2.10.3	0.506438		c.108.1.19	DS.EG.3.69.1	0.347639
			d.17.6.4	DS.EH.1.1.18	0.523605		c.108.1.19	DS.EH.1.7.8	0.347639
			d.218.1.2	DS.BN.3.92.1	0.811159		c.108.1.19	DS.EH.2.1.56	0.347639
			d.254.1.1	DS.GH.2.1.3	0.472103		c.108.1.19	DS.HE.3.86.1	0.347639
			d.254.1.1	DS.BN.4.16.1	0.892704		c.108.1.19	DS.HE.6.39.1	0.347639
			d.58.4.17	DS.HE.5.35.1	0.390558		c.141.1.1	DS.EH.1.5.32	0.347639
			d.58.4.17	DS.HG.3.3.3	0.476395		c.141.1.1	DS.HE.4.177.1	0.347639
			d.58.4.17	DS.HG.2.1.8	0.480687		c.36.1.11	DS.EG.0.3.7	0.347639
			d.58.4.17	DS.HE.2.11.13	0.575107		c.36.1.11	DS.GG.1.2.11	0.347639
			d.89.1.1	DS.EH.1.1.22	0.497854		c.36.1.11	DS.GH.0.1.116	0.347639
			d.89.1.1	DS.BN.4.26.1	0.532189		c.36.1.11	DS.HE.3.11.8	0.347639
			a.102.1.3	DS.BN.5.3.2	0.351931		c.36.1.11	DS.HE.3.18.9	0.347639
			a.102.1.3	DS.HH.1.1.73	0.866953		c.36.1.11	DS.HE.5.122.1	0.347639
			a.267.1.1	DS.EH.0.9.1	0.493562		c.36.1.11	DS.HE.5.138.1	0.347639
			a.47.3.1	DS.HH.3.34.1	0.523605		c.36.1.11	DS.HH.13.3.1	0.347639
			b.11.1.2	DS.BN.8.20.1	0.849785		c.36.1.7	DS.EG.0.1.31	0.347639
			b.116.1.1	DS.EG.0.20.1	0.480687		c.36.1.7	DS.HE.3.15.2	0.347639
			b.116.1.1	DS.GE.2.2.32	0.781116		c.87.1.7	DS.EH.4.6.5	0.347639
			b.163.1.2	DS.BN.2.88.1	0.484979		c.87.1.7	DS.HE.3.16.8	0.347639
			b.163.1.2	DS.BK.1.4.1	0.806867		c.87.1.7	DS.HE.4.197.1	0.347639
			b.21.1.3	DS.BN.2.41.1	0.476395		c.87.1.7	DS.HE.5.80.1	0.347639
			b.29.1.7	DS.EH.2.13.2	0.390558		c.87.1.7	DS.HH.4.6.13	0.347639
			b.3.5.1	DS.BN.2.7.1	0.334764		d.269.1.1	DS.BN.2.51.3	0.347639
			b.3.5.1	DS.BK.1.4.2	0.665236		d.269.1.1	DS.GE.3.17.3	0.347639
			b.3.5.1	DS.BK.5.3.3	0.862661		d.58.49.1	DS.BN.2.2.64	0.347639
			b.80.1.9	DS.BK.2.2.1	0.369099		d.58.49.1	DS.EH.2.1.31	0.347639
			c.1.3.1	DS.HE.4.34.4	0.532189		d.58.49.1	DS.HG.4.4.1	0.347639
			c.1.3.1	DS.EG.1.1.31	0.626609		a.211.1.3	DS.HH.2.3.32	0.351931
			c.1.9.8	DS.EH.1.6.13	0.609442		b.1.8.1	DS.HE.3.157.1	0.351931
			c.1.9.8	DS.HH.3.41.1	0.613734		b.33.1.2	DS.BN.2.1.11	0.351931
			c.24.1.3	DS.EH.2.1.26	0.497854		b.33.1.2	DS.GH.2.9.1	0.351931
			c.50.1.2	DS.BN.2.11.5	0.356223		b.33.1.2	DS.HE.6.118.1	0.351931
			c.50.1.2	DS.HG.1.7.3	0.48927		b.68.9.1	DS.BN.4.148.1	0.351931
			d.145.1.2	DS.BK.4.157.1	0.570815		b.68.9.1	DS.EG.3.2.4	0.351931
			d.146.1.1	DS.EH.2.2.11	0.536481		b.92.1.5	DS.BK.5.100.1	0.351931
			d.259.1.1	DS.BK.2.6.2	0.502146		b.92.1.5	DS.BN.2.1.57	0.351931
			d.293.1.1	DS.EG.1.2.21	0.407725		c.1.15.4	DS.HE.3.97.1	0.351931
			d.293.1.1	DS.GH.3.24.1	0.506438		c.1.15.4	DS.HE.4.172.1	0.351931
			d.313.1.1	DS.HG.1.1.32	0.678112		c.1.15.4	DS.HG.2.10.2	0.351931
			d.58.8.1	DS.HH.1.1.131	0.922747		c.1.15.4	DS.HH.4.4.9	0.351931
			d.68.2.2	DS.BN.6.4.6	0.476395		c.1.9.10	DS.HE.4.91.1	0.351931
			d.68.2.2	DS.GE.4.28.1	0.484979		c.1.9.10	DS.HG.1.4.4	0.351931
			h.1.14.1	DS.HH.6.1.4	0.93133		c.1.9.10	DS.HH.1.6.1	0.351931
			a.168.1.1	DS.BN.4.100.1	0.184549		c.1.9.10	DS.HH.3.21.1	0.351931
			a.168.1.1	DS.HG.0.1.133	0.862661		c.66.1.1	DS.HE.4.37.3	0.351931
			a.244.1.1	DS.HH.2.5.3	0.502146		c.66.1.8	DS.BN.2.35.1	0.351931
			a.257.1.1	DS.HH.3.6.8	0.712446		c.66.1.8	DS.EG.0.1.37	0.351931
			b.1.26.1	DS.EG.0.2.19	0.484979		d.116.1.1	DS.EH.6.86.1	0.351931
			b.1.26.1	DS.GE.2.12.1	0.575107		d.116.1.1	DS.HE.3.5.13	0.351931
			b.142.1.1	DS.GG.1.3.1	0.532189		d.116.1.1	DS.HE.5.10.3	0.351931
			b.142.1.1	DS.EH.3.11.2	0.733906		d.129.3.3	DS.BN.3.40.1	0.351931
			b.18.1.10	DS.BK.2.14.2	0.472103		d.129.3.3	DS.BN.3.79.1	0.351931
			b.18.1.10	DS.BN.5.108.1	0.536481		d.129.3.3	DS.BN.7.88.1	0.351931
			b.18.1.14	DS.EG.3.40.1	0.622318		d.129.3.3	DS.EH.2.74.1	0.351931
			b.26.1.4	DS.BK.6.41.1	0.540773		d.129.3.3	DS.EH.4.126.1	0.351931
			b.26.1.4	DS.BK.7.4.1	0.914163		d.129.3.3	DS.HE.2.25.6	0.351931
			b.28.1.1	DS.BN.2.6.8	0.781116		d.129.3.3	DS.HE.4.10.15	0.351931
			b.34.11.4	DS.EG.1.3.3	0.497854		d.129.3.3	DS.HH.1.1.122	0.351931
			b.82.1.7	DS.BN.2.4.10	0.515021		d.45.1.1	DS.EH.1.1.33	0.351931
			b.82.1.7	DS.BK.4.1.15	0.545064		d.58.29.1	DS.BN.2.2.67	0.351931
			b.82.1.7	DS.EG.0.2.34	0.716738		d.58.29.1	DS.BN.5.149.1	0.351931
			b.85.4.1	DS.BK.4.85.1	0.334764		d.58.29.1	DS.EH.1.27.2	0.351931
			b.85.4.1	DS.BK.4.9.3	0.48927		d.58.29.1	DS.EH.1.4.24	0.351931
			b.85.4.1	DS.BK.4.21.1	0.540773		d.58.29.1	DS.EH.2.81.1	0.351931
			b.85.4.1	DS.BK.5.1.2	0.630901		d.58.29.1	DS.GG.1.1.8	0.351931
			b.91.1.1	DS.BN.2.1.44	0.463519		d.58.29.1	DS.HE.6.120.1	0.351931
			b.91.1.1	DS.BN.2.10.4	0.519313		d.58.29.1	DS.HG.4.31.1	0.351931
			c.108.1.10	DS.HE.2.2.4	0.111588		a.100.1.6	DS.HH.4.55.1	0.356223
			c.108.1.10	DS.HG.3.4.2	0.536481		a.100.1.6	DS.HH.5.34.1	0.356223
			c.108.1.10	DS.EG.0.6.1	0.686695		a.129.1.1	DS.BN.7.23.1	0.356223
			c.52.1.10	DS.HH.2.12.3	0.480687		b.139.1.1	DS.BN.2.1.77	0.356223
			c.52.1.21	DS.HH.4.13.2	0.515021		b.80.8.1	DS.BK.12.5.1	0.356223
			c.52.1.21	DS.HH.1.1.148	0.83691		b.80.8.1	DS.BK.2.25.1	0.356223
			d.129.9.1	DS.GH.1.1.7	0.639485		b.80.8.1	DS.BK.2.8.3	0.356223
			d.137.1.1	DS.HG.1.1.11	0.549356		b.82.4.1	DS.BN.2.3.30	0.356223
			d.137.1.1	DS.BN.4.137.1	0.669528		c.1.12.5	DS.EG.3.10.3	0.356223
			d.155.1.1	DS.EH.1.5.8	0.712446		c.1.12.5	DS.EH.2.9.8	0.356223
			d.159.1.7	DS.HE.4.140.1	0.484979		c.1.12.5	DS.EH.5.15.2	0.356223
			d.159.1.7	DS.GG.2.11.1	0.48927		c.1.12.5	DS.EH.8.27.1	0.356223
			d.169.1.2	DS.GE.3.90.1	0.484979		c.1.12.5	DS.HE.4.27.5	0.356223
			d.169.1.2	DS.EG.1.1.22	0.497854		c.1.9.15	DS.EG.1.42.1	0.356223
			d.169.1.3	DS.EH.2.11.3	0.648069		c.1.9.15	DS.EH.3.152.1	0.356223
			d.180.1.1	DS.EH.2.3.5	0.450644		c.1.9.15	DS.GH.2.26.1	0.356223
			d.61.1.4	DS.GG.1.1.9	0.484979		c.1.9.15	DS.HE.5.27.3	0.356223
			g.3.19.1	DS.BN.2.9.11	0.48927		c.1.9.15	DS.HG.1.2.37	0.356223
			g.3.7.2	DS.BN.2.1.82	0.343348		c.1.9.15	DS.HH.1.9.2	0.356223
			g.3.7.2	DS.BN.3.45.1	0.480687		c.23.5.3	DS.EG.2.19.3	0.356223
			a.24.17.1	DS.GH.0.1.1	0.180258		c.23.5.3	DS.GE.2.21.1	0.356223
			a.258.1.1	DS.GH.2.15.1	0.72103		c.23.5.3	DS.HE.2.2.5	0.356223
			a.264.1.1	DS.HH.1.1.67	0.506438		c.23.5.3	DS.HE.4.11.6	0.356223
			a.4.5.27	DS.GE.1.5.2	0.83691		c.23.5.3	DS.HE.6.116.1	0.356223
			b.121.6.1	DS.BN.6.30.1	0.643777		c.23.5.3	DS.HG.2.1.3	0.356223
			b.133.1.1	DS.BK.3.9.4	0.583691		c.44.1.1	DS.EG.0.2.24	0.356223
			b.133.1.1	DS.EG.1.16.3	0.665236		c.44.1.1	DS.HE.3.13.14	0.356223
			b.42.4.2	DS.BN.6.74.1	0.888412		c.66.1.26	DS.EG.3.8.2	0.356223
			b.80.1.10	DS.BK.5.1.4	0.742489		c.66.1.26	DS.GE.5.23.1	0.356223
			b.92.1.8	DS.BN.5.13.1	0.484979		c.66.1.26	DS.GG.1.2.10	0.356223
			c.23.14.2	DS.HG.0.1.41	0.549356		d.129.3.5	DS.BN.6.105.1	0.356223
			c.31.1.5	DS.EH.3.7.2	0.712446		d.129.3.5	DS.BN.6.70.1	0.356223
			c.31.1.5	DS.HH.1.2.6	0.969957		d.129.3.5	DS.EG.0.8.3	0.356223
			c.52.1.11	DS.GE.0.1.2	0.321888		d.129.3.5	DS.EH.3.10.2	0.356223
			c.52.1.11	DS.HE.4.12.3	0.347639		d.129.3.5	DS.HG.2.1.48	0.356223
			c.52.1.16	DS.HE.3.36.1	0.309013		d.129.3.5	DS.HH.1.3.36	0.356223
			c.52.1.16	DS.EH.2.13.1	0.725322		d.129.3.5	DS.HH.2.1.104	0.356223
			c.52.1.9	DS.HG.1.1.14	0.716738		d.190.1.2	DS.HE.6.106.1	0.356223
			c.66.1.29	DS.EH.6.33.1	0.682403		d.190.1.2	DS.HE.6.25.1	0.356223
			c.69.1.14	DS.EG.0.3.1	0.450644		d.190.1.2	DS.HE.6.4.2	0.356223
			c.69.1.14	DS.EH.7.4.1	0.562232		d.252.1.1	DS.BK.3.8.2	0.356223
			d.17.6.2	DS.EH.1.3.10	0.536481		d.32.1.3	DS.BN.2.14.11	0.356223
			d.18.1.4	DS.BN.8.7.1	0.48927		d.32.1.3	DS.BN.5.125.1	0.356223
			d.194.1.2	DS.HH.2.8.8	0.51073		d.32.1.3	DS.BN.7.19.1	0.356223
			d.197.1.1	DS.BN.2.1.66	0.506438		d.32.1.3	DS.EH.3.4.17	0.356223
			d.197.1.1	DS.BN.2.22.1	0.515021		d.32.1.3	DS.HE.4.25.1	0.356223
			d.89.1.2	DS.BN.2.5.8	0.519313		d.41.1.1	DS.BK.5.93.1	0.356223
			h.4.2.1	DS.HG.0.1.164	0.459227		d.41.1.1	DS.EH.1.6.11	0.356223
			h.4.2.1	DS.EH.2.1.37	0.497854		d.41.1.1	DS.HE.3.105.1	0.356223
			a.7.12.1	DS.HH.2.4.1	0.180258		d.74.2.1	DS.BN.3.52.1	0.356223
			a.7.12.1	DS.HH.3.18.4	0.896996		d.87.2.1	DS.BN.2.4.19	0.356223
			a.98.1.1	DS.EH.2.4.13	0.648069		d.87.2.1	DS.BN.6.121.1	0.356223
			b.123.1.1	DS.BN.2.14.3	0.48927		f.4.3.1	DS.BK.6.74.1	0.356223
			b.169.1.1	DS.HG.2.1.13	0.437768		f.4.3.1	DS.BN.2.11.27	0.356223
			b.169.1.1	DS.BN.2.1.74	0.746781		f.4.3.1	DS.BN.2.2.81	0.356223
			b.40.2.1	DS.BK.1.1.18	0.60515		f.4.3.1	DS.BN.2.23.4	0.356223
			b.40.2.1	DS.BK.2.5.1	0.712446		f.4.3.1	DS.BN.3.8.5	0.356223
			b.47.1.3	DS.GE.1.2.15	0.51073		f.4.3.1	DS.EH.1.3.21	0.356223
			b.47.1.3	DS.BN.3.27.3	0.553648		a.132.1.4	DS.GH.0.1.63	0.360515
			b.47.1.4	DS.EG.0.2.1	0.23176		a.132.1.4	DS.HH.4.7.3	0.360515
			b.47.1.4	DS.EG.2.9.5	0.493562		b.3.1.2	DS.BK.2.1.19	0.360515
			b.69.2.1	DS.BN.5.4.1	0.502146		b.3.1.2	DS.BK.5.60.1	0.360515
			b.69.2.1	DS.BN.2.6.41	0.841202		b.30.5.4	DS.BK.5.34.1	0.360515
			b.69.2.1	DS.BN.5.152.1	0.95279		b.30.5.4	DS.BN.4.29.1	0.360515
			b.82.1.1	DS.BK.1.8.1	0.317597		b.30.5.4	DS.EG.3.61.1	0.360515
			b.82.1.1	DS.BK.3.41.2	0.493562		b.30.5.4	DS.GE.0.7.1	0.360515
			c.1.12.2	DS.EG.1.10.5	0.493562		b.82.1.10	DS.GE.2.5.9	0.360515
			c.1.12.2	DS.HE.6.8.1	0.686695		b.82.1.10	DS.GE.3.77.1	0.360515
			d.110.2.3	DS.BN.2.5.10	0.562232		c.123.1.1	DS.EH.5.18.1	0.360515
			d.129.5.1	DS.HE.3.1.8	0.27897		c.123.1.1	DS.HE.4.10.11	0.360515
			d.129.5.1	DS.BN.2.2.10	0.858369		c.123.1.1	DS.HE.4.153.1	0.360515
			d.15.5.1	DS.BK.2.3.12	0.472103		c.123.1.1	DS.HG.2.6.4	0.360515
			d.331.1.1	DS.EH.1.5.11	0.76824		c.23.5.2	DS.HE.4.76.2	0.360515
			d.331.1.1	DS.BN.6.142.1	0.901288		c.70.1.1	DS.BK.2.6.1	0.360515
			d.58.26.5	DS.HG.2.9.1	0.763948		c.70.1.1	DS.BN.10.13.1	0.360515
			a.35.1.6	DS.HH.4.14.1	0.566524		c.70.1.1	DS.EH.4.37.1	0.360515
			a.57.1.1	DS.HG.3.6.1	0.497854		c.70.1.1	DS.HE.4.185.1	0.360515
			b.1.18.15	DS.GE.1.8.2	0.540773		c.70.1.1	DS.HE.4.231.1	0.360515
			b.40.2.2	DS.BN.2.10.5	0.828326		c.70.1.1	DS.HH.2.5.7	0.360515
			b.42.2.3	DS.BN.8.6.1	0.497854		d.111.1.1	DS.BN.7.32.1	0.360515
			b.42.2.3	DS.BN.2.3.21	0.806867		d.111.1.1	DS.GE.1.25.2	0.360515
			b.42.2.3	DS.BN.5.9.2	0.841202		d.111.1.1	DS.HG.2.1.27	0.360515
			b.61.2.2	DS.BN.4.14.2	0.609442		d.133.1.1	DS.EH.4.127.1	0.360515
			b.61.3.1	DS.BN.2.6.10	0.532189		d.133.1.1	DS.EH.8.17.1	0.360515
			b.62.1.1	DS.BN.3.8.1	0.334764		d.283.1.1	DS.BK.3.104.1	0.360515
			b.62.1.1	DS.BN.2.4.23	0.806867		d.283.1.1	DS.BK.3.47.1	0.360515
			b.67.2.5	DS.BN.5.1.2	0.32618		d.283.1.1	DS.BN.3.33.2	0.360515
			b.68.7.1	DS.BN.6.24.1	0.596567		d.283.1.1	DS.EH.0.11.1	0.360515
			b.68.7.1	DS.BN.2.1.2	0.819742		d.283.1.1	DS.HE.3.13.10	0.360515
			c.23.1.5	DS.EH.2.1.18	0.570815		d.283.1.1	DS.HE.4.155.1	0.360515
			c.52.1.31	DS.BK.3.75.1	0.497854		d.283.1.1	DS.HE.4.4.19	0.360515
			c.7.1.4	DS.GH.1.3.17	0.459227		a.4.1.2	DS.HH.4.85.1	0.364807
			c.7.1.4	DS.EH.0.1.68	0.656652		b.18.1.1	DS.BK.7.22.1	0.364807
			c.7.1.4	DS.EH.2.19.1	0.729614		b.43.4.1	DS.BN.9.8.1	0.364807
			d.15.6.1	DS.BN.2.1.94	0.296137		b.43.4.1	DS.EH.5.186.1	0.364807
			d.15.6.1	DS.BN.2.1.4	0.532189		b.43.4.1	DS.HH.5.92.1	0.364807
			d.15.6.1	DS.HG.0.1.113	0.540773		b.80.1.1	DS.BK.2.2.5	0.364807
			d.199.1.1	DS.BN.4.106.1	0.502146		c.1.8.5	DS.EG.1.10.6	0.364807
			d.58.48.2	DS.EH.3.97.1	0.32618		c.1.8.5	DS.EG.1.10.8	0.364807
			d.58.48.2	DS.HE.3.4.6	0.480687		c.1.8.5	DS.HE.4.11.3	0.364807
			d.96.2.1	DS.BN.2.1.82	0.343348		c.1.8.5	DS.HE.4.9.11	0.364807
			f.3.1.1	DS.HH.1.1.21	0.699571		c.100.1.1	DS.EH.2.22.1	0.364807
			h.4.4.1	DS.GH.2.1.11	0.467811		c.100.1.1	DS.EH.7.58.1	0.364807
			a.24.11.1	DS.BN.2.7.4	0.879828		c.100.1.1	DS.HE.6.93.1	0.364807
			a.265.1.1	DS.HE.2.11.3	0.515021		c.100.1.1	DS.HG.2.14.1	0.364807
			a.265.1.1	DS.HE.2.36.2	0.716738		c.23.10.3	DS.EH.5.151.1	0.364807
			a.265.1.1	DS.EG.1.4.5	0.725322		c.25.1.4	DS.EG.0.4.13	0.364807
			b.2.2.2	DS.GE.1.28.1	0.317597		c.25.1.4	DS.EG.2.74.1	0.364807
			b.2.2.2	DS.EH.1.5.6	0.506438		c.37.1.24	DS.EG.2.30.1	0.364807
			b.29.1.11	DS.GE.2.27.1	0.214592		c.37.1.24	DS.EH.3.30.2	0.364807
			b.52.2.1	DS.BN.3.81.1	0.738197		c.37.1.24	DS.HE.4.2.7	0.364807
			c.51.3.2	DS.EH.4.26.1	0.107296		c.97.1.1	DS.HE.5.72.1	0.364807
			c.66.1.11	DS.EG.1.10.2	0.583691		d.157.1.5	DS.BN.2.4.15	0.364807
			c.67.1.2	DS.HG.5.14.1	0.51073		d.157.1.5	DS.HE.2.42.2	0.364807
			d.112.1.1	DS.HH.3.9.5	0.888412		d.157.1.5	DS.HG.4.7.3	0.364807
			d.15.3.2	DS.BK.11.3.1	0.330472		d.58.14.1	DS.BN.2.40.3	0.364807
			d.15.3.2	DS.EG.2.11.2	0.892704		d.58.14.1	DS.EH.5.1.8	0.364807
			d.254.1.2	DS.BN.2.5.12	0.549356		d.58.26.1	DS.HG.0.1.39	0.364807
			d.254.1.2	DS.HG.0.2.5	0.725322		d.67.1.1	DS.HE.4.11.5	0.364807
			d.254.1.2	DS.GH.1.1.14	0.909871		a.156.1.2	DS.GH.2.1.56	0.369099
			d.274.1.1	DS.EH.1.2.15	0.72103		a.156.1.2	DS.HG.8.1.1	0.369099
			d.302.1.1	DS.BN.2.2.79	0.519313		a.156.1.2	DS.HH.5.48.2	0.369099
			d.341.1.1	DS.BN.6.13.1	0.600858		b.69.3.1	DS.BN.2.7.15	0.369099
			d.58.1.2	DS.EG.1.2.43	0.506438		b.69.3.1	DS.BN.4.142.1	0.369099
			d.58.5.1	DS.GH.0.1.1	0.180258		b.69.3.1	DS.GE.0.2.10	0.369099
			d.58.5.1	DS.EG.0.1.4	0.291845		b.80.1.3	DS.BK.2.16.2	0.369099
			d.58.5.1	DS.EG.1.54.1	0.545064		b.80.1.3	DS.BK.5.110.1	0.369099
			d.92.1.13	DS.BN.2.6.12	0.95279		b.80.1.3	DS.BK.5.97.1	0.369099
			a.3.1.7	DS.HG.1.2.9	0.330472		b.80.1.5	DS.BK.2.14.3	0.369099
			a.8.3.2	DS.HH.1.2.11	0.545064		b.80.1.5	DS.BK.3.115.1	0.369099
			b.1.9.3	DS.EG.2.2.4	0.553648		b.80.1.5	DS.BK.5.80.1	0.369099
			b.18.1.31	DS.GE.0.2.5	0.484979		b.80.1.5	DS.EH.3.50.2	0.369099
			b.30.5.8	DS.BN.2.32.4	0.459227		b.81.1.3	DS.BK.4.8.2	0.369099
			c.66.1.45	DS.EG.0.1.26	0.579399		b.81.1.3	DS.BK.4.8.3	0.369099
			c.66.1.45	DS.EG.2.12.1	0.579399		b.81.1.3	DS.BK.7.3.1	0.369099
			c.66.1.45	DS.EH.2.9.11	0.716738		b.81.1.3	DS.BN.4.28.1	0.369099
			d.159.1.5	DS.HE.4.53.1	0.502146		c.1.8.6	DS.EH.7.32.1	0.369099
			d.159.1.5	DS.BN.5.6.5	0.703863		c.1.8.6	DS.GE.2.33.2	0.369099
			d.159.1.5	DS.HH.3.36.1	0.802575		c.119.1.2	DS.HG.4.26.1	0.369099
			d.211.1.1	DS.HH.3.3.1	0.180258		d.114.1.1	DS.BK.1.18.1	0.369099
			d.211.1.1	DS.HH.3.4.2	0.44206		d.114.1.1	DS.BK.5.26.1	0.369099
			d.211.1.1	DS.HH.3.5.1	0.459227		d.114.1.1	DS.EG.0.2.32	0.369099
			d.211.1.1	DS.HH.2.12.3	0.480687		d.159.1.2	DS.EG.2.8.6	0.369099
			d.211.1.1	DS.HH.2.4.4	0.763948		d.159.1.2	DS.HE.4.44.2	0.369099
			d.268.1.2	DS.BN.6.16.1	0.575107		d.92.2.1	DS.EG.1.9.2	0.369099
			d.287.1.2	DS.HE.2.25.2	0.493562		f.5.1.1	DS.HE.1.2.9	0.369099
			d.9.2.1	DS.BN.3.12.3	0.515021		b.1.4.1	DS.BK.4.173.1	0.373391
			d.90.1.2	DS.HE.4.149.1	0.562232		b.1.4.1	DS.EG.0.2.31	0.373391
			a.100.1.5	DS.HH.2.9.2	0.793991		b.1.4.1	DS.GE.2.72.1	0.373391
			a.100.1.5	DS.HH.2.1.36	0.93133		b.18.1.5	DS.BK.2.5.8	0.373391
			a.132.1.2	DS.HH.2.1.71	0.523605		b.18.1.5	DS.BK.3.162.1	0.373391
			a.4.1.6	DS.HH.1.1.72	0.695279		b.18.1.5	DS.BN.2.1.92	0.373391
			a.96.1.6	DS.HH.3.1.2	0.154506		b.3.6.1	DS.BK.2.1.3	0.373391
			b.6.1.4	DS.BK.5.1.3	0.72103		b.3.6.1	DS.BK.4.123.1	0.373391
			b.80.1.2	DS.BK.2.2.1	0.369099		b.3.6.1	DS.BN.2.107.1	0.373391
			b.80.1.2	DS.BK.4.89.1	0.948498		b.3.6.1	DS.HE.5.90.1	0.373391
			c.23.6.1	DS.EH.5.82.1	0.781116		b.3.6.1	DS.HH.4.61.1	0.373391
			c.55.1.6	DS.BK.3.27.2	0.579399		b.30.5.11	DS.BK.3.106.1	0.373391
			c.8.6.1	DS.EH.5.37.1	0.450644		b.30.5.11	DS.BN.5.75.1	0.373391
			d.129.7.1	DS.HE.3.8.5	0.570815		b.45.1.2	DS.BK.2.4.1	0.373391
			d.129.7.1	DS.EH.0.1.21	0.656652		b.45.1.2	DS.BN.4.135.1	0.373391
			d.129.7.1	DS.HE.3.37.2	0.905579		b.45.1.2	DS.EH.1.40.1	0.373391
			d.335.1.1	DS.BK.3.12.5	0.733906		b.45.1.2	DS.EH.5.79.1	0.373391
			d.38.1.7	DS.BK.8.1.1	0.214592		b.82.2.5	DS.EH.4.23.1	0.373391
			d.38.1.7	DS.BN.4.30.1	0.841202		b.82.2.5	DS.HH.3.19.1	0.373391
			d.58.18.9	DS.BN.2.9.2	0.484979		c.58.1.2	DS.EH.3.127.1	0.373391
			d.92.1.14	DS.HH.4.23.3	0.523605		c.58.1.2	DS.HE.2.1.6	0.373391
			d.92.1.14	DS.HH.1.3.15	0.690987		a.102.1.2	DS.HH.2.12.1	0.377682
			f.21.2.1	DS.HG.0.1.145	0.459227		a.102.1.2	DS.HH.4.8.4	0.377682
			a.118.1.16	DS.GH.0.1.4	0.403433		a.102.1.4	DS.BK.2.5.7	0.377682
			a.118.1.16	DS.HH.3.18.1	0.575107		a.102.1.4	DS.BN.2.1.30	0.377682
			a.118.1.16	DS.HH.3.16.1	0.909871		a.102.1.4	DS.HG.2.17.2	0.377682
			a.118.1.16	DS.HH.4.15.1	0.991416		c.1.9.5	DS.HE.4.175.1	0.377682
			a.118.1.16	DS.HH.5.5.1	0.991416		c.1.9.5	DS.HG.2.1.9	0.377682
			a.230.1.1	DS.HH.5.8.1	0.738197		c.66.1.46	DS.BN.9.6.1	0.377682
			a.25.1.4	DS.HH.3.4.1	0.536481		c.66.1.46	DS.GE.3.43.1	0.377682
			a.25.1.4	DS.HH.3.9.1	0.849785		c.66.1.46	DS.HE.4.215.1	0.377682
			a.4.5.7	DS.EH.2.9.2	0.841202		c.66.1.46	DS.HE.4.4.15	0.377682
			a.43.1.9	DS.HH.1.1.7	0.497854		c.66.1.46	DS.HE.4.4.18	0.377682
			a.88.1.1	DS.HH.4.7.7	0.806867		d.79.7.1	DS.HE.1.3.12	0.377682
			b.26.1.2	DS.BK.4.6.1	0.974249		d.79.7.1	DS.HE.4.229.1	0.377682
			b.29.1.18	DS.BN.9.18.1	0.703863		d.79.7.1	DS.HG.1.1.42	0.377682
			b.34.11.3	DS.BN.7.22.1	0.515021		f.46.1.1	DS.BN.6.145.1	0.377682
			b.34.11.3	DS.BK.3.3.1	0.974249		f.46.1.1	DS.HE.2.4.6	0.377682
			b.34.7.1	DS.BN.6.19.1	0.828326		a.174.1.1	DS.HE.4.1.27	0.381974
			b.60.1.4	DS.HH.5.18.3	0.566524		a.174.1.1	DS.HH.4.22.3	0.381974
			b.68.6.1	DS.BN.5.1.2	0.32618		a.174.1.1	DS.HH.4.7.2	0.381974
			b.68.6.1	DS.BN.5.5.1	0.347639		a.4.5.1	DS.BN.2.9.4	0.381974
			b.68.6.1	DS.BK.4.63.1	0.776824		a.4.5.1	DS.HE.5.21.4	0.381974
			b.80.1.4	DS.BK.2.2.1	0.369099		a.4.5.61	DS.HG.0.1.67	0.381974
			b.82.2.3	DS.HG.2.2.14	0.871245		a.4.5.69	DS.BN.5.40.1	0.381974
			c.52.1.26	DS.HE.3.4.13	0.321888		a.4.5.69	DS.HH.5.42.1	0.381974
			c.52.1.26	DS.EH.5.22.3	0.815451		b.82.1.8	DS.BN.4.48.2	0.381974
			c.55.1.12	DS.GE.1.35.1	0.527897		c.146.1.1	DS.HE.3.7.11	0.381974
			c.55.1.12	DS.EG.0.4.10	0.703863		c.2.1.13	DS.EH.1.5.31	0.381974
			c.55.1.12	DS.GE.1.2.18	0.83691		c.2.1.13	DS.EH.3.2.6	0.381974
			c.6.2.4	DS.HE.4.115.1	0.665236		c.2.1.13	DS.EH.3.3.9	0.381974
			c.69.1.10	DS.HE.4.61.1	0.476395		c.2.1.13	DS.GE.5.11.1	0.381974
			c.69.1.11	DS.HG.2.3.6	0.905579		c.92.2.4	DS.HE.3.7.4	0.381974
			c.69.1.15	DS.HE.4.6.8	0.515021		b.82.1.11	DS.BK.1.8.2	0.386266
			c.69.1.15	DS.GH.3.6.8	0.648069		b.82.1.11	DS.BK.15.4.1	0.386266
			c.69.1.15	DS.GG.1.2.8	0.776824		b.82.1.11	DS.BK.3.151.1	0.386266
			d.219.1.1	DS.BN.3.1.9	0.532189		b.82.1.11	DS.BK.6.81.1	0.386266
			d.219.1.1	DS.HH.5.58.1	0.832618		b.82.1.5	DS.BK.4.183.1	0.386266
			d.220.1.1	DS.EH.1.1.22	0.497854		b.82.1.5	DS.BK.5.62.1	0.386266
			d.58.56.1	DS.EH.1.22.1	0.266094		b.82.1.5	DS.BN.5.66.1	0.386266
			a.234.1.1	DS.HG.3.5.2	0.862661		c.129.1.1	DS.EG.1.44.1	0.386266
			b.18.1.18	DS.EG.2.14.2	0.480687		c.129.1.1	DS.EH.5.177.1	0.386266
			b.18.1.18	DS.BN.2.1.81	0.596567		c.129.1.1	DS.HE.2.11.6	0.386266
			b.18.1.18	DS.GE.2.2.15	0.875536		c.129.1.1	DS.HE.3.33.3	0.386266
			b.2.3.4	DS.BN.2.4.26	0.515021		c.129.1.1	DS.HE.5.30.2	0.386266
			b.2.3.4	DS.EG.1.2.56	0.802575		c.14.1.1	DS.EH.1.12.3	0.386266
			b.2.3.4	DS.GE.1.2.16	0.815451		c.14.1.1	DS.EH.1.4.18	0.386266
			b.42.3.1	DS.GE.1.1.2	0.793991		c.14.1.1	DS.HE.4.139.1	0.386266
			b.42.3.1	DS.BN.7.56.1	0.944206		c.14.1.1	DS.HE.4.57.3	0.386266
			b.60.1.6	DS.BK.1.1.25	0.527897		c.19.1.1	DS.EH.3.86.1	0.386266
			b.60.1.6	DS.BN.2.11.12	0.553648		c.19.1.1	DS.HE.4.1.22	0.386266
			b.60.1.6	DS.HG.1.1.30	0.716738		c.19.1.1	DS.HE.4.156.1	0.386266
			c.1.19.3	DS.HE.5.1.13	0.746781		d.126.1.3	DS.EG.1.49.1	0.386266
			c.69.1.2	DS.EH.1.4.1	0.360515		d.126.1.3	DS.GH.2.6.3	0.386266
			d.165.1.1	DS.BN.5.4.1	0.502146		d.17.4.8	DS.EH.2.53.1	0.386266
			d.165.1.1	DS.HH.1.2.3	0.781116		e.8.1.7	DS.EH.4.173.1	0.386266
			d.17.4.6	DS.HE.2.4.9	0.682403		e.8.1.7	DS.GE.1.4.9	0.386266
			d.2.1.4	DS.HH.2.4.5	0.592275		e.8.1.7	DS.HE.3.43.4	0.386266
			d.300.1.2	DS.EG.0.1.7	0.248927		e.8.1.7	DS.HE.4.33.2	0.386266
			d.92.1.12	DS.HH.2.5.3	0.502146		c.1.9.12	DS.EG.1.2.18	0.390558
			a.175.1.1	DS.HH.2.3.3	0.450644		c.1.9.12	DS.EG.3.44.1	0.390558
			a.85.1.1	DS.HG.1.3.5	0.862661		c.1.9.12	DS.EG.4.8.2	0.390558
			a.89.1.1	DS.HH.5.28.1	0.484979		c.1.9.12	DS.EH.4.107.1	0.390558
			a.89.1.1	DS.HH.4.16.1	0.95279		c.1.9.12	DS.HE.3.43.5	0.390558
			b.1.18.3	DS.EG.0.3.1	0.450644		c.1.9.12	DS.HE.4.147.1	0.390558
			b.1.18.3	DS.HE.1.3.1	0.763948		c.1.9.12	DS.HE.5.14.6	0.390558
			b.52.1.1	DS.EH.5.84.1	0.459227		c.37.1.3	DS.EH.5.47.2	0.390558
			c.31.1.6	DS.HE.4.13.7	0.472103		c.37.1.3	DS.HE.4.199.1	0.390558
			c.31.1.6	DS.EH.2.22.2	0.540773		d.1.1.2	DS.BN.6.46.1	0.390558
			d.163.1.2	DS.EH.2.2.5	0.403433		d.1.1.2	DS.GH.2.1.8	0.390558
			d.163.1.2	DS.HG.3.1.3	0.751073		d.136.1.4	DS.EH.2.5.7	0.390558
			d.163.1.2	DS.EG.1.16.2	0.944206		d.136.1.4	DS.EH.3.32.1	0.390558
			d.198.1.1	DS.EG.0.2.1	0.23176		d.160.1.1	DS.BN.5.3.4	0.390558
			d.235.1.1	DS.EH.2.1.59	0.798283		d.166.1.7	DS.EG.0.25.1	0.390558
			b.127.1.1	DS.HE.4.6.9	0.536481		d.166.1.7	DS.EH.3.84.1	0.390558
			c.1.15.2	DS.HH.4.42.1	0.51073		d.58.28.1	DS.BN.2.2.49	0.390558
			c.6.2.7	DS.HG.0.1.66	0.811159		d.58.28.1	DS.EG.1.8.5	0.390558
			d.17.4.5	DS.BN.4.49.1	0.961373		d.58.28.1	DS.EG.2.13.4	0.390558
			g.78.1.1	DS.EH.0.2.5	0.815451		d.58.28.1	DS.EH.2.1.29	0.390558
			a.39.3.1	DS.HH.3.1.14	0.467811		d.58.28.1	DS.GE.1.5.8	0.390558
			b.106.1.1	DS.HE.4.67.1	0.446352		d.92.1.2	DS.EG.3.7.2	0.390558
			c.66.1.28	DS.HE.3.7.12	0.553648		a.203.1.1	DS.EH.1.3.6	0.39485
			c.66.1.28	DS.EH.6.69.1	0.575107		a.203.1.1	DS.HE.4.4.5	0.39485
			d.298.1.2	DS.BN.4.44.1	0.549356		a.203.1.1	DS.HH.5.3.9	0.39485
			d.326.1.1	DS.GE.0.1.1	0.128755		c.1.9.7	DS.EG.3.2.1	0.39485
			d.326.1.1	DS.BN.4.1.4	0.592275		c.1.9.7	DS.EH.5.67.1	0.39485
			d.326.1.1	DS.HG.4.16.1	0.725322		c.1.9.7	DS.HE.4.41.1	0.39485
			d.58.2.1	DS.HG.0.1.145	0.459227		c.1.9.7	DS.HH.1.6.3	0.39485
			d.79.1.2	DS.EG.1.7.4	0.536481		c.23.16.4	DS.GE.2.7.3	0.39485
			d.79.1.2	DS.EG.3.3.4	0.755365		c.23.16.4	DS.HE.3.29.3	0.39485
			e.54.1.1	DS.HE.4.18.3	0.416309		c.23.16.4	DS.HE.4.11.1	0.39485
			e.54.1.1	DS.BN.2.77.1	0.497854		c.23.16.4	DS.HH.3.8.4	0.39485
			e.54.1.1	DS.HE.3.4.15	0.579399		d.188.1.1	DS.HH.2.14.2	0.39485
			a.4.5.35	DS.HH.3.1.1	0.137339		d.41.4.2	DS.BK.3.2.6	0.39485
			a.4.5.35	DS.EH.0.3.3	0.815451		a.113.1.1	DS.BN.3.9.5	0.399142
			a.4.5.35	DS.BN.2.2.62	0.828326		a.113.1.1	DS.HH.2.1.106	0.399142
			b.34.15.1	DS.GH.0.1.51	0.669528		a.113.1.1	DS.HH.2.1.31	0.399142
			b.82.6.1	DS.EH.2.13.2	0.390558		b.34.5.2	DS.GE.5.2.5	0.399142
			c.1.10.6	DS.EH.5.57.1	0.579399		b.40.4.4	DS.BK.1.6.5	0.399142
			c.1.10.6	DS.HE.4.22.2	0.978541		b.40.4.4	DS.BK.2.4.9	0.399142
			c.1.27.1	DS.GE.2.1.4	0.339056		b.40.4.4	DS.BN.4.42.2	0.399142
			c.37.1.21	DS.EH.3.88.1	0.502146		b.40.4.4	DS.BN.6.69.1	0.399142
			d.50.3.2	DS.HH.4.7.1	0.506438		b.40.4.4	DS.GE.2.14.4	0.399142
			d.58.57.1	DS.HG.1.2.21	0.974249		c.1.17.1	DS.EG.1.2.39	0.399142
			a.101.1.1	DS.HH.4.9.3	0.506438		c.1.17.1	DS.EH.9.6.1	0.399142
			a.101.1.1	DS.HH.2.3.2	0.879828		c.1.17.1	DS.GE.3.3.3	0.399142
			a.96.1.5	DS.HH.6.12.1	0.480687		c.76.1.1	DS.EH.4.128.1	0.399142
			b.128.1.1	DS.EH.2.6.2	0.763948		c.76.1.1	DS.GE.2.2.16	0.399142
			b.29.1.10	DS.BN.3.3.8	0.854077		c.76.1.1	DS.HE.6.40.1	0.399142
			b.62.1.2	DS.EH.5.1.3	0.982833		c.76.1.1	DS.HH.3.3.5	0.399142
			b.86.1.2	DS.BN.4.3.1	0.214592		d.67.3.1	DS.BN.2.24.6	0.399142
			b.86.1.2	DS.BN.4.1.1	0.450644		d.67.3.1	DS.EG.2.1.10	0.399142
			b.86.1.2	DS.BN.5.2.1	0.519313		d.79.3.3	DS.EH.3.4.15	0.399142
			b.86.1.2	DS.BK.3.42.1	0.669528		e.10.1.1	DS.HE.4.260.1	0.399142
			c.17.1.2	DS.EH.0.1.49	0.536481		e.10.1.1	DS.HH.1.1.133	0.399142
			c.37.1.23	DS.HE.1.16.3	0.369099		e.10.1.1	DS.HH.5.6.6	0.399142
			c.37.1.23	DS.EH.4.61.1	0.592275		e.3.1.2	DS.EG.1.12.5	0.399142
			c.52.1.27	DS.BK.5.120.1	0.93133		e.3.1.2	DS.HE.3.121.1	0.399142
			c.52.1.27	DS.BK.3.132.1	0.974249		e.3.1.2	DS.HH.7.23.1	0.399142
			d.58.33.1	DS.HE.5.35.1	0.390558		d.92.1.5	DS.GH.2.3.23	0.403433
			d.58.33.1	DS.GH.0.1.143	0.918455		d.92.1.5	DS.GH.5.12.1	0.403433
			e.26.1.2	DS.HH.1.1.181	0.72103		d.92.1.5	DS.HG.1.1.77	0.403433
			e.26.1.3	DS.HE.2.19.6	0.669528		d.92.1.5	DS.HH.2.2.52	0.403433
			a.164.1.1	DS.HH.3.2.1	0.909871		d.92.1.5	DS.HH.6.58.1	0.403433
			a.24.24.1	DS.HH.2.4.2	0.472103		c.14.1.2	DS.BK.7.26.1	0.407725
			b.59.1.1	DS.BN.4.27.1	0.493562		c.14.1.2	DS.EH.6.38.1	0.407725
			b.82.1.14	DS.BK.3.18.2	0.703863		c.14.1.2	DS.HE.4.72.1	0.407725
			c.1.9.14	DS.HE.5.102.1	0.587983		c.14.1.2	DS.HH.4.103.1	0.407725
			c.1.9.14	DS.GE.1.23.1	0.746781		c.55.6.1	DS.HH.1.3.32	0.407725
			c.1.9.14	DS.HH.3.15.4	0.879828		c.6.1.1	DS.HE.5.17.1	0.407725
			c.23.17.1	DS.EH.3.20.1	0.502146		c.6.1.1	DS.HE.5.26.5	0.407725
			c.23.17.1	DS.EH.3.20.6	0.875536		c.8.10.1	DS.GE.2.2.29	0.407725
			d.187.1.1	DS.BK.2.45.1	0.712446		d.60.1.3	DS.EH.3.10.3	0.407725
			d.63.1.1	DS.HG.2.2.5	0.472103		d.60.1.3	DS.GE.1.1.8	0.407725
			d.80.1.1	DS.EG.2.2.2	0.553648		d.75.2.1	DS.BN.2.4.7	0.407725
			c.37.1.15	DS.HH.2.1.18	0.76824		d.75.2.1	DS.EG.3.14.3	0.407725
			c.54.1.1	DS.EH.3.111.1	0.545064		d.75.2.1	DS.EH.0.4.1	0.407725
			c.56.1.1	DS.HE.0.1.6	0.725322		d.75.2.1	DS.HE.4.38.2	0.407725
			c.69.1.32	DS.HG.1.1.20	0.562232		b.1.2.1	DS.BK.6.5.1	0.412017
			d.159.1.6	DS.GE.1.28.1	0.317597		b.1.2.1	DS.BK.7.14.1	0.412017
			a.110.1.1	DS.HH.3.12.3	0.523605		b.1.2.1	DS.BK.7.2.1	0.412017
			a.25.1.3	DS.HH.5.21.1	0.828326		b.1.2.1	DS.BN.2.5.4	0.412017
			b.2.6.1	DS.BK.3.20.2	0.493562		b.1.2.1	DS.BN.6.43.1	0.412017
			c.1.2.5	DS.EH.5.11.1	0.527897		b.1.2.1	DS.BN.6.59.1	0.412017
			c.25.1.3	DS.EG.2.1.3	0.600858		b.153.1.1	DS.BN.2.2.34	0.412017
			c.91.1.2	DS.BN.2.1.16	0.83691		b.153.1.1	DS.EH.2.30.2	0.412017
			d.152.1.1	DS.BN.3.94.1	0.751073		b.2.2.1	DS.BK.2.110.1	0.412017
			d.68.6.2	DS.HE.2.8.2	0.553648		b.30.5.3	DS.BN.2.15.7	0.412017
			e.18.1.1	DS.HG.1.1.39	0.609442		b.30.5.3	DS.EH.0.8.1	0.412017
			e.18.1.1	DS.GH.2.3.29	0.759657		b.43.5.1	DS.HG.0.1.126	0.412017
			c.105.1.1	DS.HG.3.2.9	0.841202		c.1.2.2	DS.EG.1.9.1	0.412017
			c.41.1.2	DS.GE.0.1.4	0.476395		c.1.2.2	DS.GG.2.1.6	0.412017
			d.126.1.2	DS.HE.3.1.1	0.0429185		c.1.2.2	DS.HE.5.9.5	0.412017
			d.153.2.1	DS.BN.4.40.1	0.480687		d.92.1.15	DS.EH.1.2.26	0.412017
			d.157.1.3	DS.EH.1.16.1	0.759657		e.52.1.1	DS.EG.2.49.1	0.412017
			d.234.1.1	DS.EH.2.75.1	0.570815		e.52.1.1	DS.GH.3.5.5	0.412017
			f.29.1.1	DS.HH.2.9.6	0.939914		a.4.5.39	DS.GH.2.1.26	0.416309
			c.1.15.1	DS.HE.4.3.8	0.459227		a.4.5.39	DS.HE.5.167.1	0.416309
			c.1.15.1	DS.GE.3.42.1	0.48927		b.46.1.1	DS.BN.2.46.1	0.416309
			c.92.2.1	DS.HG.0.1.107	0.450644		b.46.1.1	DS.BN.4.39.3	0.416309
			d.32.1.10	DS.HE.3.1.16	0.463519		b.82.1.15	DS.BK.4.11.1	0.416309
			d.32.1.10	DS.BN.2.18.6	0.570815		b.93.1.1	DS.BN.4.115.1	0.416309
			b.42.8.1	DS.BN.2.2.47	0.356223		c.66.1.23	DS.GE.0.1.12	0.416309
			b.42.8.1	DS.HE.2.17.5	0.459227		c.66.1.23	DS.HE.4.11.2	0.416309
			b.42.8.1	DS.BN.5.103.1	0.678112		c.66.1.23	DS.HE.5.71.1	0.416309
			d.4.1.6	DS.HG.3.5.11	0.83691		c.66.1.53	DS.HE.5.201.1	0.416309
			b.82.2.7	DS.BK.3.46.2	0.463519		d.167.1.1	DS.GE.5.6.1	0.416309
			d.58.18.4	DS.EH.0.5.1	0.484979		d.167.1.1	DS.GH.3.5.7	0.416309
			a.136.1.1	DS.BN.5.3.1	0.0600858		a.69.1.1	DS.HH.4.59.1	0.420601
			a.136.1.1	DS.HH.1.3.26	0.459227		b.18.1.13	DS.BK.2.92.1	0.420601
			a.136.1.1	DS.HH.1.2.31	0.785408		b.18.1.13	DS.EG.0.17.1	0.420601
			a.136.1.1	DS.HH.6.33.1	0.841202		b.18.1.13	DS.GE.2.4.3	0.420601
			b.42.4.1	DS.BN.5.2.1	0.519313		b.18.1.13	DS.HE.4.89.2	0.420601
			b.7.2.1	DS.BN.2.4.11	0.484979		c.69.1.21	DS.BN.7.22.2	0.420601
			b.84.3.1	DS.BK.3.137.1	0.570815		c.69.1.21	DS.BN.7.31.1	0.420601
			d.162.1.2	DS.HH.2.4.2	0.472103		c.69.1.21	DS.GH.1.1.63	0.420601
			b.60.1.5	DS.BN.2.5.10	0.562232		c.69.1.21	DS.HE.4.14.5	0.420601
			c.1.14.1	DS.HE.3.2.3	0.274678		a.96.1.1	DS.GH.1.3.7	0.424893
			d.38.1.8	DS.BK.8.1.1	0.214592		c.45.1.5	DS.GH.0.1.69	0.424893
			d.38.1.8	DS.HH.4.47.1	0.536481		c.45.1.5	DS.HE.4.3.20	0.424893
			d.94.2.1	DS.BN.3.28.1	0.708155		c.45.1.5	DS.HE.4.47.2	0.424893
			a.24.10.4	DS.HH.2.4.2	0.472103		d.58.4.14	DS.BK.3.59.1	0.424893
			a.24.10.4	DS.HH.2.4.3	0.497854		d.58.4.14	DS.EH.1.29.2	0.424893
			b.18.1.22	DS.BK.6.82.1	0.665236		d.58.4.14	DS.GE.1.4.20	0.424893
			b.18.1.22	DS.BK.1.2.9	0.83691		d.58.4.14	DS.GE.2.6.1	0.424893
			b.29.1.19	DS.BN.2.10.19	0.781116		d.58.4.14	DS.HH.4.23.1	0.424893
			b.80.1.7	DS.BK.2.2.3	0.364807		b.81.1.4	DS.BK.1.9.3	0.429185
			c.1.9.3	DS.EG.1.14.2	0.83691		b.81.1.4	DS.BK.2.2.4	0.429185
			c.1.9.3	DS.HH.1.1.90	0.965665		b.81.1.4	DS.BK.4.175.1	0.429185
			b.121.1.1	DS.GE.1.27.1	0.459227		b.81.1.4	DS.BK.4.26.1	0.429185
			b.61.1.1	DS.BN.5.95.1	0.351931		b.81.1.4	DS.BK.4.69.1	0.429185
			c.1.17.2	DS.GE.1.7.6	0.879828		b.81.1.4	DS.BK.8.9.1	0.429185
			c.3.1.6	DS.EH.3.3.1	0.0429185		b.81.1.4	DS.GH.2.7.5	0.429185
			c.3.1.6	DS.BN.3.27.3	0.553648		c.1.8.15	DS.BN.6.31.1	0.429185
			c.51.4.3	DS.HE.5.52.2	0.313305		c.1.8.15	DS.EH.2.3.12	0.429185
			c.51.4.3	DS.EH.2.2.11	0.536481		c.1.8.15	DS.HE.5.2.11	0.429185
			d.126.1.7	DS.HG.2.4.9	0.321888		c.37.1.18	DS.EH.2.1.41	0.429185
			b.162.1.1	DS.BN.4.27.1	0.493562		c.99.1.1	DS.BN.2.1.75	0.429185
			b.18.1.25	DS.EG.1.1.14	0.755365		c.99.1.1	DS.BN.2.6.67	0.429185
			b.18.1.29	DS.EG.0.1.16	0.600858		c.99.1.1	DS.BN.5.55.1	0.429185
			b.30.5.10	DS.BN.3.1.1	0.669528		c.99.1.1	DS.EH.3.1.12	0.429185
			d.36.1.1	DS.HE.3.20.4	0.729614		c.99.1.1	DS.HE.5.60.1	0.429185
			a.111.1.3	DS.HH.5.1.7	0.72103		c.99.1.1	DS.HG.1.1.63	0.429185
			b.29.1.15	DS.BK.1.9.1	0.669528		d.104.1.2	DS.BN.2.1.27	0.429185
			b.30.5.7	DS.BK.5.42.1	0.596567		d.104.1.2	DS.BN.3.40.2	0.429185
			b.30.5.7	DS.BN.2.5.65	0.785408		d.104.1.2	DS.HE.6.22.2	0.429185
			c.23.10.4	DS.HH.2.6.6	0.480687		d.104.1.2	DS.HG.2.1.15	0.429185
			a.118.15.1	DS.HH.3.5.3	0.480687		d.104.1.2	DS.HH.5.69.1	0.429185
			a.24.10.1	DS.HH.3.10.1	0.536481		d.141.1.1	DS.BN.2.17.6	0.429185
			d.13.1.3	DS.GG.2.2.2	0.815451		d.141.1.1	DS.BN.2.2.69	0.429185
			d.224.1.3	DS.BN.2.1.49	0.772532		d.141.1.1	DS.BN.2.5.42	0.429185
			d.95.2.2	DS.BN.5.86.1	0.386266		d.32.1.9	DS.BN.2.26.5	0.429185
			d.95.2.2	DS.EH.2.1.66	0.755365		d.32.1.9	DS.EH.4.142.1	0.429185
			e.60.1.1	DS.BK.4.46.1	0.643777		d.32.1.9	DS.HE.2.30.1	0.429185
			b.68.4.1	DS.BN.5.6.1	0.145923		d.340.1.1	DS.EH.1.1.59	0.429185
			b.68.4.1	DS.BN.5.5.1	0.347639		d.340.1.1	DS.HE.1.16.2	0.429185
			b.68.4.1	DS.BN.6.15.1	0.854077		e.24.1.1	DS.GE.2.5.2	0.429185
			c.56.5.7	DS.GH.0.1.17	0.95279		c.1.10.8	DS.HE.4.57.1	0.433476
			d.107.1.2	DS.BN.2.18.6	0.570815		a.79.1.1	DS.HH.5.2.5	0.437768
			d.107.1.2	DS.HE.2.9.9	0.669528		d.17.4.10	DS.HE.2.23.4	0.437768
			a.102.4.1	DS.HG.3.2.6	0.751073		d.52.1.1	DS.GE.1.25.3	0.437768
			a.128.1.3	DS.HG.0.1.52	0.703863		d.52.1.1	DS.HG.3.11.1	0.437768
			b.82.1.20	DS.BK.4.23.1	0.682403		d.58.4.9	DS.HE.2.8.4	0.437768
			c.55.1.11	DS.EG.0.1.41	0.484979		e.7.1.2	DS.HE.3.19.3	0.437768
			c.55.1.11	DS.HG.0.1.72	0.841202		e.7.1.2	DS.HE.5.165.1	0.437768
			b.1.17.1	DS.BN.2.2.31	0.463519		a.102.3.2	DS.GG.1.10.1	0.44206
			b.136.1.1	DS.BN.4.60.1	0.841202		a.223.1.1	DS.HH.6.17.1	0.44206
			b.29.1.1	DS.BN.4.1.2	0.145923		a.4.5.50	DS.EH.3.63.1	0.44206
			b.29.1.1	DS.BK.1.1.19	0.356223		a.4.5.50	DS.GH.0.1.53	0.44206
			c.55.1.7	DS.BN.3.16.3	0.587983		a.4.5.58	DS.HH.1.7.1	0.44206
			d.108.1.5	DS.GE.2.3.5	0.682403		a.4.5.58	DS.HH.6.50.1	0.44206
			d.92.1.3	DS.BK.2.44.1	0.712446		a.80.1.1	DS.HH.6.55.1	0.44206
			d.92.1.3	DS.HE.3.25.3	0.759657		b.129.2.1	DS.BN.2.1.46	0.44206
			b.122.1.5	DS.HE.5.77.1	0.798283		c.80.1.1	DS.EH.2.24.5	0.44206
			b.125.1.2	DS.BN.2.21.4	0.300429		c.80.1.1	DS.EH.3.66.1	0.44206
			c.30.1.5	DS.HE.3.57.1	1		c.80.1.1	DS.EH.5.16.3	0.44206
			d.58.4.16	DS.EH.2.1.9	0.107296		c.80.1.1	DS.EH.6.113.1	0.44206
			b.107.1.1	DS.BN.3.1.8	0.334764		c.80.1.1	DS.GG.1.12.1	0.44206
			b.107.1.1	DS.BN.5.2.1	0.519313		c.80.1.1	DS.HE.3.61.2	0.44206
			a.118.1.18	DS.HH.3.5.4	0.678112		c.80.1.1	DS.HE.3.68.3	0.44206
			a.118.25.1	DS.GH.1.1.24	0.587983		c.80.1.1	DS.HE.4.10.18	0.44206
			a.118.25.1	DS.GG.2.1.9	0.686695		d.17.4.11	DS.BN.2.1.47	0.44206
			a.118.25.1	DS.HH.3.9.8	0.927039		d.17.4.11	DS.BN.2.7.10	0.44206
			a.118.5.1	DS.HH.3.5.1	0.459227		d.58.4.10	DS.BK.3.19.1	0.44206
			a.118.5.1	DS.GH.0.1.79	0.476395		d.58.4.10	DS.EH.2.1.91	0.44206
			a.118.5.1	DS.HH.4.9.3	0.506438		d.58.42.1	DS.EH.4.79.1	0.44206
			a.193.1.1	DS.HH.4.50.2	0.497854		a.132.1.3	DS.GG.2.13.1	0.446352
			c.30.1.3	DS.BN.7.17.1	0.83691		a.132.1.3	DS.GH.3.1.14	0.446352
			a.68.1.1	DS.HH.4.1.14	0.733906		a.132.1.3	DS.HG.2.20.1	0.446352
			d.10.1.2	DS.BN.3.17.1	0.484979		a.132.1.3	DS.HH.4.21.1	0.446352
			a.93.1.1	DS.HH.2.34.1	0.896996		a.246.2.1	DS.EH.2.1.68	0.446352
			c.10.2.8	DS.GE.5.1.4	0.978541		a.246.2.1	DS.HH.5.30.1	0.446352
			c.114.1.2	DS.EH.1.1.4	0.497854		a.4.2.1	DS.HE.6.98.1	0.446352
			c.114.1.2	DS.EH.0.1.12	0.969957		a.4.2.1	DS.HH.4.3.5	0.446352
			d.291.1.1	DS.EG.0.3.2	0.484979		b.24.1.1	DS.BK.3.68.2	0.446352
			c.23.16.8	DS.EH.1.4.6	0.420601		b.24.1.1	DS.BK.3.9.2	0.446352
			c.23.16.8	DS.EG.0.7.3	0.669528		b.24.1.1	DS.BN.3.1.14	0.446352
			c.69.1.5	DS.BN.5.143.1	0.909871		b.24.1.1	DS.GE.4.24.1	0.446352
			d.58.11.2	DS.EG.1.1.4	0.699571		b.30.5.2	DS.BN.2.10.31	0.446352
			d.58.11.2	DS.HE.4.64.1	0.729614		b.30.5.2	DS.BN.2.16.11	0.446352
			d.41.3.1	DS.EH.1.2.39	0.763948		b.30.5.2	DS.BN.2.2.2	0.446352
			b.55.1.9	DS.BN.3.45.1	0.480687		b.30.5.2	DS.BN.25.1.1	0.446352
			b.55.1.9	DS.BK.1.1.17	0.974249		b.30.5.2	DS.EG.0.1.10	0.446352
			c.62.1.3	DS.EG.2.41.1	0.549356		b.30.5.2	DS.GE.1.3.2	0.446352
			c.7.1.1	DS.EH.5.146.1	0.781116		c.1.10.2	DS.EH.6.60.1	0.446352
			b.131.1.1	DS.HH.2.16.4	0.83691		c.1.10.2	DS.EH.7.56.1	0.446352
			b.69.2.2	DS.BN.4.4.2	0.347639		c.1.10.2	DS.HE.4.169.1	0.446352
			b.69.2.2	DS.BN.5.5.1	0.347639		c.1.10.2	DS.HH.2.7.7	0.446352
			b.69.2.2	DS.BN.4.4.1	0.51073		c.1.30.1	DS.EG.1.4.9	0.446352
			b.69.2.2	DS.BN.4.11.2	0.703863		c.1.30.1	DS.HE.4.3.6	0.446352
			d.193.1.1	DS.BN.3.2.1	0.450644		c.18.1.2	DS.GE.1.3.9	0.446352
			d.58.26.3	DS.HH.3.29.1	0.815451		c.18.1.2	DS.HG.3.1.8	0.446352
			b.55.1.10	DS.GE.0.1.2	0.321888		c.48.1.1	DS.HE.3.9.7	0.446352
			b.55.1.10	DS.BN.5.78.1	0.918455		c.51.4.1	DS.EG.12.1.1	0.446352
			d.124.1.1	DS.HE.4.38.1	0.364807		c.51.4.1	DS.EH.3.2.14	0.446352
			d.124.1.1	DS.HE.4.149.1	0.562232		c.62.1.5	DS.HE.6.4.3	0.446352
			d.17.6.3	DS.HG.0.2.6	0.51073		d.58.48.1	DS.BN.2.9.15	0.446352
			d.179.1.1	DS.GH.1.1.34	0.751073		d.58.48.1	DS.HE.5.7.4	0.446352
			f.21.1.1	DS.HE.2.3.7	0.712446		d.77.1.1	DS.BK.3.6.4	0.446352
			a.195.1.1	DS.HH.3.7.1	0.656652		d.77.1.1	DS.EH.1.12.2	0.446352
			c.116.1.3	DS.EH.3.105.1	0.755365		a.60.2.1	DS.HH.2.24.1	0.450644
			c.116.1.3	DS.GE.2.1.8	0.832618		b.67.1.1	DS.BN.2.3.1	0.450644
			d.15.2.1	DS.EH.3.57.2	0.974249		b.67.1.1	DS.GE.0.3.1	0.450644
			d.17.4.13	DS.BN.2.12.5	0.467811		b.67.1.1	DS.GE.2.1.7	0.450644
			b.42.2.2	DS.GE.1.1.1	0.493562		b.67.1.1	DS.HE.1.9.1	0.450644
			c.114.1.1	DS.EG.1.7.1	0.643777		b.68.10.1	DS.BK.4.1.31	0.450644
			d.166.1.3	DS.BK.3.42.1	0.669528		b.68.10.1	DS.BK.9.8.1	0.450644
			b.88.1.2	DS.BK.2.24.2	0.845494		b.82.1.19	DS.BK.4.11.3	0.450644
			c.103.1.1	DS.EH.1.3.10	0.536481		b.82.1.19	DS.BK.4.2.5	0.450644
			c.103.1.1	DS.BK.3.9.4	0.583691		b.82.2.8	DS.BK.6.60.1	0.450644
			c.66.1.15	DS.HH.3.17.1	0.875536		b.82.2.8	DS.BN.3.42.2	0.450644
			b.42.1.2	DS.BN.4.44.1	0.549356		b.82.2.8	DS.EH.2.4.14	0.450644
			c.66.1.54	DS.BN.2.2.27	0.974249		b.82.2.8	DS.GE.1.26.2	0.450644
			b.1.10.3	DS.HG.2.3.5	0.961373		c.1.16.1	DS.HE.5.38.3	0.450644
			d.58.46.1	DS.BN.6.63.1	0.437768		c.1.16.4	DS.EH.3.59.1	0.450644
			b.2.5.2	DS.BN.5.86.1	0.386266		c.1.16.4	DS.HE.4.127.1	0.450644
			b.2.5.2	DS.HE.2.9.8	0.497854		c.1.16.4	DS.HE.5.13.2	0.450644
			b.34.5.5	DS.BN.8.30.1	0.83691		c.66.1.20	DS.GE.0.1.13	0.450644
			a.227.1.1	DS.GG.2.3.1	0.978541		c.66.1.20	DS.HE.4.5.15	0.450644
			d.58.1.6	DS.GH.5.4.1	0.493562		d.126.1.4	DS.BN.2.11.24	0.450644
			d.264.1.1	DS.HG.2.1.6	0.420601		d.126.1.4	DS.EH.3.5.17	0.450644
			a.118.4.1	DS.HH.2.5.11	0.841202		d.126.1.4	DS.GE.5.34.1	0.450644
			d.97.1.1	DS.EG.2.12.1	0.579399		d.126.1.6	DS.BN.2.6.3	0.450644
			a.39.1.3	DS.HG.4.8.1	0.416309		d.126.1.6	DS.BN.2.6.56	0.450644
			b.1.6.2	DS.EG.3.5.3	0.828326		d.126.1.6	DS.BN.2.8.14	0.450644
			b.29.1.13	DS.BN.2.64.1	0.815451		d.126.1.6	DS.BN.4.25.1	0.450644
			a.86.1.1	DS.EG.2.10.3	0.506438		d.126.1.6	DS.EH.0.2.11	0.450644
			c.69.1.1	DS.EH.1.4.1	0.360515		d.126.1.6	DS.EH.4.48.1	0.450644
			c.69.1.1	DS.BK.1.1.1	0.493562		d.126.1.6	DS.HE.4.1.13	0.450644
			d.329.1.1	DS.HH.4.68.1	0.197425		d.126.1.6	DS.HE.5.60.2	0.450644
			b.55.1.7	DS.EH.2.1.13	0.83691		d.26.3.1	DS.BN.4.68.1	0.450644
			a.6.1.4	DS.EH.0.1.57	0.609442		d.26.3.1	DS.EH.0.1.3	0.450644
			a.6.1.4	DS.BN.2.1.14	0.746781		d.26.3.1	DS.GE.3.39.1	0.450644
			d.126.1.1	DS.BN.4.2.3	0.223176		a.102.1.1	DS.EH.4.68.1	0.454936
			d.126.1.1	DS.BN.3.1.1	0.669528		a.102.1.1	DS.HH.3.14.6	0.454936
			d.129.3.4	DS.GG.1.3.1	0.532189		a.4.5.11	DS.BN.2.9.21	0.454936
			d.129.3.4	DS.HH.4.2.15	0.802575		a.4.5.11	DS.GH.0.1.65	0.454936
			d.2.1.2	DS.HG.4.11.2	0.845494		a.4.5.11	DS.HE.3.4.1	0.454936
			e.12.1.1	DS.HH.1.2.20	0.424893		a.4.5.11	DS.HE.4.104.1	0.454936
			e.12.1.1	DS.GE.1.6.5	0.484979		a.4.5.11	DS.HH.5.29.1	0.454936
			a.22.1.2	DS.HE.4.140.1	0.484979		a.4.5.24	DS.HE.3.4.7	0.454936
			a.22.1.2	DS.EH.1.7.3	0.669528		a.4.5.24	DS.HH.5.7.1	0.454936
			b.43.3.5	DS.BN.3.47.1	0.635193		b.131.1.2	DS.BN.7.13.1	0.454936
			d.309.1.1	DS.BN.2.2.83	0.523605		b.131.1.2	DS.HE.2.3.4	0.454936
			e.50.1.1	DS.HE.2.2.1	0.184549		c.1.16.3	DS.EH.3.4.18	0.454936
			e.50.1.1	DS.EH.1.6.15	0.575107		c.1.16.3	DS.EH.3.9.4	0.454936
			b.60.1.2	DS.BN.2.2.1	0.472103		c.1.16.3	DS.EH.5.145.1	0.454936
			b.60.1.2	DS.BN.4.70.1	0.493562		c.1.16.3	DS.GE.1.10.6	0.454936
			b.60.1.2	DS.BN.4.2.1	0.497854		c.1.16.3	DS.HE.1.4.5	0.454936
			d.74.3.2	DS.EH.3.9.3	0.832618		c.1.2.3	DS.EG.1.2.53	0.454936
			f.40.1.1	DS.HH.4.84.1	0.399142		c.1.2.3	DS.EH.1.18.3	0.454936
			f.40.1.1	DS.HH.4.6.10	0.828326		c.1.2.3	DS.EH.1.6.1	0.454936
			b.26.1.1	DS.HG.0.1.124	0.815451		c.1.2.3	DS.EH.4.31.1	0.454936
			d.208.1.1	DS.BN.2.8.8	0.759657		d.224.1.2	DS.HG.3.36.1	0.454936
			b.1.5.1	DS.BK.5.4.1	0.515021		d.226.1.1	DS.BN.5.6.3	0.454936
			b.40.3.3	DS.BN.3.4.3	0.824034		d.26.1.2	DS.EH.3.64.1	0.454936
			c.47.1.22	DS.HE.5.42.2	0.386266		a.102.1.5	DS.BN.4.127.1	0.459227
			d.156.1.1	DS.HE.2.67.1	0.472103		a.102.1.5	DS.GH.4.35.1	0.459227
			d.156.1.1	DS.BN.2.10.22	0.845494		a.102.1.5	DS.HE.1.6.5	0.459227
			g.41.4.1	DS.HG.1.3.6	0.83691		a.102.1.5	DS.HH.5.73.1	0.459227
			d.80.1.3	DS.HG.3.4.2	0.536481		a.36.1.1	DS.GH.2.3.4	0.459227
			b.15.1.2	DS.BN.3.30.1	0.497854		a.36.1.1	DS.HH.4.2.3	0.459227
			b.15.1.2	DS.BK.4.41.1	0.824034		b.1.9.2	DS.BK.2.9.6	0.459227
			c.131.1.1	DS.EH.4.106.1	0.901288		b.130.1.1	DS.BN.3.25.1	0.459227
			d.58.7.3	DS.HE.3.77.3	0.939914		b.34.8.1	DS.HH.2.2.21	0.459227
			c.52.2.1	DS.EG.1.5.7	0.841202		b.40.4.3	DS.BK.4.15.1	0.459227
			b.69.11.1	DS.BN.5.5.1	0.347639		b.40.4.3	DS.EH.1.4.23	0.459227
			b.69.4.2	DS.BN.4.3.1	0.214592		b.82.1.4	DS.BK.2.22.3	0.459227
			b.69.4.2	DS.BN.3.2.1	0.450644		c.1.8.10	DS.GE.2.8.1	0.459227
			b.69.4.2	DS.BN.3.1.1	0.669528		c.1.8.10	DS.HG.0.2.13	0.459227
			c.69.1.13	DS.HG.2.3.3	0.841202		c.1.8.10	DS.HH.1.1.137	0.459227
			c.69.1.13	DS.HE.3.4.24	0.948498		c.2.1.5	DS.EH.11.8.1	0.459227
			a.118.6.1	DS.HH.4.5.1	0.497854		c.2.1.5	DS.EH.4.27.1	0.459227
			d.136.1.3	DS.HG.2.2.18	0.841202		c.2.1.5	DS.GE.4.2.1	0.459227
			d.17.2.1	DS.BN.4.1.1	0.450644		c.2.1.5	DS.GE.4.2.2	0.459227
			d.278.1.2	DS.HH.2.14.1	0.175966		c.3.1.1	DS.EH.3.3.6	0.459227
			d.278.1.2	DS.BN.3.36.1	0.83691		c.3.1.1	DS.HE.3.14.1	0.459227
			a.102.4.3	DS.HG.3.2.6	0.751073		c.32.1.1	DS.BK.1.3.4	0.459227
			b.34.13.3	DS.BK.3.111.1	0.918455		c.32.1.1	DS.EH.3.30.1	0.459227
			c.3.1.3	DS.GE.2.5.3	0.755365		c.32.1.1	DS.HE.4.10.5	0.459227
			a.144.1.1	DS.HG.0.1.70	0.695279		c.32.1.1	DS.HH.8.18.1	0.459227
			b.52.2.3	DS.BK.1.1.25	0.527897		c.34.1.1	DS.EH.1.1.60	0.459227
			b.66.1.1	DS.BN.4.4.1	0.51073		c.34.1.1	DS.EH.3.138.1	0.459227
			c.66.1.42	DS.HE.4.235.1	0.536481		c.34.1.1	DS.EH.3.21.2	0.459227
			b.42.1.1	DS.BN.5.1.1	0.339056		c.34.1.1	DS.HE.3.13.5	0.459227
			b.42.1.1	DS.BN.5.9.1	0.841202		c.34.1.1	DS.HE.3.26.9	0.459227
			d.131.1.2	DS.BN.4.2.1	0.497854		c.34.1.1	DS.HG.2.12.4	0.459227
			d.131.1.2	DS.BN.5.5.2	0.776824		c.55.1.2	DS.EG.0.22.1	0.459227
			d.131.1.2	DS.EG.4.34.1	0.879828		c.55.1.2	DS.EH.2.4.20	0.459227
			g.52.1.1	DS.BN.4.1.10	0.532189		c.55.1.2	DS.HE.6.64.1	0.459227
			d.20.1.2	DS.BK.2.1.7	0.690987		c.55.1.2	DS.HH.3.67.1	0.459227
			a.74.1.2	DS.HH.3.12.2	0.815451		c.69.1.20	DS.EH.2.28.1	0.459227
			b.77.3.1	DS.BK.3.27.2	0.579399		c.69.1.20	DS.GH.0.1.107	0.459227
			c.10.2.2	DS.GE.5.3.1	0.978541		c.69.1.20	DS.HG.3.10.1	0.459227
			c.10.2.2	DS.EG.9.2.1	0.987124		d.13.1.1	DS.BN.9.14.1	0.459227
			d.144.1.8	DS.EG.1.1.30	0.811159		d.13.1.1	DS.EG.1.2.22	0.459227
			e.25.1.1	DS.HH.4.9.3	0.506438		d.157.1.10	DS.BK.6.48.1	0.459227
			b.38.1.1	DS.BN.4.3.1	0.214592		d.157.1.10	DS.GH.2.1.57	0.459227
			b.38.1.1	DS.GE.0.1.2	0.321888		d.157.1.10	DS.HE.5.26.4	0.459227
			b.38.1.1	DS.BN.5.1.1	0.339056		d.162.1.1	DS.EH.6.97.1	0.459227
			b.38.1.1	DS.BN.5.1.7	0.339056		d.162.1.1	DS.HG.3.4.1	0.459227
			b.38.1.1	DS.EG.1.1.5	0.339056		d.51.1.1	DS.BN.5.141.1	0.459227
			a.118.22.1	DS.HH.3.46.2	0.918455		d.51.1.1	DS.EH.0.1.90	0.459227
			a.169.1.1	DS.HH.5.1.17	0.339056		d.51.1.1	DS.EH.1.9.3	0.459227
			a.169.1.1	DS.HH.1.2.26	0.390558		d.51.1.1	DS.EH.2.4.25	0.459227
			a.39.1.8	DS.EH.0.1.16	0.16309		d.74.4.1	DS.GH.2.1.21	0.459227
			a.39.1.8	DS.HH.9.1.1	0.862661		d.74.4.1	DS.HH.5.103.1	0.459227
			a.60.12.1	DS.HH.1.1.20	0.656652		d.79.2.1	DS.EG.3.81.1	0.459227
			c.62.1.4	DS.HG.1.4.2	0.88412		d.79.2.1	DS.HG.2.3.1	0.459227
			c.8.5.2	DS.EH.5.22.1	0.437768		d.79.2.1	DS.HH.5.3.14	0.459227
			c.8.5.2	DS.HE.3.9.5	0.519313		e.6.1.2	DS.HE.5.162.1	0.459227
			a.71.2.1	DS.GH.2.6.12	0.506438		b.82.1.13	DS.HH.4.2.14	0.463519
			a.71.2.1	DS.HH.4.2.10	0.991416		c.108.1.15	DS.BN.2.10.2	0.463519
			b.69.5.2	DS.BN.4.2.1	0.497854		c.23.16.5	DS.EH.2.4.2	0.463519
			b.69.5.2	DS.BN.3.4.1	0.948498		c.37.1.25	DS.EH.6.8.1	0.463519
			g.41.10.1	DS.BN.6.1.1	0.248927		c.37.1.25	DS.GH.0.1.111	0.463519
			a.118.9.4	DS.HH.2.15.1	0.83691		d.181.1.1	DS.EG.0.2.36	0.463519
			b.1.1.3	DS.BK.4.9.3	0.48927		d.192.1.1	DS.EH.2.6.15	0.463519
			b.132.1.1	DS.BK.3.67.1	0.476395		d.192.1.1	DS.HH.1.5.1	0.463519
			b.3.1.1	DS.BK.3.144.1	0.944206		d.50.1.1	DS.BN.2.2.71	0.463519
			d.120.1.1	DS.EH.1.1.53	0.755365		d.50.1.1	DS.BN.6.83.1	0.463519
			a.118.1.13	DS.HG.2.3.2	0.553648		d.58.1.4	DS.HE.4.36.3	0.463519
			a.4.5.46	DS.BN.5.5.1	0.347639		d.58.1.4	DS.HE.4.36.4	0.463519
			a.4.5.46	DS.HH.3.7.30	0.815451		d.58.1.4	DS.HE.5.196.1	0.463519
			c.17.1.1	DS.HH.5.4.1	0.957082		d.58.1.4	DS.HE.5.50.1	0.463519
			d.171.1.1	DS.BN.5.1.1	0.339056		d.67.2.1	DS.GE.1.7.4	0.463519
			a.118.9.2	DS.HH.4.10.1	0.845494		a.4.5.29	DS.EG.1.1.33	0.467811
			b.69.9.1	DS.BN.5.5.1	0.347639		a.4.5.38	DS.HH.4.3.13	0.467811
			b.69.9.1	DS.BN.6.127.1	0.841202		b.1.18.12	DS.BN.6.12.1	0.467811
			d.144.1.4	DS.BN.2.43.2	0.48927		b.1.18.5	DS.BK.6.67.1	0.467811
			d.17.4.2	DS.BN.5.87.1	0.480687		b.1.18.5	DS.BN.4.51.1	0.467811
			d.17.4.2	DS.GH.1.2.27	0.545064		b.2.3.6	DS.BK.2.1.5	0.467811
			d.17.4.2	DS.EH.1.16.1	0.759657		b.31.1.1	DS.HE.3.42.1	0.467811
			g.37.1.2	DS.EG.0.4.1	0.545064		b.31.1.1	DS.HH.2.11.3	0.467811
			a.47.2.1	DS.HH.5.21.1	0.828326		b.6.2.1	DS.GE.1.1.9	0.467811
			a.47.2.1	DS.HH.5.2.2	0.957082		b.71.1.2	DS.BN.2.10.20	0.467811
			b.165.1.1	DS.BN.3.39.1	0.596567		b.80.6.1	DS.HE.3.155.1	0.467811
			b.42.2.1	DS.BN.5.1.1	0.339056		b.82.5.2	DS.BK.3.58.1	0.467811
			b.42.2.1	DS.GE.1.1.1	0.493562		b.82.5.2	DS.BK.3.61.2	0.467811
			b.42.2.1	DS.GE.1.1.2	0.793991		b.82.5.2	DS.HH.2.1.40	0.467811
			b.50.1.2	DS.BN.4.1.2	0.145923		c.23.16.6	DS.HE.2.6.10	0.467811
			b.50.1.2	DS.BN.2.3.12	0.957082		c.23.16.6	DS.HE.3.16.11	0.467811
			b.64.1.1	DS.BK.3.18.2	0.703863		c.8.8.1	DS.EG.1.2.35	0.467811
			c.19.1.2	DS.HG.1.1.23	0.927039		c.8.8.1	DS.EG.1.9.8	0.467811
			c.55.1.3	DS.EH.1.1.1	0.223176		c.8.8.1	DS.GE.3.14.2	0.467811
			g.24.1.1	DS.BK.3.55.1	0.909871		d.17.6.4	DS.BN.2.1.59	0.467811
			b.55.1.8	DS.EG.2.5.2	0.643777		d.218.1.2	DS.HE.1.16.1	0.467811
			a.24.9.1	DS.HH.4.5.1	0.497854		d.218.1.2	DS.HE.2.3.13	0.467811
			a.24.9.1	DS.HH.1.1.67	0.506438		d.218.1.2	DS.HE.4.1.28	0.467811
			c.56.5.1	DS.GH.0.1.1	0.180258		d.218.1.2	DS.HE.4.11.15	0.467811
			c.56.5.1	DS.HE.4.36.1	0.463519		d.254.1.1	DS.HE.4.236.1	0.467811
			c.56.5.1	DS.EG.1.1.4	0.699571		d.58.4.17	DS.EH.2.19.3	0.467811
			c.56.5.1	DS.GE.3.1.9	0.699571		d.58.4.17	DS.HE.5.14.1	0.467811
			c.56.5.1	DS.HE.3.115.1	0.699571		d.58.4.17	DS.HH.1.6.4	0.467811
			a.5.2.4	DS.HH.4.65.1	0.95279		d.89.1.1	DS.EH.0.2.2	0.467811
			b.68.5.1	DS.BN.4.1.2	0.145923		d.89.1.1	DS.HE.5.9.3	0.467811
			b.68.5.1	DS.BN.4.1.1	0.450644		a.102.1.3	DS.BK.2.9.5	0.472103
			d.9.1.1	DS.BN.4.3.1	0.214592		a.102.1.3	DS.EH.1.6.7	0.472103
			d.9.1.1	DS.GE.0.1.2	0.321888		a.102.1.3	DS.HE.0.2.5	0.472103
			d.9.1.1	DS.BN.4.6.2	0.879828		a.102.1.3	DS.HE.11.1.1	0.472103
			d.9.1.1	DS.BN.5.135.1	0.879828		a.102.1.3	DS.HE.2.4.7	0.472103
			a.102.2.1	DS.HH.2.4.3	0.497854		a.267.1.1	DS.GG.2.2.1	0.472103
			a.102.2.1	DS.BN.5.2.1	0.519313		a.267.1.1	DS.HG.4.3.9	0.472103
			a.77.1.2	DS.HG.0.1.137	0.944206		a.47.3.1	DS.GH.3.3.2	0.472103
			b.68.1.1	DS.BN.5.1.1	0.339056		b.11.1.2	DS.BK.3.11.4	0.472103
			b.69.13.1	DS.BN.9.18.1	0.703863		b.116.1.1	DS.BN.2.10.7	0.472103
			b.69.13.1	DS.BN.7.25.1	0.948498		b.116.1.1	DS.BN.2.15.12	0.472103
			a.211.1.2	DS.HH.1.1.1	0.214592		b.116.1.1	DS.BN.2.6.33	0.472103
			a.39.1.2	DS.HE.6.44.1	0.991416		b.116.1.1	DS.EG.1.2.59	0.472103
			b.1.3.1	DS.BN.4.7.3	0.493562		b.163.1.2	DS.BN.4.52.1	0.472103
			d.19.1.1	DS.BN.4.1.1	0.450644		b.21.1.3	DS.BN.5.88.1	0.472103
			d.19.1.1	DS.BN.2.1.5	0.467811		b.29.1.7	DS.HE.2.4.26	0.472103
			d.19.1.1	DS.HH.1.1.3	0.575107		b.3.5.1	DS.BN.2.27.1	0.472103
			g.14.1.2	DS.HE.2.5.3	0.377682		b.3.5.1	DS.BN.6.84.1	0.472103
			d.218.1.3	DS.BN.6.13.1	0.600858		b.80.1.9	DS.BK.2.38.1	0.472103
			c.68.1.7	DS.EH.1.8.2	0.600858		b.80.1.9	DS.BK.2.8.2	0.472103
			a.117.1.1	DS.EH.0.1.68	0.656652		b.80.1.9	DS.BK.6.7.1	0.472103
			a.87.1.1	DS.HH.1.2.2	0.44206		b.80.1.9	DS.HE.5.78.1	0.472103
			b.29.1.3	DS.BN.3.1.1	0.669528		c.1.3.1	DS.EH.7.48.1	0.472103
			e.1.1.1	DS.EH.1.2.20	0.553648		c.1.3.1	DS.HE.2.4.16	0.472103
			a.26.1.2	DS.HG.0.1.148	0.957082		c.1.3.1	DS.HE.4.5.10	0.472103
			a.39.1.10	DS.HH.1.1.7	0.497854		c.1.3.1	DS.HE.6.9.1	0.472103
			a.39.1.10	DS.HH.9.1.1	0.862661		c.1.3.1	DS.HH.4.11.3	0.472103
			a.39.1.10	DS.HH.9.12.1	0.991416		c.1.9.8	DS.GH.2.7.2	0.472103
			a.74.1.3	DS.HH.2.2.19	0.472103		c.1.9.8	DS.HE.5.52.1	0.472103
			a.74.1.3	DS.HH.3.12.3	0.523605		c.24.1.3	DS.EG.0.1.23	0.472103
			a.77.1.4	DS.HH.4.2.4	0.536481		c.24.1.3	DS.EH.1.1.25	0.472103
			a.77.1.4	DS.HH.2.3.2	0.879828		c.50.1.2	DS.EG.4.19.1	0.472103
			b.69.1.1	DS.BN.5.1.2	0.32618		c.50.1.2	DS.GE.3.69.1	0.472103
			b.69.1.1	DS.BK.6.82.1	0.665236		c.50.1.2	DS.GH.3.25.1	0.472103
			b.69.1.1	DS.GE.1.3.1	0.879828		c.50.1.2	DS.HE.3.92.1	0.472103
			c.10.1.2	DS.EH.6.24.1	0.982833		c.50.1.2	DS.HH.3.12.4	0.472103
			c.10.1.2	DS.GE.5.45.1	0.982833		d.145.1.2	DS.BK.6.34.1	0.472103
			b.55.1.5	DS.BN.3.9.1	0.454936		d.145.1.2	DS.EH.4.17.2	0.472103
			b.1.1.2	DS.BN.2.7.1	0.334764		d.145.1.2	DS.EH.4.21.3	0.472103
			d.110.4.1	DS.BN.4.2.8	0.369099		d.146.1.1	DS.BN.2.2.48	0.472103
			a.126.1.1	DS.HH.4.27.1	0.95279		d.259.1.1	DS.BN.2.1.53	0.472103
			a.133.1.2	DS.HG.1.1.20	0.562232		d.259.1.1	DS.EH.1.1.29	0.472103
			a.114.1.1	DS.EH.2.3.6	0.356223		d.259.1.1	DS.EH.2.1.24	0.472103
			d.211.2.1	DS.HH.5.58.1	0.832618		d.293.1.1	DS.HH.2.7.5	0.472103
			d.169.1.1	DS.BN.8.6.1	0.497854		d.313.1.1	DS.BN.2.10.12	0.472103
			d.169.1.1	DS.EH.1.1.2	0.841202		d.313.1.1	DS.EG.1.7.7	0.472103
			b.55.1.2	DS.GE.0.1.2	0.321888		d.313.1.1	DS.HE.3.16.6	0.472103
			b.55.1.2	DS.EG.0.1.2	0.450644		d.313.1.1	DS.HH.1.1.74	0.472103
			b.55.1.2	DS.BN.5.4.1	0.502146		d.58.8.1	DS.GE.2.1.14	0.472103
			c.1.18.1	DS.GE.0.1.4	0.476395		d.68.2.2	DS.EG.1.13.2	0.472103
			e.8.1.2	DS.HE.3.4.17	0.643777		d.68.2.2	DS.EG.2.2.7	0.472103
			a.118.1.21	DS.HH.3.18.1	0.575107		d.68.2.2	DS.HE.2.6.7	0.472103
			b.1.1.1	DS.BK.4.4.1	0.935622		d.68.2.2	DS.HE.4.53.2	0.472103
			b.1.1.1	DS.BK.4.4.2	0.935622		h.1.14.1	DS.HH.4.24.1	0.472103
			b.1.1.1	DS.GE.1.14.1	0.935622		a.168.1.1	DS.HG.1.3.7	0.476395
			b.1.1.1	DS.GE.1.14.2	0.935622		a.168.1.1	DS.HH.3.16.3	0.476395
			b.1.1.1	DS.GE.1.15.1	0.935622		a.244.1.1	DS.HH.3.11.1	0.476395
			b.34.9.1	DS.EG.1.1.24	0.871245		a.257.1.1	DS.HH.5.16.3	0.476395
			d.42.1.2	DS.EH.1.1.38	0.725322		b.1.26.1	DS.BK.5.85.1	0.476395
			f.13.1.2	DS.HH.2.5.17	0.716738		b.1.26.1	DS.GE.3.1.6	0.476395
			a.64.1.2	DS.GG.2.6.3	0.660944		b.142.1.1	DS.EH.1.1.69	0.476395
			a.64.1.2	DS.GE.2.2.9	0.793991		b.142.1.1	DS.EH.2.18.2	0.476395
			a.86.1.2	DS.EG.2.12.1	0.579399		b.18.1.10	DS.BK.6.84.1	0.476395
			b.1.1.4	DS.BK.3.1.5	0.729614		b.18.1.10	DS.GE.2.2.31	0.476395
			b.42.6.1	DS.GE.1.1.2	0.793991		b.18.1.14	DS.BK.5.16.1	0.476395
			b.42.6.1	DS.BN.5.9.1	0.841202		b.26.1.4	DS.BN.2.3.43	0.476395
			g.50.1.1	DS.GE.1.23.1	0.746781		b.26.1.4	DS.BN.3.41.1	0.476395
			a.116.1.1	DS.HH.4.43.1	0.802575		b.28.1.1	DS.BK.1.37.1	0.476395
			b.29.1.4	DS.BN.2.3.4	0.570815		b.28.1.1	DS.BK.3.150.1	0.476395
			b.47.1.2	DS.BN.2.1.8	0.2103		b.28.1.1	DS.GH.0.1.89	0.476395
			b.47.1.2	DS.EG.1.1.7	0.48927		b.34.11.4	DS.BK.3.4.3	0.476395
			a.21.1.1	DS.HH.2.3.9	0.781116		b.34.11.4	DS.BN.4.45.1	0.476395
			a.21.1.1	DS.HH.4.43.1	0.802575		b.82.1.7	DS.BK.5.15.1	0.476395
			a.21.1.1	DS.HH.1.1.53	0.815451		b.85.4.1	DS.BK.5.6.2	0.476395
			b.68.11.1	DS.BN.4.147.1	0.390558		b.85.4.1	DS.EH.2.17.3	0.476395
			b.68.11.1	DS.BN.4.1.1	0.450644		b.91.1.1	DS.BN.3.22.2	0.476395
			b.69.5.1	DS.BN.4.3.1	0.214592		b.91.1.1	DS.EH.0.2.10	0.476395
			b.69.5.1	DS.GH.0.1.85	0.609442		c.108.1.10	DS.EG.2.35.1	0.476395
			b.69.5.1	DS.BN.3.1.1	0.669528		c.108.1.10	DS.EH.13.7.1	0.476395
			b.7.1.1	DS.EG.0.1.2	0.450644		c.108.1.10	DS.EH.4.13.2	0.476395
			b.7.1.1	DS.EG.0.1.47	0.991416		c.108.1.10	DS.EH.4.13.4	0.476395
			b.85.7.1	DS.BK.4.56.1	1		c.108.1.10	DS.GE.1.13.1	0.476395
			a.29.2.1	DS.HH.1.1.2	0.356223		c.108.1.10	DS.GE.1.16.1	0.476395
			b.72.1.1	DS.BN.4.1.1	0.450644		c.52.1.10	DS.GH.1.2.38	0.476395
			b.72.1.1	DS.BN.3.17.1	0.484979		c.52.1.21	DS.BN.2.3.20	0.476395
			a.118.1.2	DS.HH.1.1.181	0.72103		c.52.1.21	DS.HE.3.40.3	0.476395
			a.118.1.2	DS.HH.4.10.1	0.845494		c.52.1.21	DS.HE.5.1.11	0.476395
[truncated: 1,177 more rows]

## Sheet: Mc - (Mc n M) - (Mc n NM) (2)
Mc - (Mc n M) - (Mc n NM) (2)			FF	loop-M	loop age		FF-one-assoc	loop-once-NM	loop-FF same age		FF-one-assoc	Loop-Domain-SameAge-Mc
a.249.1.1	0.48927										a.249.1.1	DS.GH.2.2.3	0.48927
d.129.8.1	0.493562										d.129.8.1	DS.HE.2.13.8	0.493562

## Sheet: M - (Mc n M) - (M n NM) (313)
M - (Mc n M) - (M n NM) (313)			FF	loop-M	loop age		FF-one-assoc	loop-once-NM	loop-FF same age		FF-one-assoc	Loop-Domain-SameAge-Mc
c.1.28.3	0.0944206		c.1.28.3	DS.HE.3.2.11	0.369099
c.82.1.1	0.124464		c.1.28.3	DS.GH.0.1.64	0.476395
b.1.18.2	0.145923		c.82.1.1	DS.HH.1.1.2	0.356223
d.14.1.1	0.145923		c.82.1.1	DS.BN.6.5.2	0.484979
a.35.1.5	0.158798		b.1.18.2	DS.BK.1.3.2	0.454936
c.55.1.9	0.167382		d.14.1.1	DS.BK.3.6.7	0.493562
a.1.2.1	0.188841		a.35.1.5	DS.HG.2.15.1	0.377682
d.129.2.1	0.193133		c.55.1.9	DS.HG.3.9.1	0.201717
c.23.4.1	0.244635		c.55.1.9	DS.GH.0.1.103	0.532189
d.142.1.4	0.244635		c.55.1.9	DS.GE.2.2.6	0.592275
a.60.2.5	0.253219		a.1.2.1	DS.HH.2.2.19	0.472103
a.4.5.33	0.257511		d.129.2.1	DS.EH.2.1.50	0.463519
b.80.4.1	0.270386		c.23.4.1	DS.EH.2.1.2	0.141631
d.58.10.1	0.283262		c.23.4.1	DS.GE.1.28.1	0.317597
a.204.1.4	0.283262		c.23.4.1	DS.HE.7.22.1	0.321888
c.68.1.8	0.287554		c.23.4.1	DS.HE.3.3.14	0.437768
d.334.1.1	0.287554		c.23.4.1	DS.EH.6.31.1	0.759657
d.41.5.1	0.291845		d.142.1.4	DS.EH.2.1.67	0.334764
d.157.1.4	0.291845		a.60.2.5	DS.HH.2.13.2	0.399142
c.1.12.8	0.296137		a.60.2.5	DS.HH.7.9.1	0.424893
a.4.5.55	0.309013		a.60.2.5	DS.HH.2.3.15	0.459227
b.38.2.1	0.313305		a.60.2.5	DS.HH.2.3.6	0.51073
d.169.1.7	0.317597		a.60.2.5	DS.HH.7.16.1	0.527897
c.26.2.3	0.321888		a.4.5.33	DS.HE.2.8.1	0.416309
a.55.1.1	0.321888		b.80.4.1	DS.HE.2.11.2	0.72103
b.160.1.1	0.321888		d.58.10.1	DS.BN.4.40.1	0.480687
a.7.15.1	0.321888		a.204.1.4	DS.HH.3.12.3	0.523605
d.218.1.5	0.32618		c.68.1.8	DS.HE.3.56.1	0.313305
a.152.1.2	0.330472		c.68.1.8	DS.HE.3.50.1	0.351931
b.49.3.1	0.334764		c.68.1.8	DS.HH.5.41.2	0.381974
d.38.1.3	0.334764		c.68.1.8	DS.BN.4.147.1	0.390558
b.2.10.1	0.334764		c.68.1.8	DS.BN.2.7.5	0.944206
d.58.4.7	0.334764		d.334.1.1	DS.HH.5.1.17	0.339056
c.66.1.40	0.343348		d.334.1.1	DS.BN.2.9.12	0.390558
a.204.1.3	0.343348		d.41.5.1	DS.BK.4.79.1	0.321888
b.69.2.3	0.347639		d.41.5.1	DS.BN.2.12.5	0.467811
b.87.1.1	0.347639		d.157.1.4	DS.BN.2.104.1	0.317597
c.40.1.1	0.347639		c.1.12.8	DS.BK.1.1.19	0.356223
a.4.5.63	0.347639		c.1.12.8	DS.HE.4.5.4	0.51073
b.69.10.1	0.351931		c.1.12.8	DS.HE.4.4.6	0.686695
a.35.1.8	0.351931		a.4.5.55	DS.GH.2.3.8	0.321888
e.32.1.1	0.356223		a.4.5.55	DS.HG.2.12.1	0.566524
c.69.1.35	0.360515		b.38.2.1	DS.BN.4.22.1	0.793991
d.92.1.11	0.360515		b.38.2.1	DS.BN.2.3.24	0.828326
a.56.1.1	0.360515		d.169.1.7	DS.HH.7.36.1	0.480687
a.108.1.1	0.360515		c.26.2.3	DS.BN.2.6.32	0.429185
b.82.1.3	0.364807		c.26.2.3	DS.HH.4.2.25	0.454936
d.230.5.1	0.364807		c.26.2.3	DS.BK.1.2.10	0.484979
d.58.26.7	0.364807		a.55.1.1	DS.HH.4.3.1	0.257511
c.23.5.4	0.364807		a.55.1.1	DS.BN.3.10.5	0.502146
a.269.1.1	0.364807		b.160.1.1	DS.EH.1.1.20	0.450644
d.14.1.11	0.364807		b.160.1.1	DS.BN.6.90.1	0.72103
a.208.1.1	0.369099		b.160.1.1	DS.HE.5.169.1	0.871245
a.5.2.2	0.377682		a.7.15.1	DS.HH.1.1.43	0.493562
a.4.13.1	0.377682		d.218.1.5	DS.EG.1.2.21	0.407725
a.4.5.19	0.381974		d.218.1.5	DS.GH.1.1.24	0.587983
b.82.1.16	0.386266		a.152.1.2	DS.HH.3.4.2	0.44206
d.27.1.1	0.386266		a.152.1.2	DS.HH.4.4.4	0.497854
d.325.1.1	0.386266		b.49.3.1	DS.BN.5.1.7	0.339056
c.66.1.39	0.386266		b.49.3.1	DS.BN.5.1.4	0.351931
d.240.1.1	0.386266		b.49.3.1	DS.BN.2.11.5	0.356223
d.142.1.8	0.390558		d.38.1.3	DS.BN.2.6.16	0.519313
c.9.1.1	0.390558		b.2.10.1	DS.BN.7.10.1	0.708155
d.41.2.1	0.399142		d.58.4.7	DS.HE.3.4.14	0.609442
g.42.1.1	0.399142		d.58.4.7	DS.HH.2.11.1	0.635193
c.20.1.1	0.399142		c.66.1.40	DS.BN.4.91.1	0.484979
b.125.1.3	0.403433		c.66.1.40	DS.HG.2.2.6	0.493562
d.198.3.1	0.403433		c.66.1.40	DS.EH.5.29.1	0.806867
a.4.5.68	0.412017		c.66.1.40	DS.HE.2.29.2	0.832618
a.70.1.1	0.412017		a.204.1.3	DS.HH.3.4.3	0.703863
a.144.2.1	0.412017		b.69.2.3	DS.BN.4.1.1	0.450644
c.23.10.1	0.416309		b.69.2.3	DS.BK.3.118.1	0.476395
c.23.15.1	0.416309		b.69.2.3	DS.BN.4.74.1	0.643777
d.58.4.8	0.416309		b.87.1.1	DS.BN.5.129.1	0.467811
a.60.13.1	0.416309		c.40.1.1	DS.EG.1.1.17	0.682403
d.15.8.1	0.420601		a.4.5.63	DS.HE.3.4.16	0.381974
e.29.1.1	0.420601		a.4.5.63	DS.EH.1.3.9	0.841202
e.29.1.2	0.420601		b.69.10.1	DS.BN.5.5.1	0.347639
a.60.3.1	0.420601		a.35.1.8	DS.HH.7.3.1	0.154506
b.68.8.1	0.424893		e.32.1.1	DS.GH.1.4.7	0.957082
d.32.1.8	0.429185		c.69.1.35	DS.EG.6.1.1	0.459227
d.14.1.2	0.433476		c.69.1.35	DS.EH.3.12.2	0.575107
a.75.1.1	0.433476		d.92.1.11	DS.HE.5.32.3	0.459227
a.6.1.7	0.437768		a.56.1.1	DS.HH.2.20.1	0.446352
c.104.1.1	0.44206		a.56.1.1	DS.HG.0.1.70	0.695279
a.2.2.1	0.44206		a.108.1.1	DS.HH.4.43.1	0.802575
d.58.4.15	0.446352		b.82.1.3	DS.BK.4.116.1	0.553648
d.222.1.1	0.450644		d.230.5.1	DS.EH.1.3.2	0.579399
d.129.1.2	0.450644		d.230.5.1	DS.BN.5.25.1	0.948498
a.43.1.1	0.450644		d.58.26.7	DS.GH.0.1.50	0.502146
b.1.18.6	0.454936		d.58.26.7	DS.BN.7.43.1	0.665236
d.52.4.1	0.454936		c.23.5.4	DS.HE.3.1.1	0.0429185
b.44.1.1	0.454936		c.23.5.4	DS.EG.2.15.2	0.545064
d.241.2.1	0.454936		c.23.5.4	DS.EG.2.19.5	0.776824
d.58.3.2	0.454936		a.269.1.1	DS.HE.1.7.3	0.450644
b.40.4.6	0.454936		a.269.1.1	DS.HH.1.1.20	0.656652
a.76.1.1	0.454936		d.14.1.11	DS.HE.5.116.1	0.412017
d.320.1.1	0.459227		a.208.1.1	DS.GH.2.1.15	0.540773
d.115.1.1	0.459227		a.5.2.2	DS.HH.4.17.1	0.386266
a.8.4.1	0.459227		a.4.13.1	DS.HH.5.7.2	0.463519
a.213.1.1	0.459227		a.4.5.19	DS.EH.1.1.44	0.824034
a.118.8.2	0.459227		b.82.1.16	DS.BK.3.6.2	0.472103
b.11.1.4	0.463519		b.82.1.16	DS.BK.4.20.1	0.472103
d.150.1.1	0.463519		b.82.1.16	DS.HE.2.10.2	0.742489
b.34.6.2	0.463519		d.27.1.1	DS.BN.2.8.6	0.44206
a.7.13.1	0.463519		d.27.1.1	DS.HE.3.22.2	0.536481
b.40.4.12	0.467811		d.325.1.1	DS.EH.0.1.5	0.253219
b.30.5.1	0.467811		d.325.1.1	DS.BN.3.17.1	0.484979
c.8.3.1	0.467811		c.66.1.39	DS.EH.2.15.4	0.67382
a.60.2.3	0.467811		c.66.1.39	DS.EH.5.2.3	0.974249
b.120.1.1	0.472103		d.240.1.1	DS.GH.0.1.139	0.480687
d.89.1.4	0.472103		d.142.1.8	DS.BK.5.106.1	0.781116
d.50.3.1	0.472103		c.9.1.1	DS.HH.1.1.38	0.515021
d.175.1.1	0.472103		d.41.2.1	DS.BK.3.67.1	0.476395
d.68.7.1	0.472103		d.41.2.1	DS.BK.4.3.2	0.626609
d.300.1.1	0.472103		d.41.2.1	DS.BK.3.148.1	0.905579
b.121.7.1	0.472103		d.41.2.1	DS.BK.2.83.1	0.944206
d.143.1.1	0.472103		g.42.1.1	DS.BN.4.27.1	0.493562
c.52.1.3	0.472103		g.42.1.1	DS.GE.1.1.20	0.493562
c.52.1.23	0.472103		c.20.1.1	DS.HE.6.4.1	0.403433
a.118.8.3	0.472103		c.20.1.1	DS.EH.2.1.40	0.48927
c.89.1.1	0.472103		b.125.1.3	DS.BN.4.75.1	0.793991
b.18.1.12	0.476395		d.198.3.1	DS.HE.4.41.2	0.699571
b.18.1.17	0.476395		a.4.5.68	DS.HH.5.54.1	0.566524
b.11.1.5	0.476395		a.4.5.68	DS.BN.2.6.68	0.862661
b.71.1.3	0.476395		a.70.1.1	DS.HH.2.2.7	0.44206
b.114.1.1	0.476395		a.70.1.1	DS.HG.3.3.1	0.515021
d.218.1.1	0.476395		a.70.1.1	DS.HH.3.14.2	0.553648
d.1.1.3	0.476395		a.144.2.1	DS.HH.1.2.9	0.51073
b.19.1.1	0.476395		c.23.10.1	DS.HE.4.5.9	0.32618
a.226.1.1	0.476395		c.23.10.1	DS.EG.0.12.2	0.48927
c.52.1.22	0.476395		c.23.15.1	DS.GE.0.1.2	0.321888
c.55.3.6	0.476395		c.23.15.1	DS.HE.4.125.1	0.459227
a.253.1.1	0.476395		d.58.4.8	DS.GH.0.1.1	0.180258
a.64.2.1	0.476395		a.60.13.1	DS.HH.2.7.8	0.965665
a.60.4.3	0.476395		d.15.8.1	DS.BN.5.26.1	0.467811
d.238.1.1	0.480687		e.29.1.1	DS.GH.2.2.1	0.484979
d.62.1.1	0.480687		e.29.1.2	DS.HH.1.4.1	0.862661
b.163.1.1	0.480687		a.60.3.1	DS.HH.5.15.2	0.60515
b.21.1.1	0.480687		b.68.8.1	DS.BN.4.20.1	0.467811
a.4.5.60	0.480687		b.68.8.1	DS.BK.5.16.2	0.472103
d.221.1.1	0.480687		b.68.8.1	DS.BN.2.11.6	0.51073
d.318.1.1	0.480687		b.68.8.1	DS.EG.1.4.11	0.532189
a.154.1.1	0.480687		b.68.8.1	DS.BN.3.104.1	0.540773
a.35.1.10	0.480687		b.68.8.1	DS.BN.3.29.1	0.806867
a.2.13.1	0.480687		d.32.1.8	DS.HE.4.235.1	0.536481
a.30.1.1	0.480687		d.32.1.8	DS.EH.3.1.4	0.987124
b.61.4.1	0.484979		d.14.1.2	DS.EG.3.19.1	0.480687
d.312.1.1	0.484979		d.14.1.2	DS.BK.1.7.5	0.523605
b.55.2.1	0.484979		d.14.1.2	DS.GH.2.29.1	0.596567
d.165.1.2	0.484979		a.75.1.1	DS.BN.2.2.30	0.502146
a.39.4.1	0.484979		a.6.1.7	DS.EH.1.11.2	0.648069
c.87.1.1	0.484979		c.104.1.1	DS.HE.4.23.2	0.48927
a.25.1.5	0.484979		a.2.2.1	DS.HH.2.3.12	0.712446
a.4.1.17	0.484979		d.58.4.15	DS.HH.1.3.1	0.618026
b.82.1.18	0.48927		d.222.1.1	DS.HE.2.25.2	0.493562
b.134.1.1	0.48927		d.222.1.1	DS.EH.2.16.2	0.712446
d.17.1.1	0.48927		d.222.1.1	DS.BN.4.18.1	0.746781
g.41.6.1	0.48927		d.129.1.2	DS.BN.4.23.1	0.523605
b.101.1.1	0.48927		a.43.1.1	DS.HH.3.1.5	0.321888
a.6.1.5	0.48927		a.43.1.1	DS.EH.2.2.5	0.403433
a.250.1.1	0.48927		b.1.18.6	DS.BK.2.14.2	0.472103
d.251.1.1	0.48927		b.1.18.6	DS.BN.7.1.2	0.858369
d.306.1.1	0.493562		d.52.4.1	DS.BN.2.16.3	0.493562
g.3.13.1	0.493562		b.44.1.1	DS.BN.2.2.31	0.463519
c.108.1.13	0.493562		d.241.2.1	DS.BN.4.70.1	0.493562
d.80.1.5	0.493562		d.241.2.1	DS.EH.1.8.6	0.562232
d.250.1.2	0.493562		d.58.3.2	DS.EH.5.37.1	0.450644
a.124.1.1	0.493562		d.58.3.2	DS.EH.0.5.1	0.484979
a.232.1.1	0.493562		d.58.3.2	DS.BN.5.71.1	0.95279
a.8.1.2	0.493562		b.40.4.6	DS.BN.6.146.1	0.48927
d.18.1.3	0.497854		b.40.4.6	DS.HE.3.51.1	0.48927
d.70.1.1	0.497854		a.76.1.1	DS.HH.4.1.7	0.862661
g.10.1.2	0.497854		a.76.1.1	DS.HH.5.10.1	0.88412
d.253.1.1	0.497854		d.320.1.1	DS.BN.2.4.11	0.484979
c.108.1.11	0.497854		d.115.1.1	DS.BN.2.77.1	0.497854
b.20.1.1	0.497854		a.8.4.1	DS.GH.2.2.6	0.549356
a.186.1.1	0.497854		a.8.4.1	DS.HH.5.91.1	0.656652
a.3.1.2	0.497854		a.213.1.1	DS.HH.1.3.2	0.828326
a.35.1.9	0.497854		a.118.8.2	DS.HH.2.4.1	0.180258
a.255.1.1	0.497854		a.118.8.2	DS.HH.3.3.1	0.180258
a.46.3.1	0.497854		b.11.1.4	DS.BN.3.32.1	0.824034
a.35.1.11	0.497854		d.150.1.1	DS.HH.2.3.15	0.459227
d.3.1.13	0.502146		d.150.1.1	DS.HH.4.2.6	0.515021
b.18.1.24	0.506438		d.150.1.1	DS.BN.5.100.1	0.819742
d.58.55.1	0.506438		b.34.6.2	DS.HE.2.67.1	0.472103
a.100.1.8	0.506438		b.34.6.2	DS.EH.1.2.18	0.716738
a.204.1.1	0.506438		b.34.6.2	DS.EH.2.18.1	0.729614
d.142.2.4	0.51073		a.7.13.1	DS.HG.0.1.3	0.515021
a.35.1.13	0.51073		b.40.4.12	DS.BK.1.20.1	0.841202
d.95.2.1	0.51073		b.30.5.1	DS.HG.1.6.2	0.751073
d.149.1.1	0.51073		c.8.3.1	DS.HG.2.3.2	0.553648
d.60.1.1	0.515021		a.60.2.3	DS.HH.2.3.19	0.965665
b.7.4.1	0.515021		b.120.1.1	DS.HE.3.49.1	0.562232
b.32.1.1	0.515021		b.120.1.1	DS.BK.1.1.26	0.592275
c.127.1.1	0.515021		d.89.1.4	DS.BK.2.1.21	0.476395
f.23.17.1	0.515021		d.89.1.4	DS.BN.5.124.1	0.828326
a.39.2.1	0.527897		d.50.3.1	DS.BN.2.3.40	0.480687
d.249.1.1	0.527897		d.175.1.1	DS.BN.5.3.2	0.351931
c.108.1.18	0.527897		d.175.1.1	DS.GH.0.1.79	0.476395
a.43.1.3	0.527897		d.68.7.1	DS.BN.6.4.2	0.648069
b.92.1.2	0.532189		d.300.1.1	DS.BN.7.57.1	0.944206
c.108.1.12	0.532189		b.121.7.1	DS.BN.9.11.1	0.630901
g.3.11.5	0.532189		d.143.1.1	DS.GH.1.1.54	0.484979
c.47.1.19	0.536481		c.52.1.3	DS.HG.0.1.36	0.484979
c.23.1.6	0.536481		c.52.1.3	DS.HE.5.1.5	0.746781
a.24.27.1	0.536481		c.52.1.23	DS.HG.2.5.4	0.527897
a.4.6.3	0.536481		a.118.8.3	DS.HH.3.8.19	0.763948
a.261.1.1	0.536481		c.89.1.1	DS.HH.4.9.11	0.626609
d.233.1.1	0.540773		b.18.1.12	DS.BK.3.18.1	0.72103
b.34.4.2	0.540773		b.18.1.17	DS.BK.3.34.1	0.484979
a.52.1.3	0.540773		b.18.1.17	DS.BN.9.7.1	0.570815
c.98.2.1	0.545064		b.11.1.5	DS.BK.5.9.1	0.699571
d.57.1.1	0.549356		b.71.1.3	DS.BN.2.8.7	0.626609
b.61.8.1	0.553648		b.114.1.1	DS.BN.3.35.1	0.480687
g.41.5.1	0.553648		b.114.1.1	DS.BN.4.21.1	0.480687
c.140.1.1	0.553648		d.218.1.1	DS.BN.4.24.2	0.484979
b.95.1.1	0.553648		d.218.1.1	DS.EH.0.4.4	0.815451
a.145.1.1	0.55794		d.1.1.3	DS.EH.0.1.24	0.858369
a.7.4.1	0.55794		b.19.1.1	DS.EH.1.6.9	0.545064
d.73.1.1	0.562232		a.226.1.1	DS.GG.2.3.4	0.493562
a.142.1.1	0.566524		a.226.1.1	DS.HG.4.3.7	0.493562
b.82.1.17	0.570815		c.52.1.22	DS.HE.2.22.2	0.793991
d.24.1.4	0.570815		c.55.3.6	DS.HE.5.12.4	0.459227
d.58.9.1	0.570815		a.253.1.1	DS.HH.5.1.6	0.523605
g.39.1.5	0.575107		a.253.1.1	DS.HH.1.1.19	0.639485
c.4.1.2	0.575107		a.64.2.1	DS.HH.4.25.2	0.858369
d.6.1.1	0.575107		a.60.4.3	DS.HH.5.15.1	0.386266
d.64.2.1	0.579399		a.60.4.3	DS.HH.4.3.4	0.484979
d.41.2.2	0.579399		d.238.1.1	DS.BK.1.3.2	0.454936
d.157.1.11	0.579399		d.238.1.1	DS.HG.3.17.1	0.562232
a.5.9.1	0.579399		d.62.1.1	DS.BN.2.21.7	0.570815
a.221.1.1	0.583691		b.163.1.1	DS.BN.2.6.31	0.549356
a.180.1.1	0.592275		b.163.1.1	DS.GE.3.1.9	0.699571
d.17.3.1	0.596567		b.21.1.1	DS.BN.2.8.12	0.502146
d.108.1.7	0.600858		a.4.5.60	DS.EH.1.3.11	0.291845
b.88.1.1	0.600858		d.221.1.1	DS.EH.2.2.15	0.502146
d.294.1.1	0.609442		d.318.1.1	DS.GE.4.27.1	0.562232
d.129.3.1	0.609442		a.154.1.1	DS.GH.3.3.1	0.858369
g.39.1.9	0.626609		a.35.1.10	DS.HH.4.3.6	0.351931
b.131.1.3	0.630901		a.35.1.10	DS.HH.3.1.7	0.467811
b.78.1.1	0.635193		a.2.13.1	DS.HH.3.2.19	0.51073
a.148.1.1	0.635193		a.30.1.1	DS.HH.3.5.1	0.459227
b.142.1.2	0.635193		b.61.4.1	DS.BN.2.8.3	0.553648
g.24.1.2	0.639485		b.61.4.1	DS.BN.2.18.7	0.93133
a.161.1.1	0.643777		d.312.1.1	DS.BN.2.9.1	0.519313
a.4.12.1	0.643777		d.312.1.1	DS.BN.2.2.83	0.523605
d.185.1.2	0.652361		d.312.1.1	DS.BN.3.1.24	0.570815
a.4.5.16	0.656652		b.55.2.1	DS.BN.4.15.1	0.433476
a.118.13.1	0.656652		d.165.1.2	DS.HE.2.13.10	0.493562
a.24.19.1	0.656652		d.165.1.2	DS.EH.1.7.5	0.562232
a.270.1.1	0.665236		a.39.4.1	DS.GG.2.1.1	0.493562
g.81.1.1	0.665236		c.87.1.1	DS.HE.6.92.1	0.545064
a.268.1.1	0.669528		a.25.1.5	DS.HH.1.2.2	0.44206
a.4.5.8	0.669528		a.25.1.5	DS.HH.3.9.4	0.669528
a.39.1.4	0.67382		a.4.1.17	DS.HH.2.1.6	0.48927
a.72.1.1	0.67382		a.4.1.17	DS.HH.1.3.22	0.95279
b.122.1.9	0.682403		b.82.1.18	DS.BK.1.8.1	0.317597
d.58.18.8	0.686695		b.82.1.18	DS.BK.4.20.1	0.472103
g.49.1.2	0.690987		b.134.1.1	DS.BK.3.14.1	0.399142
d.58.3.1	0.699571		d.17.1.1	DS.BN.2.17.2	0.755365
d.16.1.8	0.703863		g.41.6.1	DS.BN.3.47.1	0.635193
a.23.1.1	0.703863		b.101.1.1	DS.BN.6.5.2	0.484979
d.278.1.1	0.708155		b.101.1.1	DS.BN.4.11.1	0.665236
g.17.1.3	0.712446		a.6.1.5	DS.EH.0.1.85	0.858369
a.2.19.1	0.712446		a.250.1.1	DS.EH.1.2.20	0.553648
d.110.3.8	0.716738		d.251.1.1	DS.EH.1.8.2	0.600858
a.5.6.1	0.716738		d.306.1.1	DS.HH.1.1.8	0.321888
g.41.17.1	0.72103		d.306.1.1	DS.BN.2.1.34	0.480687
d.16.1.6	0.72103		d.306.1.1	DS.EH.2.2.1	0.484979
b.82.2.4	0.725322		g.3.13.1	DS.BN.5.115.1	0.381974
b.1.18.7	0.725322		c.108.1.13	DS.HE.3.22.3	0.347639
c.31.1.4	0.725322		c.108.1.13	DS.EH.2.1.51	0.815451
e.57.1.1	0.733906		d.80.1.5	DS.EH.3.35.1	0.738197
a.189.1.1	0.733906		d.250.1.2	DS.HE.4.25.2	0.596567
h.4.10.1	0.738197		a.124.1.1	DS.HG.0.1.40	0.927039
a.140.1.1	0.742489		a.232.1.1	DS.HG.3.7.1	0.515021
d.41.4.1	0.746781		a.8.1.2	DS.HH.4.24.3	0.656652
d.58.5.2	0.746781		d.18.1.3	DS.BN.2.22.6	0.523605
a.51.1.1	0.746781		d.70.1.1	DS.BN.4.27.1	0.493562
b.15.1.4	0.751073		g.10.1.2	DS.BN.4.43.1	0.944206
d.217.1.1	0.751073		d.253.1.1	DS.BN.6.125.1	0.665236
b.56.1.1	0.759657		c.108.1.11	DS.EG.2.1.7	0.476395
d.68.6.1	0.759657		b.20.1.1	DS.EH.1.3.7	0.540773
a.32.1.1	0.759657		a.186.1.1	DS.GH.0.1.139	0.480687
b.1.18.8	0.76824		a.3.1.2	DS.GH.0.1.56	0.862661
a.35.1.12	0.76824		a.35.1.9	DS.HH.1.1.12	0.965665
b.1.10.2	0.7897		a.255.1.1	DS.HH.3.15.10	0.725322
b.55.1.4	0.802575		a.46.3.1	DS.HH.3.5.1	0.459227
a.35.1.1	0.806867		a.35.1.11	DS.HH.7.3.1	0.154506
d.56.1.2	0.811159		d.3.1.13	DS.BK.2.27.1	0.626609
b.55.1.3	0.819742		d.3.1.13	DS.EH.0.1.71	0.656652
a.118.1.6	0.819742		b.18.1.24	DS.EH.0.1.61	0.682403
a.66.1.1	0.828326		d.58.55.1	DS.GE.2.1.18	0.583691
a.7.14.1	0.828326		d.58.55.1	DS.EH.1.1.23	0.905579
a.77.1.3	0.832618		a.100.1.8	DS.HH.1.1.16	0.480687
a.222.1.1	0.841202		a.204.1.1	DS.HH.4.33.1	0.776824
a.194.1.1	0.845494		d.142.2.4	DS.BN.2.8.11	0.343348
g.8.1.1	0.854077		d.142.2.4	DS.BN.2.12.17	0.536481
a.5.2.3	0.862661		a.35.1.13	DS.GH.2.1.10	0.7897
a.116.1.2	0.866953		d.95.2.1	DS.HG.1.1.13	0.493562
g.3.11.2	0.909871		d.95.2.1	DS.HE.3.11.9	0.519313
a.140.2.1	0.909871		d.149.1.1	DS.HH.4.47.1	0.536481
g.12.1.1	0.922747		d.60.1.1	DS.BK.2.1.7	0.690987
a.39.1.6	0.927039		b.7.4.1	DS.BN.3.35.1	0.480687
b.2.8.1	0.93133		b.7.4.1	DS.BN.4.99.1	0.948498
a.22.1.3	0.93133		b.7.4.1	DS.EG.2.8.1	0.95279
g.43.1.1	0.939914		b.32.1.1	DS.BN.5.22.2	0.854077
a.39.1.7	0.939914		c.127.1.1	DS.HE.3.7.9	0.459227
g.37.1.4	0.944206		c.127.1.1	DS.EG.1.2.19	0.562232
g.41.11.1	0.948498		c.127.1.1	DS.HH.4.24.2	0.896996
c.37.1.5	0.969957		f.23.17.1	DS.HH.1.1.1	0.214592
a.158.1.1	0.974249		a.39.2.1	DS.GH.3.8.3	0.841202
			d.249.1.1	DS.HG.0.1.135	0.733906
			c.108.1.18	DS.HH.2.7.1	0.476395
			a.43.1.3	DS.HH.3.1.5	0.321888
			b.92.1.2	DS.BN.3.34.1	0.678112
			c.108.1.12	DS.EH.1.5.6	0.506438
			g.3.11.5	DS.HG.0.1.29	0.484979
			c.47.1.19	DS.EH.3.5.4	0.549356
			c.47.1.19	DS.BN.4.64.1	0.553648
			c.23.1.6	DS.EH.3.1.22	0.48927
			a.24.27.1	DS.GH.3.1.2	0.991416
			a.4.6.3	DS.HG.1.2.5	0.755365
			a.261.1.1	DS.HH.4.16.4	0.841202
			d.233.1.1	DS.BN.5.22.1	0.596567
			b.34.4.2	DS.GE.0.1.14	0.759657
			a.52.1.3	DS.HG.2.4.4	0.549356
			c.98.2.1	DS.EH.3.8.2	0.399142
			d.57.1.1	DS.EH.3.9.2	0.446352
			d.57.1.1	DS.HH.1.1.16	0.480687
			b.61.8.1	DS.BN.4.24.2	0.484979
			g.41.5.1	DS.EG.1.2.16	0.669528
			c.140.1.1	DS.EH.1.1.45	0.420601
			c.140.1.1	DS.EG.2.10.3	0.506438
			c.140.1.1	DS.GE.3.46.1	0.832618
			b.95.1.1	DS.EH.2.1.57	0.716738
			a.145.1.1	DS.HH.3.26.5	0.493562
			a.7.4.1	DS.HH.3.8.5	0.570815
			d.73.1.1	DS.HE.3.100.1	0.763948
			a.142.1.1	DS.HH.1.1.26	0.648069
			b.82.1.17	DS.BK.3.67.1	0.476395
			b.82.1.17	DS.BN.2.3.42	0.609442
			d.24.1.4	DS.BN.5.5.2	0.776824
			d.24.1.4	DS.BN.5.109.1	0.828326
			d.58.9.1	DS.EH.2.4.12	0.44206
			g.39.1.5	DS.BN.6.2.1	0.944206
			c.4.1.2	DS.EH.3.6.1	0.0429185
			d.6.1.1	DS.HG.0.1.53	0.922747
			d.64.2.1	DS.BN.3.1.8	0.334764
			d.41.2.2	DS.GH.0.1.64	0.476395
			d.41.2.2	DS.GH.4.4.3	0.815451
			d.41.2.2	DS.HH.5.19.1	0.991416
			d.157.1.11	DS.HG.3.9.1	0.201717
			a.5.9.1	DS.HH.4.17.1	0.386266
			a.221.1.1	DS.HH.3.5.2	0.506438
			a.221.1.1	DS.HH.2.1.7	0.841202
			a.180.1.1	DS.HH.2.5.17	0.716738
			d.17.3.1	DS.BN.6.4.1	0.484979
			d.108.1.7	DS.BN.3.39.1	0.596567
			b.88.1.1	DS.BN.6.141.1	0.781116
			d.294.1.1	DS.BN.2.2.55	0.527897
			d.129.3.1	DS.EH.3.8.2	0.399142
			d.129.3.1	DS.BN.5.26.1	0.467811
			d.129.3.1	DS.BN.4.1.4	0.592275
			g.39.1.9	DS.BN.6.3.1	0.716738
			b.131.1.3	DS.BK.1.4.4	0.613734
			b.131.1.3	DS.HH.1.1.37	0.626609
			b.78.1.1	DS.BN.5.1.1	0.339056
			b.78.1.1	DS.BK.3.34.1	0.484979
			a.148.1.1	DS.BN.2.4.20	0.596567
			b.142.1.2	DS.EH.2.17.2	0.339056
			b.142.1.2	DS.BN.2.8.16	0.746781
			b.142.1.2	DS.EH.1.1.53	0.755365
			g.24.1.2	DS.BN.4.15.1	0.433476
			a.161.1.1	DS.HH.1.1.16	0.480687
			a.4.12.1	DS.HH.2.7.1	0.476395
			a.4.12.1	DS.HH.2.3.9	0.781116
			d.185.1.2	DS.BN.3.15.2	0.824034
			a.4.5.16	DS.HE.3.4.14	0.609442
			a.118.13.1	DS.HG.2.13.1	0.399142
			a.118.13.1	DS.HH.3.2.4	0.502146
			a.24.19.1	DS.HH.2.4.3	0.497854
			a.270.1.1	DS.GH.1.1.8	0.759657
			g.81.1.1	DS.HH.3.2.3	0.459227
			a.268.1.1	DS.HE.3.10.4	0.72103
			a.4.5.8	DS.HH.2.14.1	0.175966
			a.39.1.4	DS.HG.1.1.11	0.549356
			a.39.1.4	DS.HH.9.2.1	0.991416
			a.72.1.1	DS.HG.1.1.8	0.927039
			b.122.1.9	DS.GE.0.1.2	0.321888
			b.122.1.9	DS.EH.1.1.4	0.497854
			b.122.1.9	DS.HE.4.1.31	0.781116
			d.58.18.8	DS.BN.4.2.1	0.497854
			g.49.1.2	DS.BN.4.4.2	0.347639
			d.58.3.1	DS.GH.0.1.1	0.180258
			d.58.3.1	DS.BN.5.1.2	0.32618
			d.58.3.1	DS.HE.4.36.1	0.463519
			d.58.3.1	DS.HE.2.31.1	0.751073
			d.16.1.8	DS.EG.2.10.5	0.519313
			a.23.1.1	DS.HH.2.4.5	0.592275
			d.278.1.1	DS.BN.6.86.1	0.935622
			g.17.1.3	DS.BN.4.37.1	0.841202
			a.2.19.1	DS.HH.3.5.1	0.459227
			d.110.3.8	DS.HE.1.1.2	0.545064
			d.110.3.8	DS.BK.3.1.5	0.729614
			a.5.6.1	DS.HH.2.7.1	0.476395
			g.41.17.1	DS.BN.3.47.1	0.635193
			d.16.1.6	DS.EG.0.1.14	0.785408
			d.16.1.6	DS.BN.9.28.1	0.811159
			b.82.2.4	DS.BK.1.9.1	0.669528
			b.1.18.7	DS.BK.3.4.2	0.48927
			c.31.1.4	DS.GE.2.2.9	0.793991
			e.57.1.1	DS.EH.4.155.1	0.467811
			a.189.1.1	DS.HH.1.3.10	0.806867
			h.4.10.1	DS.HH.3.7.2	0.44206
			a.140.1.1	DS.HG.1.1.45	0.738197
			a.140.1.1	DS.GH.0.1.113	0.879828
			d.41.4.1	DS.BK.4.79.1	0.321888
			d.41.4.1	DS.EG.1.1.24	0.871245
			d.58.5.2	DS.GH.0.1.1	0.180258
			a.51.1.1	DS.HH.2.3.6	0.51073
			a.51.1.1	DS.GH.0.1.51	0.669528
			b.15.1.4	DS.BN.4.109.1	0.811159
			d.217.1.1	DS.HE.1.3.11	0.781116
			b.56.1.1	DS.BN.2.3.15	0.763948
			d.68.6.1	DS.BN.4.23.1	0.523605
			a.32.1.1	DS.HH.3.13.3	0.536481
			b.1.18.8	DS.HE.1.3.1	0.763948
			a.35.1.12	DS.HH.3.1.7	0.467811
			b.1.10.2	DS.BK.5.1.2	0.630901
			b.55.1.4	DS.BN.4.1.1	0.450644
			a.35.1.1	DS.HH.4.7.1	0.506438
			d.56.1.2	DS.EG.2.12.1	0.579399
			d.56.1.2	DS.GE.1.7.2	0.879828
			d.56.1.2	DS.HE.1.3.6	0.901288
			b.55.1.3	DS.EH.2.21.1	0.291845
			b.55.1.3	DS.BN.5.22.1	0.596567
			b.55.1.3	DS.BN.4.129.1	0.88412
			a.118.1.6	DS.HH.1.2.9	0.51073
			a.66.1.1	DS.HH.2.1.89	0.95279
			a.7.14.1	DS.HH.2.4.2	0.472103
			a.7.14.1	DS.HH.3.10.1	0.536481
			a.7.14.1	DS.HH.4.12.1	0.849785
			a.77.1.3	DS.HH.2.26.1	0.896996
			a.222.1.1	DS.HG.2.9.1	0.763948
			a.194.1.1	DS.HH.1.3.1	0.618026
			g.8.1.1	DS.BN.4.4.1	0.51073
			a.5.2.3	DS.HH.4.3.10	0.991416
			a.116.1.2	DS.GH.0.1.6	0.600858
			g.3.11.2	DS.BN.5.18.1	0.948498
			a.140.2.1	DS.HH.4.13.4	0.957082
			g.12.1.1	DS.BN.5.2.1	0.519313
			a.39.1.6	DS.HH.5.28.1	0.484979
			b.2.8.1	DS.BN.3.47.1	0.635193
			a.22.1.3	DS.HH.7.1.1	0.957082
			g.43.1.1	DS.EH.0.1.35	0.669528
			a.39.1.7	DS.HH.2.1.77	0.866953
			g.37.1.4	DS.BN.4.1.5	0.493562
			g.41.11.1	DS.HG.0.1.29	0.484979
			g.41.11.1	DS.BN.6.3.1	0.716738
			g.41.11.1	DS.BN.6.1.4	0.982833
			c.37.1.5	DS.GE.0.1.1	0.128755
			a.158.1.1	DS.HH.4.2.5	0.532189

## Sheet: NM - (Mc n NM) - (M n NM) (827)
NM - (Mc n NM) - (M n NM) (827)			FF	loop-M	loop age		FF-one-assoc	loop-once-NM	loop-FF same age		FF-one-assoc	Loop-Domain-SameAge-Mc
e.23.1.1	0.0472103						e.23.1.1	DS.GE.3.4.2	0.0472103
c.87.1.8	0.055794						e.23.1.1	DS.HE.7.2.1	0.0472103
c.55.3.5	0.0815451						c.87.1.8	DS.EH.8.25.1	0.055794
a.211.1.1	0.0944206						c.87.1.8	DS.HG.2.6.6	0.055794
c.2.1.7	0.0944206						c.55.3.5	DS.EH.3.94.1	0.0815451
d.142.1.2	0.0944206						c.55.3.5	DS.EH.6.36.1	0.0815451
c.93.1.1	0.124464						a.211.1.1	DS.EH.4.53.2	0.0944206
d.58.17.1	0.145923						a.211.1.1	DS.HH.2.2.45	0.0944206
d.153.1.1	0.150215						a.211.1.1	DS.HH.4.26.3	0.0944206
a.6.1.3	0.154506						a.211.1.1	DS.HH.5.3.12	0.0944206
c.26.1.3	0.16309						c.2.1.7	DS.EH.8.3.1	0.0944206
c.116.1.1	0.171674						d.142.1.2	DS.BK.4.134.1	0.0944206
a.127.1.1	0.175966						d.142.1.2	DS.EG.2.20.3	0.0944206
c.95.1.2	0.201717						d.142.1.2	DS.GE.2.9.2	0.0944206
d.14.1.4	0.201717						d.142.1.2	DS.HH.3.12.6	0.0944206
b.40.4.1	0.2103						c.93.1.1	DS.EH.4.11.1	0.124464
d.14.1.5	0.2103						c.93.1.1	DS.EH.4.9.1	0.124464
d.144.1.6	0.2103						c.93.1.1	DS.HE.4.1.9	0.124464
d.145.1.1	0.2103						d.58.17.1	DS.EH.6.29.1	0.145923
b.43.4.2	0.214592						d.58.17.1	DS.HE.4.11.11	0.145923
d.128.1.1	0.218884						d.58.17.1	DS.HE.4.135.1	0.145923
c.33.1.3	0.223176						d.58.17.1	DS.HE.5.17.3	0.145923
e.17.1.1	0.227468						d.153.1.1	DS.EG.2.1.17	0.150215
b.49.2.3	0.23176						a.6.1.3	DS.GH.2.2.12	0.154506
d.177.1.1	0.23176						c.26.1.3	DS.HE.5.6.4	0.16309
c.2.1.8	0.244635						c.26.1.3	DS.HH.10.8.1	0.16309
c.76.1.2	0.244635						c.116.1.1	DS.EH.4.104.1	0.171674
d.136.1.1	0.244635						c.116.1.1	DS.EH.4.146.1	0.171674
d.160.1.2	0.244635						c.116.1.1	DS.HE.3.16.2	0.171674
d.3.1.4	0.244635						c.116.1.1	DS.HE.4.52.1	0.171674
a.78.1.1	0.253219						a.127.1.1	DS.GH.2.6.6	0.175966
c.1.10.3	0.274678						a.127.1.1	DS.GH.3.33.1	0.175966
c.1.22.1	0.27897						a.127.1.1	DS.HE.4.79.1	0.175966
b.168.1.1	0.283262						a.127.1.1	DS.HE.7.46.1	0.175966
c.106.1.1	0.287554						a.127.1.1	DS.HH.5.1.26	0.175966
a.96.1.3	0.291845						c.95.1.2	DS.BN.3.76.1	0.201717
b.103.1.1	0.291845						c.95.1.2	DS.EH.0.1.29	0.201717
c.66.1.22	0.291845						c.95.1.2	DS.HE.2.9.12	0.201717
d.157.1.1	0.291845						d.14.1.4	DS.EG.1.9.5	0.201717
d.58.30.1	0.291845						d.14.1.4	DS.EG.2.5.11	0.201717
d.96.1.3	0.291845						d.14.1.4	DS.HG.2.8.5	0.201717
d.273.1.1	0.296137						b.40.4.1	DS.BN.2.12.13	0.2103
a.2.11.1	0.300429						b.40.4.1	DS.BN.2.5.18	0.2103
a.60.8.1	0.300429						b.40.4.1	DS.BN.7.40.1	0.2103
c.47.1.11	0.300429						b.40.4.1	DS.GE.3.1.8	0.2103
c.78.2.1	0.304721						b.40.4.1	DS.GH.0.1.128	0.2103
d.58.18.10	0.309013						d.14.1.5	DS.BK.3.143.1	0.2103
c.1.26.1	0.313305						d.14.1.5	DS.BN.4.89.1	0.2103
c.26.2.2	0.313305						d.14.1.5	DS.EH.10.6.1	0.2103
a.1.1.1	0.321888						d.14.1.5	DS.EH.9.2.1	0.2103
a.127.1.2	0.321888						d.14.1.5	DS.HH.3.60.1	0.2103
c.124.1.3	0.321888						d.144.1.6	DS.BK.4.206.1	0.2103
d.131.1.1	0.321888						d.144.1.6	DS.BK.6.65.1	0.2103
b.36.1.3	0.32618						d.144.1.6	DS.EG.5.3.2	0.2103
c.47.1.9	0.32618						d.144.1.6	DS.EH.1.5.4	0.2103
c.66.1.4	0.32618						d.144.1.6	DS.GH.4.5.1	0.2103
d.117.1.1	0.32618						d.144.1.6	DS.HG.4.44.1	0.2103
d.227.1.2	0.32618						d.145.1.1	DS.EH.5.52.1	0.2103
d.32.1.1	0.32618						d.145.1.1	DS.HG.1.4.1	0.2103
a.184.1.1	0.330472						b.43.4.2	DS.BN.2.11.2	0.214592
b.44.2.1	0.330472						b.43.4.2	DS.HE.6.16.2	0.214592
c.88.1.1	0.330472						d.128.1.1	DS.BN.2.2.36	0.218884
d.58.52.1	0.330472						c.33.1.3	DS.EG.3.70.1	0.223176
f.21.3.1	0.330472						c.33.1.3	DS.GE.6.9.1	0.223176
f.48.1.1	0.330472						c.33.1.3	DS.GG.3.6.1	0.223176
a.24.16.4	0.334764						c.33.1.3	DS.HE.4.3.27	0.223176
c.1.12.7	0.334764						c.33.1.3	DS.HE.4.52.3	0.223176
c.8.7.1	0.334764						e.17.1.1	DS.BK.3.52.1	0.227468
d.218.1.9	0.334764						e.17.1.1	DS.BN.2.1.17	0.227468
d.224.1.1	0.334764						e.17.1.1	DS.EH.2.14.1	0.227468
d.310.1.1	0.334764						e.17.1.1	DS.HE.4.10.10	0.227468
c.1.12.3	0.339056						e.17.1.1	DS.HE.4.59.3	0.227468
c.42.1.2	0.339056						e.17.1.1	DS.HE.4.77.2	0.227468
c.69.1.4	0.339056						b.49.2.3	DS.BN.8.13.1	0.23176
d.108.1.6	0.343348						b.49.2.3	DS.EG.6.10.1	0.23176
d.176.1.1	0.343348						b.49.2.3	DS.EH.8.21.1	0.23176
d.96.1.1	0.343348						d.177.1.1	DS.BK.3.174.1	0.23176
b.35.1.1	0.347639						d.177.1.1	DS.GH.4.18.1	0.23176
c.1.6.2	0.347639						c.2.1.8	DS.BN.2.1.7	0.244635
c.51.4.2	0.347639						c.2.1.8	DS.EG.4.25.1	0.244635
c.77.1.3	0.347639						c.2.1.8	DS.EH.4.2.4	0.244635
b.117.1.1	0.351931						c.2.1.8	DS.EH.8.12.1	0.244635
d.153.1.5	0.351931						c.2.1.8	DS.HE.2.2.12	0.244635
a.4.5.3	0.356223						c.76.1.2	DS.BK.2.82.1	0.244635
c.134.1.1	0.356223						d.136.1.1	DS.HE.2.17.1	0.244635
c.56.3.1	0.356223						d.136.1.1	DS.HE.4.2.8	0.244635
d.110.6.1	0.356223						d.160.1.2	DS.EG.2.40.1	0.244635
d.145.1.3	0.356223						d.3.1.4	DS.EH.1.5.13	0.244635
c.56.6.1	0.360515						d.3.1.4	DS.EH.1.5.29	0.244635
c.69.1.17	0.360515						d.3.1.4	DS.GE.1.15.2	0.244635
d.110.9.1	0.360515						d.3.1.4	DS.GH.4.28.1	0.244635
d.16.1.5	0.360515						a.78.1.1	DS.HG.0.1.115	0.253219
d.38.1.4	0.360515						a.78.1.1	DS.HG.1.2.10	0.253219
d.66.1.6	0.360515						a.78.1.1	DS.HH.3.5.9	0.253219
a.4.9.1	0.364807						c.1.10.3	DS.HH.5.1.4	0.274678
b.29.1.2	0.364807						c.1.22.1	DS.HE.4.176.1	0.27897
c.121.1.1	0.364807						c.1.22.1	DS.HH.1.1.80	0.27897
c.18.1.1	0.364807						b.168.1.1	DS.EH.1.1.32	0.283262
f.4.3.3	0.364807						c.106.1.1	DS.HE.3.26.2	0.287554
a.5.7.1	0.369099						c.106.1.1	DS.HE.4.103.2	0.287554
b.113.1.1	0.369099						c.106.1.1	DS.HE.4.120.2	0.287554
c.1.8.13	0.369099						a.96.1.3	DS.BN.2.2.90	0.291845
c.69.1.28	0.369099						b.103.1.1	DS.BK.3.56.1	0.291845
e.38.1.1	0.369099						c.66.1.22	DS.EH.2.15.3	0.291845
c.125.1.1	0.373391						c.66.1.22	DS.HE.1.2.5	0.291845
d.16.1.2	0.373391						c.66.1.22	DS.HE.4.8.5	0.291845
b.67.2.1	0.377682						c.66.1.22	DS.HE.4.9.16	0.291845
c.122.1.1	0.377682						c.66.1.22	DS.HE.5.58.2	0.291845
c.66.1.30	0.377682						d.157.1.1	DS.BN.11.3.1	0.291845
d.265.1.2	0.377682						d.157.1.1	DS.BN.2.3.6	0.291845
a.28.1.1	0.381974						d.157.1.1	DS.BN.2.39.1	0.291845
a.3.1.1	0.386266						d.157.1.1	DS.HE.5.189.1	0.291845
b.3.4.1	0.390558						d.157.1.1	DS.HH.2.1.9	0.291845
c.66.1.24	0.390558						d.58.30.1	DS.BK.3.12.1	0.291845
d.110.3.7	0.390558						d.58.30.1	DS.BN.4.2.9	0.291845
d.3.1.5	0.390558						d.58.30.1	DS.EH.3.8.1	0.291845
h.4.5.1	0.390558						d.58.30.1	DS.GH.1.1.15	0.291845
a.152.1.1	0.399142						d.58.30.1	DS.HG.0.1.35	0.291845
b.122.1.10	0.399142						d.96.1.3	DS.EG.4.10.1	0.291845
d.55.1.1	0.399142						d.96.1.3	DS.EH.2.26.1	0.291845
d.66.1.4	0.403433						d.96.1.3	DS.HE.3.24.2	0.291845
e.39.1.1	0.403433						d.96.1.3	DS.HE.3.24.6	0.291845
c.23.16.7	0.407725						d.96.1.3	DS.HE.5.5.9	0.291845
d.47.1.1	0.407725						d.96.1.3	DS.HG.2.17.1	0.291845
d.52.7.1	0.407725						d.273.1.1	DS.EH.1.5.15	0.296137
b.36.1.1	0.412017						d.273.1.1	DS.EH.1.5.23	0.296137
b.72.2.1	0.412017						d.273.1.1	DS.EH.3.39.2	0.296137
d.113.1.6	0.412017						d.273.1.1	DS.HE.4.171.1	0.296137
d.265.1.1	0.412017						a.2.11.1	DS.GH.2.1.14	0.300429
d.58.13.1	0.412017						a.2.11.1	DS.HG.1.2.32	0.300429
c.49.2.1	0.416309						a.2.11.1	DS.HH.1.1.57	0.300429
d.12.1.1	0.416309						a.2.11.1	DS.HH.3.15.6	0.300429
d.43.1.1	0.420601						a.60.8.1	DS.GH.1.2.9	0.300429
d.68.1.1	0.420601						a.60.8.1	DS.HG.0.1.85	0.300429
c.1.20.1	0.424893						c.47.1.11	DS.HE.2.4.19	0.300429
c.22.1.1	0.424893						c.47.1.11	DS.HH.3.6.3	0.300429
a.25.3.1	0.429185						c.78.2.1	DS.EG.1.4.6	0.304721
b.1.7.1	0.429185						c.78.2.1	DS.EH.4.42.2	0.304721
b.87.1.2	0.429185						c.78.2.1	DS.HE.4.33.3	0.304721
c.138.1.1	0.429185						c.78.2.1	DS.HE.5.7.2	0.304721
b.34.6.3	0.433476						d.58.18.10	DS.BN.2.2.19	0.309013
a.100.1.10	0.437768						c.1.26.1	DS.GG.2.17.1	0.313305
b.1.18.17	0.437768						c.1.26.1	DS.HE.5.146.1	0.313305
b.29.1.9	0.437768						c.1.26.1	DS.HG.0.1.128	0.313305
b.82.2.2	0.437768						c.1.26.1	DS.HH.2.1.122	0.313305
d.32.1.6	0.437768						c.26.2.2	DS.HE.4.264.1	0.313305
d.92.1.1	0.437768						c.26.2.2	DS.HH.3.2.17	0.313305
d.96.1.4	0.437768						c.26.2.2	DS.HH.4.6.2	0.313305
a.81.1.1	0.44206						a.1.1.1	DS.HG.4.34.1	0.321888
c.108.1.3	0.44206						a.1.1.1	DS.HH.1.3.28	0.321888
c.23.10.6	0.44206						a.1.1.1	DS.HH.2.1.54	0.321888
a.132.1.1	0.446352						a.127.1.2	DS.GH.1.1.50	0.321888
a.60.7.1	0.446352						a.127.1.2	DS.HH.1.1.157	0.321888
b.46.1.2	0.446352						c.124.1.3	DS.BK.3.145.1	0.321888
b.60.1.8	0.446352						c.124.1.3	DS.BN.3.33.3	0.321888
c.66.1.49	0.446352						d.131.1.1	DS.BN.3.12.1	0.321888
d.65.1.4	0.446352						d.131.1.1	DS.BN.6.61.1	0.321888
a.172.1.1	0.450644						d.131.1.1	DS.HE.4.133.1	0.321888
a.2.1.1	0.450644						b.36.1.3	DS.BN.2.2.33	0.32618
a.2.9.1	0.450644						b.36.1.3	DS.BN.7.12.1	0.32618
b.111.1.1	0.450644						b.36.1.3	DS.BN.7.4.1	0.32618
c.120.1.2	0.450644						b.36.1.3	DS.EH.5.17.2	0.32618
c.52.1.15	0.450644						b.36.1.3	DS.GE.6.8.1	0.32618
d.218.1.8	0.450644						c.47.1.9	DS.BK.6.42.1	0.32618
d.32.1.7	0.450644						c.47.1.9	DS.EH.4.151.1	0.32618
d.66.1.5	0.450644						c.47.1.9	DS.HE.7.42.1	0.32618
g.54.1.1	0.450644						c.47.1.9	DS.HH.2.1.48	0.32618
a.118.1.17	0.454936						c.66.1.4	DS.BN.2.3.60	0.32618
b.11.1.6	0.454936						c.66.1.4	DS.EH.5.89.1	0.32618
c.55.3.8	0.454936						d.117.1.1	DS.EG.6.7.1	0.32618
c.69.1.27	0.454936						d.117.1.1	DS.EH.3.28.2	0.32618
c.78.1.1	0.454936						d.117.1.1	DS.GE.6.7.1	0.32618
e.8.1.1	0.454936						d.117.1.1	DS.GG.2.2.11	0.32618
a.128.1.1	0.459227						d.117.1.1	DS.HE.7.33.1	0.32618
a.213.1.2	0.459227						d.117.1.1	DS.HE.9.7.1	0.32618
a.24.13.1	0.459227						d.117.1.1	DS.HH.5.24.2	0.32618
b.41.1.4	0.459227						d.227.1.2	DS.EG.3.12.2	0.32618
b.43.3.4	0.459227						d.227.1.2	DS.HG.3.3.5	0.32618
b.67.2.4	0.459227						d.32.1.1	DS.EH.3.4.7	0.32618
c.1.1.1	0.459227						d.32.1.1	DS.HE.4.71.1	0.32618
c.55.3.1	0.459227						a.184.1.1	DS.GH.0.1.95	0.330472
c.72.3.1	0.459227						a.184.1.1	DS.GH.1.1.5	0.330472
c.86.1.1	0.459227						a.184.1.1	DS.HH.2.2.16	0.330472
a.102.1.6	0.463519						a.184.1.1	DS.HH.4.26.1	0.330472
a.149.1.1	0.463519						b.44.2.1	DS.EG.0.3.5	0.330472
b.40.4.2	0.463519						c.88.1.1	DS.EH.5.71.1	0.330472
b.80.1.8	0.463519						c.88.1.1	DS.GH.2.3.15	0.330472
c.15.1.2	0.463519						c.88.1.1	DS.HE.6.2.2	0.330472
c.24.1.1	0.463519						d.58.52.1	DS.HE.3.125.1	0.330472
d.11.1.1	0.463519						f.21.3.1	DS.HH.1.1.94	0.330472
g.39.1.11	0.463519						f.21.3.1	DS.HH.1.3.24	0.330472
a.100.1.9	0.467811						f.48.1.1	DS.HE.4.1.34	0.330472
a.102.4.2	0.467811						f.48.1.1	DS.HH.1.5.2	0.330472
a.202.1.1	0.467811						a.24.16.4	DS.HH.5.1.24	0.334764
a.46.2.1	0.467811						a.24.16.4	DS.HH.5.22.3	0.334764
a.6.1.1	0.467811						c.1.12.7	DS.EG.3.15.2	0.334764
a.92.1.1	0.467811						c.1.12.7	DS.EH.2.19.5	0.334764
b.121.2.3	0.467811						c.1.12.7	DS.GE.2.1.22	0.334764
b.49.2.2	0.467811						c.1.12.7	DS.HE.3.12.5	0.334764
c.2.1.12	0.467811						c.1.12.7	DS.HE.6.85.1	0.334764
c.27.1.1	0.467811						c.8.7.1	DS.BK.4.171.1	0.334764
c.52.1.4	0.467811						c.8.7.1	DS.BN.2.5.55	0.334764
c.55.7.1	0.467811						c.8.7.1	DS.BN.2.5.68	0.334764
c.87.1.5	0.467811						d.218.1.9	DS.HE.3.55.2	0.334764
f.1.2.1	0.467811						d.224.1.1	DS.HH.1.8.2	0.334764
h.4.6.1	0.467811						d.224.1.1	DS.HH.5.16.1	0.334764
a.29.11.1	0.472103						d.310.1.1	DS.GE.3.28.2	0.334764
a.30.8.1	0.472103						d.310.1.1	DS.HG.0.1.123	0.334764
a.4.14.1	0.472103						c.1.12.3	DS.HH.3.2.33	0.339056
b.1.20.1	0.472103						c.1.12.3	DS.HH.3.5.10	0.339056
b.18.1.19	0.472103						c.42.1.2	DS.EH.6.23.1	0.339056
b.77.2.1	0.472103						c.42.1.2	DS.GE.3.47.1	0.339056
c.1.21.1	0.472103						c.42.1.2	DS.HH.5.4.2	0.339056
c.51.5.1	0.472103						c.69.1.4	DS.EH.8.9.1	0.339056
c.56.5.6	0.472103						c.69.1.4	DS.HG.5.2.2	0.339056
c.66.1.13	0.472103						c.69.1.4	DS.HH.5.94.1	0.339056
c.72.1.2	0.472103						d.108.1.6	DS.BN.2.4.12	0.343348
c.97.1.4	0.472103						d.108.1.6	DS.HE.3.4.23	0.343348
d.13.1.2	0.472103						d.176.1.1	DS.EG.5.11.1	0.343348
d.166.1.4	0.472103						d.96.1.1	DS.EH.0.1.79	0.343348
d.89.1.3	0.472103						d.96.1.1	DS.GG.1.3.4	0.343348
g.3.7.1	0.472103						d.96.1.1	DS.HH.1.2.17	0.343348
a.115.1.2	0.476395						d.96.1.1	DS.HH.1.2.19	0.343348
a.23.3.1	0.476395						b.35.1.1	DS.GE.1.9.3	0.347639
a.79.1.3	0.476395						b.35.1.1	DS.HE.1.15.1	0.347639
b.29.1.24	0.476395						c.1.6.2	DS.EG.5.4.1	0.347639
b.29.1.8	0.476395						c.1.6.2	DS.HE.3.2.7	0.347639
b.34.1.3	0.476395						c.51.4.2	DS.HE.2.18.1	0.347639
b.37.1.1	0.476395						c.77.1.3	DS.EH.1.15.2	0.347639
b.68.6.2	0.476395						c.77.1.3	DS.EH.1.2.31	0.347639
b.85.5.1	0.476395						c.77.1.3	DS.EH.7.44.1	0.347639
c.1.25.1	0.476395						b.117.1.1	DS.BN.5.12.1	0.351931
c.52.1.12	0.476395						d.153.1.5	DS.BN.4.48.1	0.351931
c.52.1.2	0.476395						d.153.1.5	DS.HE.5.31.1	0.351931
c.52.1.5	0.476395						d.153.1.5	DS.HG.0.1.159	0.351931
c.52.1.7	0.476395						d.153.1.5	DS.HG.1.13.1	0.351931
c.66.1.12	0.476395						d.153.1.5	DS.HH.4.1.19	0.351931
c.66.1.38	0.476395						a.4.5.3	DS.HE.3.10.11	0.356223
c.98.1.1	0.476395						a.4.5.3	DS.HH.6.59.1	0.356223
d.103.1.1	0.476395						c.134.1.1	DS.EH.4.141.1	0.356223
d.172.1.1	0.476395						c.134.1.1	DS.GH.2.1.32	0.356223
d.277.1.1	0.476395						c.134.1.1	DS.HG.3.18.2	0.356223
d.58.26.6	0.476395						c.56.3.1	DS.HG.3.12.2	0.356223
d.98.1.1	0.476395						d.110.6.1	DS.BN.2.13.13	0.356223
e.45.1.1	0.476395						d.110.6.1	DS.EG.3.78.1	0.356223
f.1.3.1	0.476395						d.145.1.3	DS.BN.2.43.1	0.356223
f.4.4.2	0.476395						d.145.1.3	DS.EH.4.21.2	0.356223
g.8.1.2	0.476395						d.145.1.3	DS.EH.4.3.11	0.356223
h.1.4.1	0.476395						d.145.1.3	DS.EH.4.3.7	0.356223
a.137.2.1	0.480687						d.145.1.3	DS.EH.4.70.1	0.356223
a.25.2.1	0.480687						d.145.1.3	DS.HE.3.10.3	0.356223
a.254.1.1	0.480687						d.145.1.3	DS.HG.0.2.15	0.356223
a.43.1.4	0.480687						d.145.1.3	DS.HH.2.10.6	0.356223
b.121.4.1	0.480687						c.56.6.1	DS.HE.5.132.1	0.360515
b.147.1.1	0.480687						c.69.1.17	DS.EG.4.35.1	0.360515
b.18.1.16	0.480687						c.69.1.17	DS.EG.6.3.1	0.360515
b.53.1.1	0.480687						c.69.1.17	DS.HG.0.1.47	0.360515
c.19.1.3	0.480687						d.110.9.1	DS.BN.4.84.1	0.360515
c.52.1.17	0.480687						d.110.9.1	DS.GG.1.2.5	0.360515
c.52.1.29	0.480687						d.110.9.1	DS.HE.5.17.4	0.360515
c.66.1.25	0.480687						d.16.1.5	DS.BK.1.1.22	0.360515
c.69.1.22	0.480687						d.16.1.5	DS.EG.3.59.1	0.360515
c.7.1.2	0.480687						d.16.1.5	DS.EH.3.61.2	0.360515
d.108.1.9	0.480687						d.16.1.5	DS.HH.3.16.4	0.360515
d.196.1.1	0.480687						d.16.1.5	DS.HH.6.29.1	0.360515
d.204.1.1	0.480687						d.38.1.4	DS.BK.3.7.3	0.360515
d.243.1.1	0.480687						d.38.1.4	DS.BK.8.13.1	0.360515
d.92.1.7	0.480687						d.38.1.4	DS.BK.9.13.1	0.360515
e.27.1.1	0.480687						d.38.1.4	DS.BK.9.6.1	0.360515
e.34.1.1	0.480687						d.38.1.4	DS.GG.4.3.1	0.360515
g.3.6.2	0.480687						d.38.1.4	DS.HH.4.96.1	0.360515
a.18.1.1	0.484979						d.66.1.6	DS.BN.2.16.4	0.360515
a.206.1.1	0.484979						a.4.9.1	DS.HH.5.5.4	0.364807
a.22.1.4	0.484979						b.29.1.2	DS.BN.3.1.3	0.364807
a.25.1.2	0.484979						b.29.1.2	DS.EG.1.2.8	0.364807
a.4.5.51	0.484979						b.29.1.2	DS.GE.2.30.2	0.364807
a.63.1.1	0.484979						b.29.1.2	DS.GE.2.9.4	0.364807
a.64.1.4	0.484979						c.121.1.1	DS.EH.1.1.58	0.364807
a.8.9.1	0.484979						c.121.1.1	DS.EH.3.60.1	0.364807
b.1.18.13	0.484979						c.121.1.1	DS.EH.4.15.3	0.364807
b.110.1.1	0.484979						c.121.1.1	DS.GH.2.2.15	0.364807
b.121.4.7	0.484979						c.121.1.1	DS.HE.6.20.1	0.364807
c.108.1.14	0.484979						c.18.1.1	DS.HE.3.21.6	0.364807
c.23.13.1	0.484979						f.4.3.3	DS.BN.4.5.2	0.364807
c.52.1.18	0.484979						f.4.3.3	DS.BN.5.20.1	0.364807
d.255.1.1	0.484979						f.4.3.3	DS.HE.5.131.1	0.364807
d.285.1.1	0.484979						a.5.7.1	DS.HH.3.45.1	0.369099
d.311.1.1	0.484979						b.113.1.1	DS.BK.5.29.1	0.369099
d.323.1.1	0.484979						b.113.1.1	DS.GH.0.1.109	0.369099
d.323.1.2	0.484979						c.1.8.13	DS.BK.2.80.1	0.369099
d.58.32.3	0.484979						c.1.8.13	DS.EH.8.14.1	0.369099
d.89.1.5	0.484979						c.1.8.13	DS.GE.1.5.9	0.369099
e.8.1.4	0.484979						c.1.8.13	DS.GE.2.9.5	0.369099
f.6.1.1	0.484979						c.1.8.13	DS.HE.4.40.3	0.369099
g.13.1.1	0.484979						c.69.1.28	DS.EG.6.15.1	0.369099
a.111.1.1	0.48927						c.69.1.28	DS.GE.4.1.1	0.369099
a.182.1.1	0.48927						c.69.1.28	DS.GH.2.3.16	0.369099
a.24.16.2	0.48927						e.38.1.1	DS.BN.5.6.6	0.369099
a.24.5.1	0.48927						e.38.1.1	DS.GE.1.11.2	0.369099
a.29.8.2	0.48927						c.125.1.1	DS.EG.0.2.13	0.373391
a.30.6.1	0.48927						c.125.1.1	DS.EG.2.1.20	0.373391
b.1.19.1	0.48927						c.125.1.1	DS.HE.6.22.1	0.373391
b.144.1.1	0.48927						d.16.1.2	DS.BK.3.30.3	0.373391
b.150.1.1	0.48927						d.16.1.2	DS.BN.5.41.1	0.373391
b.30.5.5	0.48927						d.16.1.2	DS.HE.4.137.1	0.373391
b.34.1.2	0.48927						d.16.1.2	DS.HE.4.164.1	0.373391
c.102.1.1	0.48927						b.67.2.1	DS.BN.4.131.1	0.377682
c.116.1.5	0.48927						c.122.1.1	DS.BN.20.1.1	0.377682
d.166.1.6	0.48927						c.122.1.1	DS.EH.1.1.3	0.377682
d.17.1.4	0.48927						c.122.1.1	DS.EH.5.172.1	0.377682
d.195.1.1	0.48927						c.122.1.1	DS.EH.6.53.1	0.377682
d.3.1.10	0.48927						c.122.1.1	DS.GG.1.3.3	0.377682
d.4.1.1	0.48927						c.122.1.1	DS.HE.3.3.15	0.377682
d.79.5.1	0.48927						c.66.1.30	DS.GE.2.2.17	0.377682
f.9.1.1	0.48927						c.66.1.30	DS.HH.5.47.1	0.377682
a.149.1.2	0.493562						d.265.1.2	DS.BK.1.27.1	0.377682
a.150.1.1	0.493562						d.265.1.2	DS.BN.2.2.87	0.377682
b.109.1.1	0.493562						d.265.1.2	DS.EG.0.4.4	0.377682
b.121.2.2	0.493562						d.265.1.2	DS.EH.5.113.1	0.377682
b.29.1.17	0.493562						d.265.1.2	DS.EH.5.32.2	0.377682
b.61.2.1	0.493562						d.265.1.2	DS.GE.4.29.1	0.377682
b.82.3.3	0.493562						d.265.1.2	DS.HE.1.2.14	0.377682
b.98.1.1	0.493562						d.265.1.2	DS.HE.5.86.1	0.377682
c.1.31.1	0.493562						a.28.1.1	DS.HH.3.17.4	0.381974
c.23.1.7	0.493562						a.28.1.1	DS.HH.5.89.1	0.381974
c.23.3.1	0.493562						a.28.1.1	DS.HH.6.24.1	0.381974
c.66.1.48	0.493562						a.3.1.1	DS.HG.0.1.189	0.386266
d.294.1.2	0.493562						a.3.1.1	DS.HG.3.2.12	0.386266
d.296.1.2	0.493562						a.3.1.1	DS.HH.3.6.29	0.386266
d.319.1.1	0.493562						b.3.4.1	DS.BK.5.3.1	0.390558
d.94.1.1	0.493562						b.3.4.1	DS.EH.1.1.68	0.390558
f.6.1.2	0.493562						c.66.1.24	DS.EG.2.5.7	0.390558
a.239.1.1	0.497854						d.110.3.7	DS.BN.6.56.1	0.390558
b.138.1.1	0.497854						d.110.3.7	DS.EH.3.20.5	0.390558
b.154.1.1	0.497854						d.3.1.5	DS.BN.2.2.53	0.390558
b.40.11.1	0.497854						d.3.1.5	DS.EH.1.6.14	0.390558
b.48.1.1	0.497854						d.3.1.5	DS.EH.3.1.21	0.390558
c.1.19.2	0.497854						h.4.5.1	DS.HH.2.1.19	0.390558
c.1.21.2	0.497854						h.4.5.1	DS.HH.2.1.95	0.390558
c.23.10.5	0.497854						a.152.1.1	DS.GH.0.1.90	0.399142
c.55.3.3	0.497854						a.152.1.1	DS.HH.4.1.13	0.399142
d.264.1.3	0.497854						b.122.1.10	DS.EH.2.1.83	0.399142
d.80.1.6	0.497854						d.55.1.1	DS.HG.5.4.1	0.399142
g.2.3.1	0.497854						d.55.1.1	DS.HH.4.52.1	0.399142
a.25.4.2	0.502146						d.66.1.4	DS.BN.2.1.70	0.403433
b.161.1.1	0.502146						d.66.1.4	DS.HE.3.4.8	0.403433
b.68.3.1	0.502146						e.39.1.1	DS.BN.3.7.1	0.403433
b.70.1.1	0.502146						e.39.1.1	DS.HE.3.28.3	0.403433
c.1.8.4	0.502146						c.23.16.7	DS.HE.3.36.3	0.407725
c.67.1.8	0.502146						d.47.1.1	DS.BN.2.3.19	0.407725
d.17.4.4	0.502146						d.52.7.1	DS.GE.3.63.1	0.407725
d.58.39.1	0.502146						d.52.7.1	DS.GH.1.3.28	0.407725
a.118.21.1	0.506438						d.52.7.1	DS.HH.1.1.110	0.407725
a.130.1.4	0.506438						b.36.1.1	DS.BN.2.1.29	0.412017
a.152.1.4	0.506438						b.36.1.1	DS.BN.2.1.43	0.412017
a.243.1.1	0.506438						b.36.1.1	DS.BN.2.1.56	0.412017
a.73.1.1	0.506438						b.36.1.1	DS.BN.2.1.65	0.412017
a.8.3.3	0.506438						b.36.1.1	DS.BN.2.1.76	0.412017
c.23.1.3	0.506438						b.36.1.1	DS.EH.5.149.1	0.412017
c.51.3.1	0.506438						b.36.1.1	DS.EH.5.7.1	0.412017
c.55.3.11	0.506438						b.36.1.1	DS.HE.6.11.1	0.412017
c.6.2.2	0.506438						b.36.1.1	DS.HE.7.7.1	0.412017
d.182.1.1	0.506438						b.36.1.1	DS.HE.7.9.1	0.412017
d.92.1.6	0.506438						b.72.2.1	DS.BK.3.5.3	0.412017
e.62.1.2	0.506438						d.113.1.6	DS.BN.2.2.92	0.412017
a.2.20.1	0.51073						d.113.1.6	DS.BN.8.44.1	0.412017
a.220.1.1	0.51073						d.113.1.6	DS.EH.6.44.1	0.412017
b.1.18.14	0.51073						d.113.1.6	DS.HE.2.22.4	0.412017
b.34.4.4	0.51073						d.265.1.1	DS.EG.1.6.5	0.412017
c.1.10.7	0.51073						d.265.1.1	DS.EG.2.29.1	0.412017
c.1.8.3	0.51073						d.265.1.1	DS.EH.5.159.1	0.412017
h.1.17.1	0.51073						d.58.13.1	DS.BK.2.1.10	0.412017
c.47.1.15	0.515021						d.58.13.1	DS.EH.4.17.1	0.412017
c.55.5.2	0.515021						c.49.2.1	DS.BN.2.6.51	0.416309
c.92.2.3	0.515021						c.49.2.1	DS.HE.6.19.2	0.416309
d.17.4.1	0.515021						d.12.1.1	DS.EH.3.90.1	0.416309
d.2.1.3	0.515021						d.12.1.1	DS.HE.3.145.1	0.416309
d.231.1.1	0.515021						d.43.1.1	DS.BN.5.34.1	0.420601
d.3.1.15	0.515021						d.68.1.1	DS.HE.3.49.4	0.420601
d.58.31.2	0.515021						d.68.1.1	DS.HH.1.1.150	0.420601
f.30.1.1	0.515021						c.1.20.1	DS.EH.0.1.69	0.424893
g.41.5.2	0.515021						c.1.20.1	DS.HE.4.1.24	0.424893
g.77.1.1	0.515021						c.1.20.1	DS.HH.1.1.186	0.424893
b.29.1.20	0.519313						c.1.20.1	DS.HH.3.6.15	0.424893
b.42.5.2	0.519313						c.1.20.1	DS.HH.4.13.6	0.424893
c.23.5.6	0.519313						c.22.1.1	DS.EH.2.2.20	0.424893
c.47.1.17	0.519313						a.25.3.1	DS.HH.1.1.32	0.429185
c.92.1.2	0.519313						b.1.7.1	DS.BN.2.1.64	0.429185
d.159.1.9	0.519313						b.1.7.1	DS.BN.6.64.1	0.429185
d.58.10.2	0.519313						b.87.1.2	DS.BK.2.1.26	0.429185
g.17.1.5	0.519313						b.87.1.2	DS.BK.4.146.1	0.429185
a.1.1.3	0.523605						b.87.1.2	DS.BK.4.84.1	0.429185
a.120.1.1	0.523605						c.138.1.1	DS.EG.1.2.24	0.429185
a.248.1.1	0.523605						c.138.1.1	DS.HE.3.18.12	0.429185
a.4.5.12	0.523605						b.34.6.3	DS.EH.1.11.1	0.433476
b.1.13.1	0.523605						a.100.1.10	DS.HH.1.8.1	0.437768
b.3.7.1	0.523605						a.100.1.10	DS.HH.3.1.8	0.437768
d.129.10.1	0.523605						a.100.1.10	DS.HH.3.15.9	0.437768
g.41.7.1	0.523605						a.100.1.10	DS.HH.4.4.2	0.437768
a.4.1.16	0.527897						a.100.1.10	DS.HH.4.79.1	0.437768
a.60.15.1	0.527897						b.1.18.17	DS.BK.2.6.3	0.437768
b.34.4.3	0.527897						b.1.18.17	DS.BN.5.19.2	0.437768
c.1.29.1	0.527897						b.1.18.17	DS.BN.7.28.1	0.437768
c.148.1.1	0.527897						b.1.18.17	DS.GE.1.2.6	0.437768
c.55.3.4	0.527897						b.29.1.9	DS.BK.2.3.6	0.437768
c.96.1.1	0.527897						b.82.2.2	DS.EG.3.85.1	0.437768
d.14.1.12	0.527897						b.82.2.2	DS.EH.0.1.76	0.437768
d.18.1.2	0.527897						b.82.2.2	DS.HE.2.17.3	0.437768
d.290.1.1	0.527897						d.32.1.6	DS.GE.1.20.2	0.437768
d.317.1.1	0.527897						d.92.1.1	DS.HE.3.15.7	0.437768
d.58.27.1	0.527897						d.96.1.4	DS.BN.24.1.1	0.437768
a.138.1.1	0.532189						d.96.1.4	DS.EG.1.1.34	0.437768
a.34.1.1	0.532189						d.96.1.4	DS.GH.3.16.1	0.437768
b.1.9.1	0.532189						d.96.1.4	DS.HE.3.101.2	0.437768
b.40.4.7	0.532189						d.96.1.4	DS.HE.3.15.10	0.437768
b.77.1.1	0.532189						a.81.1.1	DS.GH.3.1.1	0.44206
c.1.8.12	0.532189						a.81.1.1	DS.HG.1.2.6	0.44206
d.110.5.1	0.532189						c.108.1.3	DS.HH.6.2.3	0.44206
d.17.4.12	0.532189						c.23.10.6	DS.HE.1.32.1	0.44206
d.58.58.1	0.532189						a.132.1.1	DS.HH.2.2.9	0.446352
g.47.1.1	0.532189						a.60.7.1	DS.HH.1.3.8	0.446352
a.64.1.3	0.536481						b.46.1.2	DS.GH.3.2.11	0.446352
b.34.16.1	0.536481						b.60.1.8	DS.BN.7.16.1	0.446352
c.39.1.1	0.536481						c.66.1.49	DS.EG.2.16.4	0.446352
c.55.3.7	0.536481						c.66.1.49	DS.HE.1.20.2	0.446352
d.3.1.14	0.536481						c.66.1.49	DS.HH.2.7.12	0.446352
d.81.3.1	0.536481						d.65.1.4	DS.EG.2.6.3	0.446352
e.26.1.1	0.536481						d.65.1.4	DS.HE.3.21.3	0.446352
f.31.1.1	0.536481						a.172.1.1	DS.HG.1.1.6	0.450644
a.156.1.3	0.540773						a.2.1.1	DS.HE.0.2.2	0.450644
a.4.5.49	0.540773						a.2.1.1	DS.HH.1.1.25	0.450644
b.34.12.1	0.540773						a.2.9.1	DS.HH.3.8.21	0.450644
b.35.2.1	0.540773						b.111.1.1	DS.HE.2.12.1	0.450644
b.84.2.2	0.540773						c.120.1.2	DS.GH.1.2.34	0.450644
c.66.1.50	0.540773						c.120.1.2	DS.HG.0.1.190	0.450644
c.68.1.16	0.540773						c.52.1.15	DS.BN.2.5.17	0.450644
d.65.1.3	0.540773						c.52.1.15	DS.HE.5.53.1	0.450644
b.18.1.3	0.545064						d.218.1.8	DS.EH.0.1.2	0.450644
d.107.1.3	0.545064						d.32.1.7	DS.BN.4.145.1	0.450644
d.156.1.2	0.545064						d.32.1.7	DS.HE.3.67.1	0.450644
d.296.1.1	0.545064						d.66.1.5	DS.BK.5.72.1	0.450644
b.158.1.1	0.549356						d.66.1.5	DS.HE.3.4.25	0.450644
c.1.15.7	0.549356						g.54.1.1	DS.EG.1.4.14	0.450644
c.23.5.7	0.549356						a.118.1.17	DS.HH.4.8.6	0.454936
d.159.1.8	0.549356						b.11.1.6	DS.BN.4.32.1	0.454936
d.4.1.3	0.549356						c.55.3.8	DS.HE.3.5.14	0.454936
d.58.18.11	0.549356						c.55.3.8	DS.HE.3.6.3	0.454936
e.61.1.1	0.549356						c.69.1.27	DS.HE.3.128.1	0.454936
f.4.1.2	0.549356						c.78.1.1	DS.EG.4.30.1	0.454936
a.4.5.48	0.553648						c.78.1.1	DS.EH.5.157.1	0.454936
b.157.1.1	0.553648						c.78.1.1	DS.EH.5.95.1	0.454936
c.23.5.1	0.553648						c.78.1.1	DS.EH.7.43.1	0.454936
c.48.1.3	0.553648						c.78.1.1	DS.EH.8.20.1	0.454936
d.58.24.1	0.553648						c.78.1.1	DS.HE.4.17.3	0.454936
d.75.1.1	0.553648						c.78.1.1	DS.HE.5.15.4	0.454936
d.166.1.1	0.55794						e.8.1.1	DS.EH.2.14.3	0.454936
b.100.1.1	0.562232						a.128.1.1	DS.HH.4.94.1	0.459227
b.94.1.1	0.562232						a.128.1.1	DS.HH.5.88.1	0.459227
c.1.8.8	0.562232						a.213.1.2	DS.HH.4.35.1	0.459227
c.133.1.1	0.562232						a.24.13.1	DS.HH.4.25.3	0.459227
c.36.1.12	0.562232						a.24.13.1	DS.HH.5.3.8	0.459227
c.64.1.1	0.562232						b.41.1.4	DS.BN.4.8.3	0.459227
c.69.1.31	0.562232						b.41.1.4	DS.HE.3.111.1	0.459227
d.17.6.1	0.562232						b.43.3.4	DS.BN.2.8.2	0.459227
d.32.1.5	0.562232						b.67.2.4	DS.BN.2.5.35	0.459227
a.4.5.9	0.566524						b.67.2.4	DS.BN.3.82.1	0.459227
c.119.1.1	0.566524						b.67.2.4	DS.BN.7.20.1	0.459227
c.44.2.1	0.566524						c.1.1.1	DS.EH.8.19.1	0.459227
d.242.1.1	0.566524						c.1.1.1	DS.HE.2.19.5	0.459227
d.58.22.1	0.566524						c.1.1.1	DS.HE.4.11.8	0.459227
d.86.1.2	0.566524						c.1.1.1	DS.HE.4.3.25	0.459227
e.62.1.1	0.566524						c.1.1.1	DS.HE.4.4.10	0.459227
a.7.16.1	0.570815						c.1.1.1	DS.HE.6.77.1	0.459227
b.1.11.1	0.570815						c.55.3.1	DS.BN.8.21.1	0.459227
b.2.3.2	0.570815						c.55.3.1	DS.EH.2.69.1	0.459227
b.80.1.11	0.570815						c.55.3.1	DS.GH.2.7.1	0.459227
b.81.3.1	0.570815						c.55.3.1	DS.HE.1.10.2	0.459227
d.58.4.6	0.570815						c.55.3.1	DS.HE.3.26.7	0.459227
g.3.1.1	0.570815						c.72.3.1	DS.BN.7.67.1	0.459227
b.16.1.1	0.575107						c.72.3.1	DS.EH.3.107.1	0.459227
b.2.2.3	0.575107						c.72.3.1	DS.GE.0.2.11	0.459227
b.67.2.3	0.575107						c.72.3.1	DS.HG.0.1.185	0.459227
c.56.7.1	0.575107						c.86.1.1	DS.HE.4.14.4	0.459227
c.66.1.5	0.575107						c.86.1.1	DS.HH.2.1.32	0.459227
d.155.1.2	0.575107						a.102.1.6	DS.HE.3.42.5	0.463519
a.130.1.2	0.579399						a.102.1.6	DS.HH.3.54.1	0.463519
d.108.1.8	0.579399						a.149.1.1	DS.HG.2.5.2	0.463519
d.316.1.1	0.579399						a.149.1.1	DS.HH.2.2.28	0.463519
d.67.4.1	0.579399						a.149.1.1	DS.HH.4.4.3	0.463519
a.205.1.1	0.583691						a.149.1.1	DS.HH.5.6.5	0.463519
a.24.16.3	0.583691						b.40.4.2	DS.BN.2.10.24	0.463519
a.43.1.5	0.583691						b.80.1.8	DS.BK.1.3.5	0.463519
c.23.14.3	0.583691						b.80.1.8	DS.BK.3.147.1	0.463519
c.47.1.7	0.583691						b.80.1.8	DS.BK.4.185.1	0.463519
c.52.1.14	0.583691						c.15.1.2	DS.EH.1.1.21	0.463519
a.124.1.2	0.587983						c.24.1.1	DS.HE.1.7.1	0.463519
c.136.1.1	0.587983						c.24.1.1	DS.HE.5.22.2	0.463519
c.18.1.3	0.587983						d.11.1.1	DS.HE.4.14.1	0.463519
c.66.1.19	0.587983						g.39.1.11	DS.BN.2.22.4	0.463519
d.58.47.1	0.587983						a.100.1.9	DS.HG.2.1.19	0.467811
f.8.1.1	0.587983						a.100.1.9	DS.HH.1.1.62	0.467811
a.4.13.3	0.592275						a.102.4.2	DS.EH.2.19.2	0.467811
d.246.1.1	0.592275						a.102.4.2	DS.EH.4.49.2	0.467811
f.4.3.2	0.592275						a.102.4.2	DS.HG.0.1.154	0.467811
g.72.1.1	0.592275						a.102.4.2	DS.HG.5.1.5	0.467811
b.25.1.1	0.596567						a.102.4.2	DS.HH.5.87.1	0.467811
b.67.3.1	0.596567						a.202.1.1	DS.HH.3.33.2	0.467811
d.157.1.8	0.596567						a.202.1.1	DS.HH.4.8.1	0.467811
a.266.1.2	0.600858						a.46.2.1	DS.HH.5.1.9	0.467811
b.54.1.1	0.600858						a.46.2.1	DS.HH.6.53.1	0.467811
c.108.1.20	0.600858						a.6.1.1	DS.EH.0.3.5	0.467811
c.26.2.6	0.600858						a.6.1.1	DS.EH.1.2.12	0.467811
c.77.1.2	0.600858						a.6.1.1	DS.GH.1.3.2	0.467811
d.308.1.1	0.600858						a.92.1.1	DS.HH.4.9.1	0.467811
a.60.5.1	0.60515						b.121.2.3	DS.GE.2.2.24	0.467811
d.290.1.3	0.60515						b.121.2.3	DS.HE.0.7.1	0.467811
a.133.1.1	0.609442						b.49.2.2	DS.BK.2.57.1	0.467811
a.24.3.2	0.609442						b.49.2.2	DS.BN.7.48.1	0.467811
a.29.6.1	0.609442						b.49.2.2	DS.EG.3.13.2	0.467811
b.80.7.1	0.609442						b.49.2.2	DS.GG.3.11.1	0.467811
a.52.1.1	0.613734						b.49.2.2	DS.HH.4.3.14	0.467811
d.129.4.1	0.613734						c.2.1.12	DS.EH.3.40.1	0.467811
d.190.1.1	0.613734						c.2.1.12	DS.EH.3.80.1	0.467811
d.330.1.1	0.613734						c.27.1.1	DS.EG.3.1.2	0.467811
a.159.5.1	0.618026						c.27.1.1	DS.GH.1.2.35	0.467811
a.199.1.1	0.618026						c.27.1.1	DS.HH.1.5.4	0.467811
a.6.1.6	0.618026						c.27.1.1	DS.HH.1.6.5	0.467811
d.58.38.1	0.618026						c.27.1.1	DS.HH.3.15.12	0.467811
d.153.1.2	0.622318						c.52.1.4	DS.EH.2.68.1	0.467811
a.4.5.53	0.626609						c.52.1.4	DS.GG.1.1.4	0.467811
a.60.4.2	0.626609						c.52.1.4	DS.HH.1.2.30	0.467811
b.143.1.1	0.626609						c.55.7.1	DS.BN.4.108.1	0.467811
b.72.3.1	0.626609						c.55.7.1	DS.EH.4.25.3	0.467811
b.86.1.1	0.626609						c.87.1.5	DS.GE.2.1.25	0.467811
c.23.10.7	0.626609						f.1.2.1	DS.HG.3.20.1	0.467811
c.47.1.16	0.626609						f.1.2.1	DS.HH.1.1.84	0.467811
d.218.1.6	0.626609						f.1.2.1	DS.HH.2.5.15	0.467811
d.232.1.1	0.626609						h.4.6.1	DS.HH.3.11.15	0.467811
a.71.1.1	0.630901						a.29.11.1	DS.HH.2.2.6	0.472103
b.85.3.1	0.630901						a.29.11.1	DS.HH.3.13.6	0.472103
d.128.1.4	0.630901						a.30.8.1	DS.GH.2.8.1	0.472103
a.198.1.1	0.635193						a.4.14.1	DS.GH.3.34.1	0.472103
a.48.4.1	0.635193						a.4.14.1	DS.HG.3.14.2	0.472103
c.51.2.1	0.635193						a.4.14.1	DS.HH.5.6.8	0.472103
g.25.1.1	0.635193						b.1.20.1	DS.BN.5.31.1	0.472103
a.211.1.4	0.643777						b.18.1.19	DS.BK.2.3.2	0.472103
b.80.3.1	0.643777						b.77.2.1	DS.EG.0.8.1	0.472103
c.24.1.2	0.643777						c.1.21.1	DS.EH.2.1.54	0.472103
d.71.1.1	0.643777						c.1.21.1	DS.EH.3.2.8	0.472103
b.122.1.3	0.648069						c.1.21.1	DS.EH.5.86.1	0.472103
b.82.2.1	0.648069						c.1.21.1	DS.HE.3.11.7	0.472103
c.26.1.5	0.648069						c.1.21.1	DS.HE.4.1.17	0.472103
d.68.4.1	0.648069						c.1.21.1	DS.HE.6.8.3	0.472103
d.22.1.2	0.652361						c.1.21.1	DS.HH.1.1.41	0.472103
g.46.1.1	0.652361						c.51.5.1	DS.EH.3.1.8	0.472103
a.118.23.1	0.656652						c.51.5.1	DS.GE.1.4.3	0.472103
b.38.1.2	0.656652						c.56.5.6	DS.EH.3.15.3	0.472103
c.7.1.3	0.656652						c.56.5.6	DS.HE.3.79.1	0.472103
b.34.11.2	0.660944						c.56.5.6	DS.HE.4.42.1	0.472103
g.41.15.1	0.665236						c.66.1.13	DS.EG.3.1.8	0.472103
a.24.25.1	0.669528						c.66.1.13	DS.EH.0.1.33	0.472103
b.166.1.1	0.669528						c.66.1.13	DS.EH.2.1.15	0.472103
b.82.1.6	0.669528						c.66.1.13	DS.EH.5.173.1	0.472103
c.108.1.22	0.669528						c.66.1.13	DS.HE.3.12.7	0.472103
d.107.1.1	0.669528						c.66.1.13	DS.HE.7.8.1	0.472103
c.66.1.16	0.67382						c.72.1.2	DS.HE.2.37.2	0.472103
a.119.1.2	0.678112						c.72.1.2	DS.HE.3.141.1	0.472103
a.7.5.1	0.678112						c.72.1.2	DS.HE.4.10.17	0.472103
c.3.1.7	0.678112						c.72.1.2	DS.HG.2.1.16	0.472103
c.8.9.1	0.678112						c.97.1.4	DS.BN.2.1.68	0.472103
d.113.1.3	0.678112						c.97.1.4	DS.GE.3.25.1	0.472103
d.170.1.2	0.678112						c.97.1.4	DS.HG.0.2.10	0.472103
h.1.2.1	0.678112						d.13.1.2	DS.EG.1.22.3	0.472103
h.3.2.1	0.678112						d.13.1.2	DS.EG.1.8.3	0.472103
c.2.1.11	0.682403						d.13.1.2	DS.EG.1.8.7	0.472103
c.66.1.37	0.682403						d.13.1.2	DS.EG.6.19.1	0.472103
c.66.1.51	0.682403						d.13.1.2	DS.EH.3.27.3	0.472103
d.68.3.3	0.682403						d.166.1.4	DS.EG.0.1.30	0.472103
e.37.1.1	0.682403						d.166.1.4	DS.EH.0.1.42	0.472103
g.3.10.1	0.682403						d.89.1.3	DS.GG.2.11.2	0.472103
a.93.1.2	0.686695						g.3.7.1	DS.BN.2.12.21	0.472103
c.116.1.2	0.686695						g.3.7.1	DS.BN.2.26.1	0.472103
c.66.1.52	0.686695						g.3.7.1	DS.BN.2.7.7	0.472103
c.69.1.19	0.686695						g.3.7.1	DS.BN.3.102.1	0.472103
c.72.1.5	0.686695						g.3.7.1	DS.HE.3.2.9	0.472103
d.332.1.1	0.686695						a.115.1.2	DS.HE.3.39.1	0.476395
f.23.14.1	0.686695						a.115.1.2	DS.HG.2.2.2	0.476395
b.146.1.1	0.690987						a.23.3.1	DS.HH.4.11.8	0.476395
d.170.2.1	0.690987						a.79.1.3	DS.GH.0.1.37	0.476395
d.201.1.1	0.690987						a.79.1.3	DS.HH.4.6.11	0.476395
d.5.1.1	0.690987						b.29.1.24	DS.GE.2.36.1	0.476395
f.27.1.1	0.690987						b.29.1.8	DS.BN.2.10.34	0.476395
a.242.1.1	0.695279						b.29.1.8	DS.BN.6.133.1	0.476395
a.3.1.3	0.695279						b.29.1.8	DS.HE.3.150.1	0.476395
c.66.1.36	0.695279						b.34.1.3	DS.GE.1.9.6	0.476395
d.105.1.2	0.695279						b.37.1.1	DS.BN.5.126.1	0.476395
d.113.1.7	0.695279						b.37.1.1	DS.BN.6.107.1	0.476395
b.2.5.7	0.703863						b.68.6.2	DS.BK.1.30.1	0.476395
b.41.1.3	0.703863						b.68.6.2	DS.BN.7.30.1	0.476395
c.30.1.4	0.703863						b.85.5.1	DS.BK.3.6.9	0.476395
d.142.1.6	0.703863						b.85.5.1	DS.EG.3.63.1	0.476395
d.58.51.1	0.703863						c.1.25.1	DS.EG.2.21.3	0.476395
d.82.2.1	0.703863						c.1.25.1	DS.HE.4.3.21	0.476395
d.83.2.1	0.703863						c.1.25.1	DS.HH.2.1.81	0.476395
e.8.1.3	0.703863						c.52.1.12	DS.HG.3.7.6	0.476395
a.4.11.1	0.708155						c.52.1.2	DS.EH.0.2.6	0.476395
c.66.1.3	0.708155						c.52.1.5	DS.GE.3.5.3	0.476395
d.18.1.1	0.708155						c.52.1.5	DS.HE.2.85.1	0.476395
g.41.9.3	0.708155						c.52.1.7	DS.EH.5.103.1	0.476395
b.137.1.1	0.712446						c.52.1.7	DS.HG.0.1.77	0.476395
b.29.1.16	0.712446						c.66.1.12	DS.EH.1.1.79	0.476395
c.31.1.1	0.712446						c.66.1.12	DS.HH.2.1.33	0.476395
c.6.3.2	0.712446						c.66.1.38	DS.BN.2.25.5	0.476395
d.142.1.3	0.712446						c.66.1.38	DS.EG.4.32.1	0.476395
f.28.1.1	0.712446						c.66.1.38	DS.EH.6.51.1	0.476395
f.7.1.1	0.712446						c.66.1.38	DS.GE.2.60.1	0.476395
b.1.16.1	0.716738						c.66.1.38	DS.HE.3.4.27	0.476395
b.1.18.9	0.716738						c.66.1.38	DS.HE.5.129.1	0.476395
d.178.1.1	0.716738						c.66.1.38	DS.HH.2.16.5	0.476395
a.218.1.1	0.72103						c.98.1.1	DS.HE.2.3.10	0.476395
b.1.23.1	0.72103						c.98.1.1	DS.HE.4.3.32	0.476395
b.145.1.1	0.72103						d.103.1.1	DS.HH.2.1.28	0.476395
d.58.4.13	0.72103						d.172.1.1	DS.BK.2.94.1	0.476395
d.92.1.4	0.72103						d.172.1.1	DS.BN.9.25.1	0.476395
a.187.1.1	0.725322						d.277.1.1	DS.BN.3.19.1	0.476395
a.4.1.13	0.725322						d.277.1.1	DS.BN.6.85.1	0.476395
b.122.1.8	0.725322						d.58.26.6	DS.GE.3.78.1	0.476395
c.66.1.2	0.725322						d.58.26.6	DS.GH.1.1.25	0.476395
d.52.6.1	0.725322						d.58.26.6	DS.HE.3.24.4	0.476395
g.16.1.1	0.725322						d.98.1.1	DS.GE.3.84.1	0.476395
d.144.1.5	0.733906						d.98.1.1	DS.HH.6.11.2	0.476395
b.2.4.1	0.738197						e.45.1.1	DS.EG.3.43.1	0.476395
d.78.1.1	0.738197						f.1.3.1	DS.HE.2.32.1	0.476395
d.164.1.1	0.742489						f.1.3.1	DS.HG.0.1.57	0.476395
d.110.1.1	0.746781						f.4.4.2	DS.BK.4.106.1	0.476395
d.230.1.1	0.746781						f.4.4.2	DS.BN.2.5.2	0.476395
d.110.7.1	0.751073						f.4.4.2	DS.BN.2.6.65	0.476395
d.12.1.3	0.751073						f.4.4.2	DS.EG.1.6.12	0.476395
d.142.2.3	0.751073						g.8.1.2	DS.BN.5.45.1	0.476395
d.169.1.6	0.751073						h.1.4.1	DS.HH.1.1.92	0.476395
d.265.1.4	0.751073						a.137.2.1	DS.HH.1.1.10	0.480687
d.314.1.1	0.751073						a.25.2.1	DS.EH.3.31.2	0.480687
g.41.8.4	0.751073						a.254.1.1	DS.HG.0.1.195	0.480687
a.60.8.2	0.755365						a.254.1.1	DS.HH.1.1.49	0.480687
c.66.1.34	0.755365						a.43.1.4	DS.HG.1.1.7	0.480687
d.241.1.1	0.755365						b.121.4.1	DS.BK.8.11.1	0.480687
b.141.1.1	0.759657						b.121.4.1	DS.HE.2.35.2	0.480687
b.38.1.5	0.759657						b.147.1.1	DS.BN.2.2.46	0.480687
c.55.4.2	0.759657						b.147.1.1	DS.HE.4.21.3	0.480687
d.64.1.1	0.759657						b.18.1.16	DS.GE.1.2.7	0.480687
a.90.1.1	0.763948						b.53.1.1	DS.BK.4.82.1	0.480687
c.52.1.30	0.763948						b.53.1.1	DS.EH.5.137.1	0.480687
d.257.1.1	0.763948						c.19.1.3	DS.GE.3.16.1	0.480687
d.58.5.3	0.763948						c.52.1.17	DS.EH.4.86.1	0.480687
f.1.4.1	0.763948						c.52.1.29	DS.EH.1.4.32	0.480687
g.7.1.1	0.763948						c.52.1.29	DS.HH.5.22.2	0.480687
b.2.5.5	0.76824						c.66.1.25	DS.HE.5.144.1	0.480687
e.15.1.1	0.76824						c.66.1.25	DS.HG.1.1.34	0.480687
b.2.5.3	0.772532						c.69.1.22	DS.EH.1.4.2	0.480687
c.47.1.6	0.772532						c.69.1.22	DS.HH.3.14.3	0.480687
c.1.18.2	0.776824						c.7.1.2	DS.BN.2.12.12	0.480687
d.39.1.1	0.776824						c.7.1.2	DS.EH.1.27.1	0.480687
a.238.1.3	0.781116						c.7.1.2	DS.EH.5.23.2	0.480687
b.18.1.4	0.781116						c.7.1.2	DS.GG.1.3.5	0.480687
b.30.2.1	0.781116						c.7.1.2	DS.GH.0.1.117	0.480687
b.69.14.1	0.781116						c.7.1.2	DS.GH.3.12.1	0.480687
b.80.5.1	0.781116						c.7.1.2	DS.HH.5.101.1	0.480687
c.15.1.4	0.781116						d.108.1.9	DS.GH.1.1.55	0.480687
c.51.1.2	0.781116						d.108.1.9	DS.HE.5.2.1	0.480687
d.120.1.2	0.781116						d.108.1.9	DS.HG.4.14.3	0.480687
d.3.1.6	0.781116						d.196.1.1	DS.EH.2.23.3	0.480687
a.160.1.1	0.785408						d.196.1.1	DS.HG.1.3.13	0.480687
a.40.3.1	0.785408						d.204.1.1	DS.BN.2.48.1	0.480687
c.52.1.20	0.785408						d.243.1.1	DS.BN.5.11.1	0.480687
d.198.2.1	0.785408						d.243.1.1	DS.EH.5.45.2	0.480687
d.58.16.1	0.785408						d.92.1.7	DS.EH.2.7.10	0.480687
d.82.4.1	0.785408						d.92.1.7	DS.GH.2.12.1	0.480687
a.4.5.43	0.7897						e.27.1.1	DS.BN.3.3.2	0.480687
c.47.1.14	0.7897						e.34.1.1	DS.HH.4.86.1	0.480687
d.110.4.3	0.7897						g.3.6.2	DS.GE.5.29.1	0.480687
d.129.1.1	0.7897						a.18.1.1	DS.HG.4.38.1	0.484979
d.31.1.1	0.7897						a.206.1.1	DS.HH.3.6.12	0.484979
a.141.1.1	0.793991						a.206.1.1	DS.HH.3.71.1	0.484979
a.60.1.1	0.793991						a.22.1.4	DS.EG.1.2.44	0.484979
c.66.1.32	0.793991						a.25.1.2	DS.HH.4.50.1	0.484979
c.68.1.14	0.793991						a.4.5.51	DS.HH.5.82.1	0.484979
d.209.1.1	0.793991						a.63.1.1	DS.GH.0.1.38	0.484979
b.1.10.1	0.798283						a.64.1.4	DS.HH.3.13.5	0.484979
d.105.1.1	0.798283						a.8.9.1	DS.HH.1.1.190	0.484979
d.79.3.1	0.798283						b.1.18.13	DS.EH.1.3.28	0.484979
a.35.1.7	0.802575						b.110.1.1	DS.BK.2.4.6	0.484979
b.85.7.3	0.802575						b.110.1.1	DS.BN.2.47.2	0.484979
c.55.3.9	0.802575						b.110.1.1	DS.EG.2.14.4	0.484979
d.305.1.1	0.802575						b.121.4.7	DS.GH.1.2.19	0.484979
a.29.5.1	0.806867						b.121.4.7	DS.HE.2.23.6	0.484979
c.108.1.9	0.806867						c.108.1.14	DS.BK.6.59.1	0.484979
c.43.1.3	0.806867						c.108.1.14	DS.EH.5.21.2	0.484979
d.122.1.4	0.806867						c.108.1.14	DS.EH.6.90.1	0.484979
a.166.1.1	0.811159						c.108.1.14	DS.GE.2.2.19	0.484979
a.2.5.1	0.811159						c.108.1.14	DS.HE.3.1.27	0.484979
a.4.5.20	0.811159						c.108.1.14	DS.HG.6.8.1	0.484979
a.118.1.7	0.815451						c.23.13.1	DS.EG.3.49.1	0.484979
a.118.9.1	0.815451						c.23.13.1	DS.EH.3.1.15	0.484979
b.55.1.6	0.815451						c.23.13.1	DS.GH.2.9.4	0.484979
c.10.3.1	0.815451						c.23.13.1	DS.HE.5.34.3	0.484979
c.62.1.2	0.815451						c.52.1.18	DS.BK.4.138.1	0.484979
g.17.1.2	0.815451						c.52.1.18	DS.BK.4.83.1	0.484979
d.20.1.3	0.819742						c.52.1.18	DS.BN.3.10.2	0.484979
d.109.2.1	0.824034						c.52.1.18	DS.EG.1.2.29	0.484979
g.22.1.1	0.824034						c.52.1.18	DS.EG.1.20.1	0.484979
a.4.5.47	0.828326						d.255.1.1	DS.BN.2.3.23	0.484979
d.109.1.2	0.828326						d.255.1.1	DS.HG.0.1.28	0.484979
d.15.1.2	0.828326						d.285.1.1	DS.BN.2.3.35	0.484979
g.27.1.1	0.828326						d.311.1.1	DS.EG.1.2.38	0.484979
g.7.1.3	0.828326						d.311.1.1	DS.HE.3.79.2	0.484979
b.18.1.20	0.832618						d.323.1.1	DS.HH.1.3.38	0.484979
d.23.1.2	0.832618						d.323.1.2	DS.EH.2.1.28	0.484979
a.4.1.18	0.83691						d.323.1.2	DS.GE.1.36.1	0.484979
b.18.1.9	0.83691						d.58.32.3	DS.HG.3.19.2	0.484979
b.60.1.1	0.83691						d.89.1.5	DS.HE.3.20.7	0.484979
c.69.1.23	0.83691						e.8.1.4	DS.HH.2.21.2	0.484979
d.4.1.2	0.83691						f.6.1.1	DS.BK.2.90.1	0.484979
g.23.1.1	0.83691						f.6.1.1	DS.BN.4.1.7	0.484979
a.111.1.2	0.841202						g.13.1.1	DS.HE.2.7.4	0.484979
a.4.5.21	0.841202						a.111.1.1	DS.HG.4.25.2	0.48927
a.5.3.1	0.841202						a.111.1.1	DS.HH.3.7.13	0.48927
b.29.1.6	0.841202						a.182.1.1	DS.HH.7.35.1	0.48927
d.3.1.3	0.841202						a.24.16.2	DS.HH.4.6.1	0.48927
g.44.1.2	0.841202						a.24.5.1	DS.EH.1.1.64	0.48927
a.7.8.2	0.845494						a.24.5.1	DS.EH.1.2.7	0.48927
c.15.1.5	0.845494						a.29.8.2	DS.HH.6.17.2	0.48927
c.45.1.3	0.845494						a.30.6.1	DS.HG.0.1.4	0.48927
c.46.1.1	0.845494						b.1.19.1	DS.BK.3.50.1	0.48927
d.169.1.4	0.845494						b.144.1.1	DS.BN.2.5.24	0.48927
b.11.1.1	0.849785						b.144.1.1	DS.BN.2.5.39	0.48927
b.22.1.1	0.858369						b.144.1.1	DS.HG.1.2.12	0.48927
b.34.14.1	0.858369						b.150.1.1	DS.BN.3.60.1	0.48927
b.69.12.1	0.858369						b.30.5.5	DS.BK.1.11.3	0.48927
c.55.3.10	0.858369						b.30.5.5	DS.BN.4.85.1	0.48927
d.23.1.1	0.858369						b.30.5.5	DS.BN.5.36.1	0.48927
g.16.2.1	0.858369						b.34.1.2	DS.EH.1.10.3	0.48927
g.80.1.1	0.858369						b.34.1.2	DS.HH.2.2.20	0.48927
a.217.1.1	0.862661						c.102.1.1	DS.BN.2.9.9	0.48927
b.1.14.1	0.862661						c.102.1.1	DS.EH.5.115.1	0.48927
a.26.1.1	0.871245						c.116.1.5	DS.BK.3.25.2	0.48927
a.48.2.1	0.871245						c.116.1.5	DS.EH.8.18.1	0.48927
a.65.1.1	0.871245						d.166.1.6	DS.EG.1.2.14	0.48927
b.34.9.3	0.871245						d.166.1.6	DS.HE.0.2.3	0.48927
c.56.5.5	0.871245						d.17.1.4	DS.BN.2.5.47	0.48927
c.68.1.15	0.871245						d.195.1.1	DS.BN.3.5.3	0.48927
g.27.1.2	0.871245						d.3.1.10	DS.BN.3.3.6	0.48927
a.14.1.1	0.875536						d.3.1.10	DS.EH.3.24.3	0.48927
c.68.1.10	0.875536						d.3.1.10	DS.HE.4.55.1	0.48927
d.17.1.2	0.875536						d.4.1.1	DS.EH.2.1.17	0.48927
d.170.1.1	0.875536						d.4.1.1	DS.EH.2.7.9	0.48927
d.3.1.7	0.875536						d.79.5.1	DS.BK.2.3.14	0.48927
a.123.1.1	0.879828						d.79.5.1	DS.HE.3.32.1	0.48927
a.20.1.2	0.879828						d.79.5.1	DS.HG.3.1.11	0.48927
a.42.1.1	0.879828						f.9.1.1	DS.BN.3.48.1	0.48927
a.91.1.1	0.879828						f.9.1.1	DS.EH.2.1.76	0.48927
b.1.18.1	0.879828						f.9.1.1	DS.HE.2.33.4	0.48927
g.39.1.2	0.879828						a.149.1.2	DS.GG.2.1.8	0.493562
b.8.1.1	0.88412						a.149.1.2	DS.HG.4.49.1	0.493562
d.15.1.4	0.88412						a.149.1.2	DS.HH.5.11.6	0.493562
d.151.1.2	0.88412						a.150.1.1	DS.HH.3.26.2	0.493562
g.44.1.3	0.88412						b.109.1.1	DS.BK.8.5.1	0.493562
a.118.7.1	0.888412						b.109.1.1	DS.BK.9.20.1	0.493562
d.10.1.3	0.888412						b.109.1.1	DS.BK.9.4.1	0.493562
d.109.1.1	0.892704						b.109.1.1	DS.BN.2.52.2	0.493562
d.76.1.1	0.892704						b.121.2.2	DS.BK.3.43.1	0.493562
a.26.1.3	0.896996						b.121.2.2	DS.BK.3.45.2	0.493562
d.15.1.5	0.901288						b.121.2.2	DS.BN.3.31.2	0.493562
a.238.1.2	0.905579						b.121.2.2	DS.HE.1.3.13	0.493562
b.23.1.1	0.905579						b.29.1.17	DS.EG.1.37.1	0.493562
c.10.2.6	0.905579						b.29.1.17	DS.GE.3.12.2	0.493562
c.55.3.12	0.905579						b.61.2.1	DS.BN.2.6.57	0.493562
d.129.3.2	0.905579						b.82.3.3	DS.BK.3.4.5	0.493562
d.83.1.1	0.905579						b.98.1.1	DS.BK.2.3.4	0.493562
b.12.1.3	0.909871						b.98.1.1	DS.BN.6.7.3	0.493562
d.15.2.2	0.909871						b.98.1.1	DS.GE.11.1.1	0.493562
d.3.1.1	0.909871						b.98.1.1	DS.GE.2.3.6	0.493562
d.88.1.1	0.909871						c.1.31.1	DS.EH.1.43.1	0.493562
b.34.9.2	0.914163						c.1.31.1	DS.GE.1.2.10	0.493562
b.50.1.1	0.914163						c.23.1.7	DS.HE.2.2.9	0.493562
c.60.1.2	0.918455						c.23.3.1	DS.EH.3.22.5	0.493562
g.18.1.1	0.918455						c.66.1.48	DS.HE.4.3.9	0.493562
d.58.34.1	0.922747						d.294.1.2	DS.HE.5.37.4	0.493562
a.118.1.22	0.927039						d.296.1.2	DS.BK.4.179.1	0.493562
a.159.2.1	0.927039						d.296.1.2	DS.HE.5.119.1	0.493562
a.207.1.1	0.927039						d.319.1.1	DS.EG.1.3.5	0.493562
a.160.1.2	0.93133						d.319.1.1	DS.HH.3.2.13	0.493562
a.4.5.31	0.93133						d.94.1.1	DS.BN.2.14.1	0.493562
a.7.1.1	0.93133						d.94.1.1	DS.EH.3.16.3	0.493562
g.45.1.1	0.93133						d.94.1.1	DS.HE.5.164.1	0.493562
b.1.6.1	0.935622						d.94.1.1	DS.HE.6.41.1	0.493562
b.34.10.1	0.935622						f.6.1.2	DS.BK.2.15.1	0.493562
g.49.1.1	0.935622						f.6.1.2	DS.BN.4.3.3	0.493562
b.34.13.2	0.939914						a.239.1.1	DS.BN.5.154.1	0.497854
a.118.1.23	0.944206						b.138.1.1	DS.HE.3.3.5	0.497854
b.1.18.10	0.944206						b.154.1.1	DS.BN.3.22.4	0.497854
b.1.18.11	0.944206						b.40.11.1	DS.EH.0.1.53	0.497854
d.93.1.1	0.944206						b.48.1.1	DS.BK.5.27.1	0.497854
c.13.1.1	0.948498						b.48.1.1	DS.GE.3.10.1	0.497854
c.45.1.2	0.948498						b.48.1.1	DS.HE.2.25.1	0.497854
g.3.11.1	0.948498						c.1.19.2	DS.HE.3.28.2	0.497854
a.238.1.1	0.95279						c.1.21.2	DS.EH.4.16.3	0.497854
a.5.2.1	0.95279						c.1.21.2	DS.HE.4.157.1	0.497854
d.189.1.1	0.95279						c.1.21.2	DS.HG.3.3.7	0.497854
a.40.1.1	0.957082						c.23.10.5	DS.GE.3.3.1	0.497854
a.60.1.2	0.957082						c.23.10.5	DS.HE.4.59.2	0.497854
a.38.1.1	0.965665						c.23.10.5	DS.HG.1.1.47	0.497854
b.118.1.1	0.965665						c.55.3.3	DS.BK.3.40.3	0.497854
h.1.3.1	0.965665						c.55.3.3	DS.BK.4.152.1	0.497854
d.42.1.1	0.969957						c.55.3.3	DS.HE.1.13.1	0.497854
c.66.1.6	0.974249						c.55.3.3	DS.HE.4.65.3	0.497854
d.20.1.1	0.974249						d.264.1.3	DS.BK.1.2.8	0.497854
a.118.1.14	0.978541						d.264.1.3	DS.BN.2.38.1	0.497854
a.69.2.1	0.978541						d.264.1.3	DS.BN.6.57.1	0.497854
b.6.1.3	0.978541						d.80.1.6	DS.EG.2.4.6	0.497854
c.10.1.3	0.978541						d.80.1.6	DS.HG.3.8.1	0.497854
c.10.1.1	0.982833						g.2.3.1	DS.HH.5.9.1	0.497854
c.37.1.9	0.982833						a.25.4.2	DS.HH.2.1.133	0.502146
b.55.1.1	0.987124						b.161.1.1	DS.HE.3.95.1	0.502146
c.10.2.7	0.987124						b.68.3.1	DS.BN.2.40.1	0.502146
d.15.1.1	0.987124						b.68.3.1	DS.BN.6.151.1	0.502146
a.118.1.1	0.991416						b.68.3.1	DS.EG.2.1.35	0.502146
g.44.1.1	0.995708						b.68.3.1	DS.EH.0.2.12	0.502146
							b.70.1.1	DS.BN.4.9.1	0.502146
							b.70.1.1	DS.BN.6.143.1	0.502146
							c.1.8.4	DS.BK.3.178.1	0.502146
							c.1.8.4	DS.EH.1.13.1	0.502146
							c.1.8.4	DS.EH.5.188.1	0.502146
							c.1.8.4	DS.GH.3.19.2	0.502146
							c.1.8.4	DS.HE.4.54.1	0.502146
							c.67.1.8	DS.HH.2.9.7	0.502146
							d.17.4.4	DS.HE.2.4.11	0.502146
							d.17.4.4	DS.HH.3.26.3	0.502146
							d.17.4.4	DS.HH.3.5.8	0.502146
							d.58.39.1	DS.HH.4.51.2	0.502146
							a.118.21.1	DS.HH.2.5.2	0.506438
							a.130.1.4	DS.HH.4.78.1	0.506438
							a.152.1.4	DS.HH.2.1.100	0.506438
							a.243.1.1	DS.GG.2.4.4	0.506438
							a.73.1.1	DS.HH.5.105.1	0.506438
							a.8.3.3	DS.HH.5.23.1	0.506438
							c.23.1.3	DS.HE.2.6.6	0.506438
							c.51.3.1	DS.EG.2.1.40	0.506438
							c.51.3.1	DS.GH.2.1.29	0.506438
							c.55.3.11	DS.GE.3.32.2	0.506438
							c.55.3.11	DS.HG.0.1.43	0.506438
							c.55.3.11	DS.HG.2.1.20	0.506438
							c.6.2.2	DS.EG.1.57.1	0.506438
							d.182.1.1	DS.BN.8.4.1	0.506438
							d.182.1.1	DS.EH.4.152.1	0.506438
							d.92.1.6	DS.EH.3.41.1	0.506438
							e.62.1.2	DS.BN.2.3.38	0.506438
							e.62.1.2	DS.BN.2.7.6	0.506438
							e.62.1.2	DS.EG.1.4.7	0.506438
							a.2.20.1	DS.HH.1.1.11	0.51073
							a.220.1.1	DS.HH.3.27.3	0.51073
							a.220.1.1	DS.HH.5.14.3	0.51073
							b.1.18.14	DS.BN.2.2.68	0.51073
							b.1.18.14	DS.EH.2.9.4	0.51073
							b.34.4.4	DS.GE.5.37.1	0.51073
							c.1.10.7	DS.EH.4.89.1	0.51073
							c.1.10.7	DS.HE.1.20.1	0.51073
							c.1.8.3	DS.BK.2.53.1	0.51073
							c.1.8.3	DS.BK.9.17.1	0.51073
							c.1.8.3	DS.EG.4.12.1	0.51073
							c.1.8.3	DS.EH.5.75.1	0.51073
							c.1.8.3	DS.GE.3.89.1	0.51073
							c.1.8.3	DS.HE.4.1.6	0.51073
							c.1.8.3	DS.HE.4.7.4	0.51073
							c.1.8.3	DS.HE.4.74.1	0.51073
							c.1.8.3	DS.HH.9.10.1	0.51073
							h.1.17.1	DS.BN.2.3.32	0.51073
							h.1.17.1	DS.EG.0.14.1	0.51073
							c.47.1.15	DS.EH.3.148.1	0.515021
							c.55.5.2	DS.EH.4.166.1	0.515021
							c.55.5.2	DS.HE.5.15.5	0.515021
							c.92.2.3	DS.EH.2.26.3	0.515021
							c.92.2.3	DS.HE.3.57.3	0.515021
							d.17.4.1	DS.BN.2.6.5	0.515021
							d.2.1.3	DS.BN.5.60.1	0.515021
							d.2.1.3	DS.HG.2.1.43	0.515021
							d.231.1.1	DS.GG.2.6.6	0.515021
							d.3.1.15	DS.GE.0.4.3	0.515021
							d.3.1.15	DS.GE.2.2.12	0.515021
							d.58.31.2	DS.EG.0.15.1	0.515021
							d.58.31.2	DS.EG.2.6.2	0.515021
							f.30.1.1	DS.GH.0.1.60	0.515021
							g.41.5.2	DS.BN.2.1.23	0.515021
							g.77.1.1	DS.BN.3.14.1	0.515021
							g.77.1.1	DS.HE.2.4.1	0.515021
							b.29.1.20	DS.BK.2.23.1	0.519313
							b.42.5.2	DS.BN.2.8.15	0.519313
							b.42.5.2	DS.BN.2.8.5	0.519313
							c.23.5.6	DS.GH.1.1.21	0.519313
							c.23.5.6	DS.HE.2.9.5	0.519313
							c.23.5.6	DS.HE.3.13.7	0.519313
							c.23.5.6	DS.HH.1.1.184	0.519313
							c.47.1.17	DS.BN.2.1.31	0.519313
							c.47.1.17	DS.HE.5.25.1	0.519313
							c.92.1.2	DS.EH.2.70.1	0.519313
							c.92.1.2	DS.GE.2.1.12	0.519313
							c.92.1.2	DS.HE.4.8.7	0.519313
							d.159.1.9	DS.EH.1.12.9	0.519313
							d.58.10.2	DS.EH.1.1.77	0.519313
							g.17.1.5	DS.BK.2.1.24	0.519313
							g.17.1.5	DS.GG.1.1.12	0.519313
							a.1.1.3	DS.HH.5.4.8	0.523605
							a.1.1.3	DS.HH.6.64.1	0.523605
							a.120.1.1	DS.HH.1.3.12	0.523605
							a.248.1.1	DS.EH.4.164.1	0.523605
							a.248.1.1	DS.HH.2.7.2	0.523605
							a.4.5.12	DS.HE.5.115.1	0.523605
							b.1.13.1	DS.BN.2.32.1	0.523605
							b.3.7.1	DS.HE.1.4.2	0.523605
							d.129.10.1	DS.HE.4.5.24	0.523605
							g.41.7.1	DS.EH.0.1.11	0.523605
							a.4.1.16	DS.HE.2.46.2	0.527897
							a.4.1.16	DS.HH.1.1.45	0.527897
							a.4.1.16	DS.HH.5.2.4	0.527897
							a.60.15.1	DS.HH.2.1.43	0.527897
							a.60.15.1	DS.HH.2.5.10	0.527897
							b.34.4.3	DS.BK.2.12.2	0.527897
							b.34.4.3	DS.EG.1.11.1	0.527897
							c.1.29.1	DS.BK.2.13.3	0.527897
							c.1.29.1	DS.EH.2.1.45	0.527897
							c.1.29.1	DS.EH.3.24.2	0.527897
							c.1.29.1	DS.HE.4.14.7	0.527897
							c.148.1.1	DS.GH.2.3.31	0.527897
							c.148.1.1	DS.HE.3.139.1	0.527897
							c.55.3.4	DS.GH.2.3.10	0.527897
							c.55.3.4	DS.GH.3.14.1	0.527897
							c.55.3.4	DS.HH.4.17.2	0.527897
							c.96.1.1	DS.EH.1.4.16	0.527897
							c.96.1.1	DS.HE.4.189.1	0.527897
							c.96.1.1	DS.HG.4.4.3	0.527897
							c.96.1.1	DS.HG.5.8.1	0.527897
							d.14.1.12	DS.EG.2.21.4	0.527897
							d.14.1.12	DS.HH.2.1.112	0.527897
							d.18.1.2	DS.BK.2.43.1	0.527897
							d.18.1.2	DS.EG.1.2.15	0.527897
							d.290.1.1	DS.EG.0.11.3	0.527897
							d.317.1.1	DS.EH.2.1.11	0.527897
							d.58.27.1	DS.GE.1.32.2	0.527897
							d.58.27.1	DS.HE.1.2.2	0.527897
							a.138.1.1	DS.EG.1.25.1	0.532189
							a.138.1.1	DS.GE.4.32.1	0.532189
							a.138.1.1	DS.HH.1.3.35	0.532189
							a.34.1.1	DS.HH.4.1.24	0.532189
							b.1.9.1	DS.BK.4.105.1	0.532189
							b.40.4.7	DS.BK.5.44.1	0.532189
							b.40.4.7	DS.BN.8.14.1	0.532189
							b.40.4.7	DS.EG.2.11.3	0.532189
							b.40.4.7	DS.GE.3.14.1	0.532189
							b.40.4.7	DS.HH.1.2.34	0.532189
							b.77.1.1	DS.BK.3.1.7	0.532189
							c.1.8.12	DS.EG.1.2.37	0.532189
							c.1.8.12	DS.GH.4.26.1	0.532189
							c.1.8.12	DS.HE.3.47.1	0.532189
							d.110.5.1	DS.EG.0.16.1	0.532189
							d.110.5.1	DS.EH.3.113.1	0.532189
							d.110.5.1	DS.GE.0.6.2	0.532189
							d.17.4.12	DS.BN.2.5.21	0.532189
							d.58.58.1	DS.EH.3.1.5	0.532189
							g.47.1.1	DS.BN.2.16.1	0.532189
							a.64.1.3	DS.HG.0.1.156	0.536481
							b.34.16.1	DS.BN.2.3.8	0.536481
							c.39.1.1	DS.EH.17.1.1	0.536481
							c.39.1.1	DS.HH.6.60.1	0.536481
							c.55.3.7	DS.EH.2.1.43	0.536481
							d.3.1.14	DS.EH.3.83.1	0.536481
							d.3.1.14	DS.GH.2.4.8	0.536481
							d.3.1.14	DS.HE.2.25.3	0.536481
							d.81.3.1	DS.HH.2.19.3	0.536481
							d.81.3.1	DS.HH.2.3.18	0.536481
							e.26.1.1	DS.EH.3.6.3	0.536481
							e.26.1.1	DS.GH.1.3.21	0.536481
							f.31.1.1	DS.EG.0.11.1	0.536481
							f.31.1.1	DS.GH.1.3.10	0.536481
							a.156.1.3	DS.HH.5.59.1	0.540773
							a.4.5.49	DS.HE.3.4.10	0.540773
							b.34.12.1	DS.EG.1.24.3	0.540773
							b.35.2.1	DS.BN.2.6.14	0.540773
							b.35.2.1	DS.BN.4.21.2	0.540773
							b.84.2.2	DS.BK.2.10.1	0.540773
							c.66.1.50	DS.HE.3.7.13	0.540773
							c.68.1.16	DS.EG.2.12.4	0.540773
							d.65.1.3	DS.BN.2.101.1	0.540773
							d.65.1.3	DS.HE.3.122.1	0.540773
							b.18.1.3	DS.BK.4.110.1	0.545064
							b.18.1.3	DS.BN.2.27.6	0.545064
							d.107.1.3	DS.BN.8.9.1	0.545064
							d.107.1.3	DS.EG.1.1.21	0.545064
							d.156.1.2	DS.BN.2.36.1	0.545064
							d.156.1.2	DS.HH.2.5.8	0.545064
							d.296.1.1	DS.BN.8.42.1	0.545064
							b.158.1.1	DS.BK.5.84.1	0.549356
							b.158.1.1	DS.EG.1.4.4	0.549356
							c.1.15.7	DS.EG.0.1.46	0.549356
							c.1.15.7	DS.HE.3.2.12	0.549356
							c.1.15.7	DS.HE.5.17.2	0.549356
							c.1.15.7	DS.HE.5.29.1	0.549356
							c.23.5.7	DS.GH.2.24.1	0.549356
							c.23.5.7	DS.HE.3.34.4	0.549356
							c.23.5.7	DS.HE.3.5.9	0.549356
							d.159.1.8	DS.EH.1.6.16	0.549356
							d.4.1.3	DS.HE.4.78.2	0.549356
							d.58.18.11	DS.HE.3.1.10	0.549356
							e.61.1.1	DS.BN.2.55.1	0.549356
							f.4.1.2	DS.BN.2.2.63	0.549356
							a.4.5.48	DS.BN.4.78.1	0.553648
							a.4.5.48	DS.HE.5.11.3	0.553648
							a.4.5.48	DS.HH.6.21.2	0.553648
							b.157.1.1	DS.EH.4.49.1	0.553648
							c.23.5.1	DS.GH.3.35.1	0.553648
							c.23.5.1	DS.HE.4.10.19	0.553648
							c.23.5.1	DS.HG.1.1.76	0.553648
							c.48.1.3	DS.BK.1.4.8	0.553648
							c.48.1.3	DS.EH.3.36.3	0.553648
							d.58.24.1	DS.EH.3.10.1	0.553648
							d.58.24.1	DS.HE.3.14.2	0.553648
							d.75.1.1	DS.EH.2.5.2	0.553648
							d.166.1.1	DS.BK.3.44.1	0.55794
							d.166.1.1	DS.BK.3.6.1	0.55794
							d.166.1.1	DS.HE.3.107.1	0.55794
							b.100.1.1	DS.GH.1.3.12	0.562232
							b.94.1.1	DS.BK.1.7.3	0.562232
							c.1.8.8	DS.EH.3.20.2	0.562232
							c.133.1.1	DS.HE.3.16.3	0.562232
							c.36.1.12	DS.EG.3.6.2	0.562232
							c.64.1.1	DS.EH.1.1.54	0.562232
							c.64.1.1	DS.HE.3.19.2	0.562232
							c.64.1.1	DS.HG.3.2.3	0.562232
							c.64.1.1	DS.HH.2.7.3	0.562232
							c.69.1.31	DS.GE.4.9.1	0.562232
							c.69.1.31	DS.HE.3.3.10	0.562232
							d.17.6.1	DS.BN.3.100.1	0.562232
							d.17.6.1	DS.BN.5.99.1	0.562232
							d.17.6.1	DS.GH.1.1.45	0.562232
							d.32.1.5	DS.GG.1.1.14	0.562232
							a.4.5.9	DS.EH.2.7.1	0.566524
							c.119.1.1	DS.EH.3.79.1	0.566524
							c.119.1.1	DS.EH.5.175.1	0.566524
							c.119.1.1	DS.GH.3.27.1	0.566524
							c.119.1.1	DS.HE.3.4.26	0.566524
							c.119.1.1	DS.HE.3.65.2	0.566524
							c.119.1.1	DS.HE.5.112.1	0.566524
							c.119.1.1	DS.HE.5.27.2	0.566524
							c.44.2.1	DS.EG.1.2.4	0.566524
							c.44.2.1	DS.HE.4.9.4	0.566524
							c.44.2.1	DS.HH.2.14.4	0.566524
							d.242.1.1	DS.HH.2.6.17	0.566524
							d.58.22.1	DS.HH.3.7.3	0.566524
							d.86.1.2	DS.EH.3.81.1	0.566524
							d.86.1.2	DS.EH.5.16.4	0.566524
							d.86.1.2	DS.HE.5.1.7	0.566524
							d.86.1.2	DS.HH.6.56.1	0.566524
							e.62.1.1	DS.BN.5.77.1	0.566524
							e.62.1.1	DS.BN.6.68.1	0.566524
							e.62.1.1	DS.EG.1.1.29	0.566524
							e.62.1.1	DS.HE.3.18.6	0.566524
							a.7.16.1	DS.HH.5.13.2	0.570815
							b.1.11.1	DS.BK.4.1.11	0.570815
							b.1.11.1	DS.BK.5.127.1	0.570815
							b.2.3.2	DS.BN.6.20.2	0.570815
							b.80.1.11	DS.BK.3.53.1	0.570815
							b.80.1.11	DS.BK.3.6.8	0.570815
							b.80.1.11	DS.BK.5.28.2	0.570815
							b.80.1.11	DS.BN.7.58.1	0.570815
							b.81.3.1	DS.BK.4.17.1	0.570815
							b.81.3.1	DS.BK.4.17.2	0.570815
							b.81.3.1	DS.BK.4.201.1	0.570815
							b.81.3.1	DS.BK.5.28.1	0.570815
							b.81.3.1	DS.BK.5.40.1	0.570815
							d.58.4.6	DS.HE.5.76.1	0.570815
							g.3.1.1	DS.BN.4.36.1	0.570815
							g.3.1.1	DS.GE.1.24.1	0.570815
							b.16.1.1	DS.GE.0.4.2	0.575107
							b.2.2.3	DS.EG.1.32.1	0.575107
							b.2.2.3	DS.HE.3.55.3	0.575107
							b.67.2.3	DS.BK.3.31.1	0.575107
							b.67.2.3	DS.BN.6.9.1	0.575107
							b.67.2.3	DS.BN.6.9.2	0.575107
							b.67.2.3	DS.GE.1.6.7	0.575107
							c.56.7.1	DS.EG.3.32.1	0.575107
							c.66.1.5	DS.BN.9.20.1	0.575107
							c.66.1.5	DS.EG.2.4.8	0.575107
							c.66.1.5	DS.HE.2.9.10	0.575107
							c.66.1.5	DS.HE.4.3.7	0.575107
							d.155.1.2	DS.BN.6.94.1	0.575107
							a.130.1.2	DS.HG.2.5.6	0.579399
							a.130.1.2	DS.HH.1.1.47	0.579399
							a.130.1.2	DS.HH.1.1.59	0.579399
							a.130.1.2	DS.HH.2.9.3	0.579399
							d.108.1.8	DS.GH.1.1.52	0.579399
							d.108.1.8	DS.GH.2.5.6	0.579399
							d.108.1.8	DS.HE.6.67.1	0.579399
							d.316.1.1	DS.BN.2.3.16	0.579399
							d.316.1.1	DS.EH.4.10.2	0.579399
							d.316.1.1	DS.HE.5.35.2	0.579399
							d.67.4.1	DS.HE.3.5.2	0.579399
							d.67.4.1	DS.HE.3.91.1	0.579399
							a.205.1.1	DS.HH.3.19.3	0.583691
							a.24.16.3	DS.HH.2.13.1	0.583691
							a.43.1.5	DS.BN.2.14.8	0.583691
							c.23.14.3	DS.GG.2.1.2	0.583691
							c.23.14.3	DS.HE.4.2.17	0.583691
							c.23.14.3	DS.HG.2.1.31	0.583691
							c.23.14.3	DS.HG.2.4.1	0.583691
							c.47.1.7	DS.EH.5.147.1	0.583691
							c.47.1.7	DS.HG.0.1.109	0.583691
							c.52.1.14	DS.EH.3.19.1	0.583691
							c.52.1.14	DS.HE.1.3.2	0.583691
							c.52.1.14	DS.HG.3.2.1	0.583691
							a.124.1.2	DS.HH.1.6.2	0.587983
							a.124.1.2	DS.HH.3.11.21	0.587983
							a.124.1.2	DS.HH.6.5.2	0.587983
							c.136.1.1	DS.EH.5.91.1	0.587983
							c.18.1.3	DS.EH.1.33.1	0.587983
							c.18.1.3	DS.HH.1.1.130	0.587983
							c.66.1.19	DS.EG.2.16.6	0.587983
							c.66.1.19	DS.EH.4.25.2	0.587983
							c.66.1.19	DS.GH.1.3.23	0.587983
							c.66.1.19	DS.GH.3.4.3	0.587983
							c.66.1.19	DS.HE.3.46.1	0.587983
							c.66.1.19	DS.HE.4.247.1	0.587983
							d.58.47.1	DS.EH.3.25.3	0.587983
							f.8.1.1	DS.BK.3.94.1	0.587983
							f.8.1.1	DS.HE.3.23.2	0.587983
							a.4.13.3	DS.GH.2.1.19	0.592275
							a.4.13.3	DS.HH.4.35.2	0.592275
							d.246.1.1	DS.EG.3.47.1	0.592275
							d.246.1.1	DS.GE.1.18.1	0.592275
							f.4.3.2	DS.BN.2.17.8	0.592275
							f.4.3.2	DS.BN.2.40.2	0.592275
							g.72.1.1	DS.BN.2.61.1	0.592275
							b.25.1.1	DS.BN.5.1.5	0.596567
							b.67.3.1	DS.BK.3.43.2	0.596567
							b.67.3.1	DS.BN.2.13.6	0.596567
							b.67.3.1	DS.BN.5.46.2	0.596567
							d.157.1.8	DS.GE.2.9.3	0.596567
							a.266.1.2	DS.HH.3.8.11	0.600858
							b.54.1.1	DS.HH.1.3.3	0.600858
							c.108.1.20	DS.EH.1.12.6	0.600858
							c.108.1.20	DS.HE.3.13.9	0.600858
							c.108.1.20	DS.HG.4.42.1	0.600858
							c.108.1.20	DS.HH.5.1.11	0.600858
							c.26.2.6	DS.HE.2.21.3	0.600858
							c.26.2.6	DS.HH.3.8.7	0.600858
							c.77.1.2	DS.GG.1.2.18	0.600858
							c.77.1.2	DS.GH.1.5.3	0.600858
							c.77.1.2	DS.HG.1.1.56	0.600858
							d.308.1.1	DS.HE.7.60.1	0.600858
							a.60.5.1	DS.GH.5.15.1	0.60515
							a.60.5.1	DS.HH.4.16.5	0.60515
							d.290.1.3	DS.BK.3.49.2	0.60515
							d.290.1.3	DS.BN.2.10.16	0.60515
							d.290.1.3	DS.EH.5.154.1	0.60515
							d.290.1.3	DS.HE.4.217.1	0.60515
							a.133.1.1	DS.BK.4.1.7	0.609442
							a.24.3.2	DS.HH.1.1.24	0.609442
							a.29.6.1	DS.HG.2.3.8	0.609442
							a.29.6.1	DS.HH.3.56.1	0.609442
							b.80.7.1	DS.BK.6.3.2	0.609442
							b.80.7.1	DS.EG.3.52.1	0.609442
							a.52.1.1	DS.HH.3.50.1	0.613734
							d.129.4.1	DS.HE.2.7.5	0.613734
							d.190.1.1	DS.BN.2.1.55	0.613734
							d.190.1.1	DS.BN.2.7.13	0.613734
							d.330.1.1	DS.EH.1.2.36	0.613734
							a.159.5.1	DS.GH.2.3.13	0.618026
							a.199.1.1	DS.HG.3.27.1	0.618026
							a.6.1.6	DS.GH.0.1.71	0.618026
							d.58.38.1	DS.BN.2.21.5	0.618026
							d.58.38.1	DS.EH.2.76.1	0.618026
							d.58.38.1	DS.EH.3.1.13	0.618026
							d.58.38.1	DS.HE.2.1.10	0.618026
							d.58.38.1	DS.HE.5.10.1	0.618026
							d.153.1.2	DS.EH.3.1.24	0.622318
							a.4.5.53	DS.EH.1.1.41	0.626609
							a.60.4.2	DS.HH.5.49.1	0.626609
							b.143.1.1	DS.GG.2.3.3	0.626609
							b.143.1.1	DS.GH.0.1.99	0.626609
							b.72.3.1	DS.BN.2.9.6	0.626609
							b.86.1.1	DS.GE.5.15.1	0.626609
							c.23.10.7	DS.BN.6.55.1	0.626609
							c.23.10.7	DS.GH.3.9.5	0.626609
							c.23.10.7	DS.HG.0.1.73	0.626609
							c.47.1.16	DS.HE.4.24.1	0.626609
							d.218.1.6	DS.BN.4.14.1	0.626609
							d.232.1.1	DS.BN.4.17.1	0.626609
							d.232.1.1	DS.HG.1.6.5	0.626609
							a.71.1.1	DS.GH.2.1.9	0.630901
							a.71.1.1	DS.HH.3.9.11	0.630901
							b.85.3.1	DS.BK.4.9.1	0.630901
							b.85.3.1	DS.EG.4.38.1	0.630901
							b.85.3.1	DS.GE.2.32.1	0.630901
							d.128.1.4	DS.BN.5.145.1	0.630901
							d.128.1.4	DS.EH.2.7.8	0.630901
							a.198.1.1	DS.HG.1.1.19	0.635193
							a.198.1.1	DS.HH.2.1.126	0.635193
							a.48.4.1	DS.GH.2.4.4	0.635193
							a.48.4.1	DS.HG.2.2.3	0.635193
							c.51.2.1	DS.EG.2.14.1	0.635193
							c.51.2.1	DS.GH.2.1.24	0.635193
							g.25.1.1	DS.EH.3.13.4	0.635193
							g.25.1.1	DS.HE.3.58.3	0.635193
							a.211.1.4	DS.HG.2.1.39	0.643777
							b.80.3.1	DS.BK.2.4.11	0.643777
							b.80.3.1	DS.BN.2.17.5	0.643777
							c.24.1.2	DS.EH.1.3.29	0.643777
							c.24.1.2	DS.GH.1.11.1	0.643777
							c.24.1.2	DS.HG.1.3.16	0.643777
							d.71.1.1	DS.GE.0.1.11	0.643777
							b.122.1.3	DS.BN.8.41.1	0.648069
							b.122.1.3	DS.HH.12.8.1	0.648069
							b.82.2.1	DS.BN.2.1.13	0.648069
							b.82.2.1	DS.GG.2.1.13	0.648069
							c.26.1.5	DS.EH.5.116.1	0.648069
							c.26.1.5	DS.GH.3.7.7	0.648069
							d.68.4.1	DS.BN.2.2.86	0.648069
							d.68.4.1	DS.HE.1.1.4	0.648069
							d.68.4.1	DS.HE.1.5.2	0.648069
							d.22.1.2	DS.BN.2.3.48	0.652361
							g.46.1.1	DS.BN.4.54.1	0.652361
							a.118.23.1	DS.HG.0.1.25	0.656652
							b.38.1.2	DS.BN.3.1.21	0.656652
							c.7.1.3	DS.HE.2.11.12	0.656652
							c.7.1.3	DS.HE.6.61.1	0.656652
							c.7.1.3	DS.HH.4.72.1	0.656652
							b.34.11.2	DS.BK.4.46.2	0.660944
							g.41.15.1	DS.BN.6.3.2	0.665236
							a.24.25.1	DS.HH.2.6.20	0.669528
							b.166.1.1	DS.BN.5.74.1	0.669528
							b.82.1.6	DS.BK.4.93.1	0.669528
							b.82.1.6	DS.BK.5.9.3	0.669528
							b.82.1.6	DS.GE.0.1.22	0.669528
							b.82.1.6	DS.HE.3.10.5	0.669528
							c.108.1.22	DS.EH.1.7.7	0.669528
							c.108.1.22	DS.EH.2.1.63	0.669528
							c.108.1.22	DS.EH.4.13.3	0.669528
							c.108.1.22	DS.HE.3.34.3	0.669528
							d.107.1.1	DS.EG.2.9.6	0.669528
							d.107.1.1	DS.EH.2.3.8	0.669528
							c.66.1.16	DS.EH.2.11.11	0.67382
							c.66.1.16	DS.HE.4.213.1	0.67382
							a.119.1.2	DS.EG.1.6.14	0.678112
							a.119.1.2	DS.GH.2.16.2	0.678112
							a.119.1.2	DS.HH.2.1.17	0.678112
							a.119.1.2	DS.HH.7.5.2	0.678112
							a.7.5.1	DS.HH.5.17.3	0.678112
							c.3.1.7	DS.BK.1.32.1	0.678112
							c.3.1.7	DS.BN.2.2.40	0.678112
							c.3.1.7	DS.HE.4.2.21	0.678112
							c.8.9.1	DS.GH.3.11.1	0.678112
							d.113.1.3	DS.HH.4.75.1	0.678112
							d.170.1.2	DS.EH.0.3.2	0.678112
							h.1.2.1	DS.HH.1.1.22	0.678112
							h.3.2.1	DS.HG.0.2.11	0.678112
							c.2.1.11	DS.EH.3.42.2	0.682403
							c.2.1.11	DS.GE.2.7.2	0.682403
							c.66.1.37	DS.EH.5.3.6	0.682403
							c.66.1.37	DS.HE.3.54.5	0.682403
							c.66.1.37	DS.HH.3.2.29	0.682403
							c.66.1.37	DS.HH.3.39.1	0.682403
							c.66.1.51	DS.BN.2.28.6	0.682403
							c.66.1.51	DS.EG.0.4.7	0.682403
							c.66.1.51	DS.EH.0.2.19	0.682403
							c.66.1.51	DS.EH.5.2.8	0.682403
							c.66.1.51	DS.GE.3.7.3	0.682403
							c.66.1.51	DS.GE.4.31.1	0.682403
							c.66.1.51	DS.HE.2.29.3	0.682403
							c.66.1.51	DS.HE.5.126.1	0.682403
							c.66.1.51	DS.HH.2.1.135	0.682403
							d.68.3.3	DS.EH.4.46.1	0.682403
							e.37.1.1	DS.GH.1.2.8	0.682403
							e.37.1.1	DS.HG.3.22.1	0.682403
							e.37.1.1	DS.HH.3.17.3	0.682403
							e.37.1.1	DS.HH.3.7.6	0.682403
							g.3.10.1	DS.BN.7.2.3	0.682403
							a.93.1.2	DS.HG.2.2.10	0.686695
							a.93.1.2	DS.HH.5.19.3	0.686695
							c.116.1.2	DS.HE.3.16.18	0.686695
							c.66.1.52	DS.GE.3.57.1	0.686695
							c.66.1.52	DS.HE.2.4.8	0.686695
							c.69.1.19	DS.EH.1.6.8	0.686695
							c.69.1.19	DS.EH.3.136.1	0.686695
							c.72.1.5	DS.EH.2.11.2	0.686695
							c.72.1.5	DS.EH.3.19.2	0.686695
							c.72.1.5	DS.HE.4.11.7	0.686695
							c.72.1.5	DS.HG.3.2.15	0.686695
							c.72.1.5	DS.HH.1.1.108	0.686695
							c.72.1.5	DS.HH.6.10.1	0.686695
							d.332.1.1	DS.EH.1.2.10	0.686695
							f.23.14.1	DS.HG.0.1.55	0.686695
							b.146.1.1	DS.BK.4.1.5	0.690987
							d.170.2.1	DS.EG.0.8.4	0.690987
							d.201.1.1	DS.EG.1.2.36	0.690987
							d.5.1.1	DS.BK.3.2.4	0.690987
							f.27.1.1	DS.GG.3.2.1	0.690987
							f.27.1.1	DS.HH.2.3.4	0.690987
							a.242.1.1	DS.GH.3.5.3	0.695279
							a.3.1.3	DS.HE.3.52.1	0.695279
							a.3.1.3	DS.HG.1.1.65	0.695279
							c.66.1.36	DS.BN.2.8.18	0.695279
							c.66.1.36	DS.GH.2.8.2	0.695279
							d.105.1.2	DS.BN.3.7.2	0.695279
							d.113.1.7	DS.EH.6.3.1	0.695279
							d.113.1.7	DS.GG.3.3.1	0.695279
							b.2.5.7	DS.BK.4.96.1	0.703863
							b.41.1.3	DS.BN.6.8.1	0.703863
							c.30.1.4	DS.HE.3.118.1	0.703863
							c.30.1.4	DS.HE.3.89.1	0.703863
							c.30.1.4	DS.HE.5.12.1	0.703863
							d.142.1.6	DS.BN.2.17.4	0.703863
							d.142.1.6	DS.HE.2.63.1	0.703863
							d.142.1.6	DS.HE.4.180.1	0.703863
							d.142.1.6	DS.HG.3.10.4	0.703863
							d.142.1.6	DS.HH.1.1.117	0.703863
							d.142.1.6	DS.HH.3.10.4	0.703863
							d.142.1.6	DS.HH.3.6.35	0.703863
							d.142.1.6	DS.HH.5.108.1	0.703863
							d.58.51.1	DS.BK.3.7.2	0.703863
							d.82.2.1	DS.BN.2.21.2	0.703863
							d.83.2.1	DS.EH.1.5.1	0.703863
							d.83.2.1	DS.GE.3.8.1	0.703863
							e.8.1.3	DS.BK.3.97.1	0.703863
							e.8.1.3	DS.GH.3.29.1	0.703863
							e.8.1.3	DS.HE.2.19.2	0.703863
							e.8.1.3	DS.HE.3.24.7	0.703863
							a.4.11.1	DS.HH.5.10.2	0.708155
							c.66.1.3	DS.BN.3.44.1	0.708155
							c.66.1.3	DS.BN.6.152.1	0.708155
							d.18.1.1	DS.BN.2.3.17	0.708155
							g.41.9.3	DS.EG.2.1.41	0.708155
							b.137.1.1	DS.EG.3.68.1	0.712446
							b.29.1.16	DS.BN.2.6.40	0.712446
							c.31.1.1	DS.BN.2.2.73	0.712446
							c.31.1.1	DS.EH.1.28.2	0.712446
							c.31.1.1	DS.HE.5.8.6	0.712446
							c.31.1.1	DS.HH.6.73.1	0.712446
							c.6.3.2	DS.GH.3.7.4	0.712446
							d.142.1.3	DS.EG.2.1.50	0.712446
							f.28.1.1	DS.HG.0.1.49	0.712446
							f.28.1.1	DS.HH.2.2.13	0.712446
							f.28.1.1	DS.HH.2.2.17	0.712446
							f.7.1.1	DS.BN.2.5.34	0.712446
							f.7.1.1	DS.BN.2.6.27	0.712446
							f.7.1.1	DS.EH.6.102.1	0.712446
							f.7.1.1	DS.HE.3.42.2	0.712446
							b.1.16.1	DS.BK.4.1.8	0.716738
							b.1.18.9	DS.BK.4.13.1	0.716738
							b.1.18.9	DS.BK.7.12.1	0.716738
							b.1.18.9	DS.GE.2.51.1	0.716738
							d.178.1.1	DS.EH.2.6.14	0.716738
							d.178.1.1	DS.HE.4.243.1	0.716738
							d.178.1.1	DS.HG.0.1.90	0.716738
							a.218.1.1	DS.HH.2.3.13	0.72103
							b.1.23.1	DS.GE.1.4.6	0.72103
							b.145.1.1	DS.BK.5.35.1	0.72103
							b.145.1.1	DS.BN.5.19.1	0.72103
							b.145.1.1	DS.EH.2.1.90	0.72103
							b.145.1.1	DS.HE.3.15.6	0.72103
							d.58.4.13	DS.EH.2.8.3	0.72103
							d.58.4.13	DS.HE.2.5.5	0.72103
							d.58.4.13	DS.HH.1.7.3	0.72103
							d.92.1.4	DS.BN.2.25.1	0.72103
							d.92.1.4	DS.GH.2.2.30	0.72103
							d.92.1.4	DS.HE.2.32.3	0.72103
							d.92.1.4	DS.HH.4.6.6	0.72103
							a.187.1.1	DS.GH.3.47.1	0.725322
							a.4.1.13	DS.HG.1.3.2	0.725322
							b.122.1.8	DS.HG.1.2.25	0.725322
							b.122.1.8	DS.HG.2.2.8	0.725322
							c.66.1.2	DS.EH.5.3.5	0.725322
							c.66.1.2	DS.HE.4.131.1	0.725322
							d.52.6.1	DS.GE.3.7.2	0.725322
							g.16.1.1	DS.HE.4.14.8	0.725322
							d.144.1.5	DS.BK.1.3.6	0.733906
							d.144.1.5	DS.BK.2.106.1	0.733906
							d.144.1.5	DS.EG.0.5.3	0.733906
							b.2.4.1	DS.BN.3.12.5	0.738197
							d.78.1.1	DS.EH.4.7.6	0.738197
							d.164.1.1	DS.EG.2.25.4	0.742489
							d.164.1.1	DS.HH.3.8.2	0.742489
							d.110.1.1	DS.BN.2.2.52	0.746781
							d.110.1.1	DS.BN.3.4.2	0.746781
							d.230.1.1	DS.BN.3.9.4	0.746781
							d.230.1.1	DS.HE.3.39.2	0.746781
							d.110.7.1	DS.BN.2.1.79	0.751073
							d.12.1.3	DS.BN.5.27.1	0.751073
							d.12.1.3	DS.EH.3.1.33	0.751073
							d.12.1.3	DS.HH.2.3.30	0.751073
							d.142.2.3	DS.BN.2.1.85	0.751073
							d.169.1.6	DS.BN.5.1.9	0.751073
							d.169.1.6	DS.EG.0.29.1	0.751073
							d.265.1.4	DS.BN.5.98.1	0.751073
							d.265.1.4	DS.EG.2.3.3	0.751073
							d.265.1.4	DS.GH.0.5.1	0.751073
							d.265.1.4	DS.HG.4.2.8	0.751073
							d.314.1.1	DS.GE.1.4.5	0.751073
							g.41.8.4	DS.BN.6.5.3	0.751073
							a.60.8.2	DS.HH.5.3.10	0.755365
							c.66.1.34	DS.EH.1.1.40	0.755365
							c.66.1.34	DS.EH.3.109.1	0.755365
							c.66.1.34	DS.HE.2.23.5	0.755365
							c.66.1.34	DS.HE.4.1.23	0.755365
							d.241.1.1	DS.HH.3.20.2	0.755365
							b.141.1.1	DS.BN.4.102.1	0.759657
							b.38.1.5	DS.BN.4.1.11	0.759657
							c.55.4.2	DS.HE.2.33.3	0.759657
							d.64.1.1	DS.HH.2.1.27	0.759657
							a.90.1.1	DS.HH.3.6.24	0.763948
							c.52.1.30	DS.GE.3.11.4	0.763948
							d.257.1.1	DS.EH.0.1.52	0.763948
							d.58.5.3	DS.BN.5.90.1	0.763948
							f.1.4.1	DS.HH.2.1.61	0.763948
							g.7.1.1	DS.BN.2.5.40	0.763948
							b.2.5.5	DS.EG.2.1.13	0.76824
							e.15.1.1	DS.HH.4.2.23	0.76824
							b.2.5.3	DS.BK.3.1.1	0.772532
							b.2.5.3	DS.EG.2.7.6	0.772532
							b.2.5.3	DS.GH.0.1.108	0.772532
							c.47.1.6	DS.HH.4.80.1	0.772532
							c.1.18.2	DS.EH.4.56.1	0.776824
							c.1.18.2	DS.HE.4.1.25	0.776824
							c.1.18.2	DS.HE.5.27.1	0.776824
							d.39.1.1	DS.BK.2.61.1	0.776824
							d.39.1.1	DS.EH.3.74.1	0.776824
							a.238.1.3	DS.HH.2.1.49	0.781116
							b.18.1.4	DS.EG.2.11.1	0.781116
							b.30.2.1	DS.BN.2.6.58	0.781116
							b.30.2.1	DS.BN.3.3.3	0.781116
							b.30.2.1	DS.BN.5.21.1	0.781116
							b.30.2.1	DS.EG.3.76.1	0.781116
							b.30.2.1	DS.GE.2.71.1	0.781116
							b.69.14.1	DS.BK.3.117.1	0.781116
							b.69.14.1	DS.BN.2.10.30	0.781116
							b.69.14.1	DS.BN.2.3.57	0.781116
							b.80.5.1	DS.BK.1.9.2	0.781116
							b.80.5.1	DS.BK.2.16.1	0.781116
							c.15.1.4	DS.BN.4.93.1	0.781116
							c.15.1.4	DS.EH.1.39.1	0.781116
							c.15.1.4	DS.HE.3.113.1	0.781116
							c.15.1.4	DS.HG.5.3.1	0.781116
							c.51.1.2	DS.BN.6.93.1	0.781116
							c.51.1.2	DS.BN.7.82.1	0.781116
							c.51.1.2	DS.HE.2.3.6	0.781116
							d.120.1.2	DS.EG.1.5.4	0.781116
							d.3.1.6	DS.HH.2.1.47	0.781116
							a.160.1.1	DS.HH.5.1.3	0.785408
							a.160.1.1	DS.HH.5.2.3	0.785408
							a.40.3.1	DS.HH.2.3.21	0.785408
							c.52.1.20	DS.HE.5.141.1	0.785408
							c.52.1.20	DS.HH.3.11.19	0.785408
							c.52.1.20	DS.HH.3.8.16	0.785408
							d.198.2.1	DS.EH.3.103.1	0.785408
							d.198.2.1	DS.HH.2.1.103	0.785408
							d.58.16.1	DS.GG.2.4.3	0.785408
							d.82.4.1	DS.EH.0.1.22	0.785408
							a.4.5.43	DS.EG.0.1.38	0.7897
							a.4.5.43	DS.EH.1.2.42	0.7897
							a.4.5.43	DS.EH.1.5.7	0.7897
							a.4.5.43	DS.GH.0.1.43	0.7897
							a.4.5.43	DS.HG.2.5.1	0.7897
							c.47.1.14	DS.HE.3.66.1	0.7897
							d.110.4.3	DS.BN.2.2.22	0.7897
							d.129.1.1	DS.BN.4.38.1	0.7897
							d.31.1.1	DS.BK.5.47.1	0.7897
							d.31.1.1	DS.HE.3.78.1	0.7897
							a.141.1.1	DS.GG.1.1.2	0.793991
							a.141.1.1	DS.HH.2.1.3	0.793991
							a.60.1.1	DS.HH.2.9.1	0.793991
							c.66.1.32	DS.EG.2.13.2	0.793991
							c.66.1.32	DS.EG.2.34.2	0.793991
							c.66.1.32	DS.EH.5.2.2	0.793991
							c.68.1.14	DS.BK.3.15.2	0.793991
							c.68.1.14	DS.EH.3.39.1	0.793991
							c.68.1.14	DS.HE.5.51.1	0.793991
							c.68.1.14	DS.HG.1.2.16	0.793991
							c.68.1.14	DS.HH.2.1.22	0.793991
							d.209.1.1	DS.EH.4.3.3	0.793991
							b.1.10.1	DS.BK.5.4.3	0.798283
							b.1.10.1	DS.EH.2.31.1	0.798283
							d.105.1.1	DS.HE.2.6.3	0.798283
							d.105.1.1	DS.HE.4.67.2	0.798283
							d.79.3.1	DS.EH.3.41.2	0.798283
							d.79.3.1	DS.HE.2.75.1	0.798283
							d.79.3.1	DS.HE.5.1.29	0.798283
							a.35.1.7	DS.HH.3.24.4	0.802575
							b.85.7.3	DS.GE.1.7.5	0.802575
							b.85.7.3	DS.HH.4.2.20	0.802575
							c.55.3.9	DS.GH.1.1.57	0.802575
							d.305.1.1	DS.HG.0.1.143	0.802575
							a.29.5.1	DS.HH.2.2.38	0.806867
							c.108.1.9	DS.EH.2.1.33	0.806867
							c.108.1.9	DS.GH.4.37.1	0.806867
							c.108.1.9	DS.HE.4.2.9	0.806867
							c.43.1.3	DS.EG.1.2.61	0.806867
							c.43.1.3	DS.EH.6.80.1	0.806867
							c.43.1.3	DS.HG.1.3.15	0.806867
							d.122.1.4	DS.BN.2.2.18	0.806867
							d.122.1.4	DS.BN.3.1.18	0.806867
							d.122.1.4	DS.EH.1.2.44	0.806867
							d.122.1.4	DS.EH.2.12.4	0.806867
							d.122.1.4	DS.HE.3.8.4	0.806867
							a.166.1.1	DS.GG.1.1.5	0.811159
							a.2.5.1	DS.BN.2.23.2	0.811159
							a.2.5.1	DS.BN.2.23.6	0.811159
							a.4.5.20	DS.BN.6.79.1	0.811159
							a.4.5.20	DS.HH.7.21.1	0.811159
							a.118.1.7	DS.GH.4.2.1	0.815451
							a.118.9.1	DS.GH.0.1.31	0.815451
							a.118.9.1	DS.HH.2.5.12	0.815451
							b.55.1.6	DS.BN.4.2.13	0.815451
							b.55.1.6	DS.EH.4.24.1	0.815451
							c.10.3.1	DS.BK.1.4.5	0.815451
							c.62.1.2	DS.EH.4.20.2	0.815451
							c.62.1.2	DS.HE.7.45.1	0.815451
							g.17.1.2	DS.BN.2.54.2	0.815451
							d.20.1.3	DS.HH.2.1.113	0.819742
							d.109.2.1	DS.BN.3.12.4	0.824034
							g.22.1.1	DS.BK.4.101.1	0.824034
							a.4.5.47	DS.BN.4.133.1	0.828326
							d.109.1.2	DS.BN.5.130.1	0.828326
							d.109.1.2	DS.EH.1.5.24	0.828326
							d.109.1.2	DS.EH.2.1.22	0.828326
							d.109.1.2	DS.EH.6.87.1	0.828326
							d.109.1.2	DS.GH.1.1.42	0.828326
							d.15.1.2	DS.BN.5.128.1	0.828326
							d.15.1.2	DS.EH.5.6.4	0.828326
							d.15.1.2	DS.GE.1.2.17	0.828326
							g.27.1.1	DS.BK.1.1.10	0.828326
							g.7.1.3	DS.BK.6.85.1	0.828326
							b.18.1.20	DS.BK.4.2.6	0.832618
							b.18.1.20	DS.EG.2.1.27	0.832618
							d.23.1.2	DS.EH.5.143.1	0.832618
							a.4.1.18	DS.HG.1.2.14	0.83691
							a.4.1.18	DS.HH.7.7.1	0.83691
							b.18.1.9	DS.BK.1.1.30	0.83691
							b.18.1.9	DS.BK.3.135.1	0.83691
							b.18.1.9	DS.EG.1.5.9	0.83691
							b.18.1.9	DS.EG.3.10.2	0.83691
							b.18.1.9	DS.HE.3.90.1	0.83691
							b.60.1.1	DS.BN.4.79.1	0.83691
							b.60.1.1	DS.EG.2.1.16	0.83691
							b.60.1.1	DS.GE.9.1.1	0.83691
							c.69.1.23	DS.EG.0.4.11	0.83691
							d.4.1.2	DS.EG.1.2.40	0.83691
							d.4.1.2	DS.GH.3.7.2	0.83691
							d.4.1.2	DS.HH.1.1.91	0.83691
							g.23.1.1	DS.BN.4.28.2	0.83691
							g.23.1.1	DS.EH.1.1.70	0.83691
							a.111.1.2	DS.GE.1.50.1	0.841202
							a.111.1.2	DS.HH.4.95.1	0.841202
							a.4.5.21	DS.BN.4.33.1	0.841202
							a.4.5.21	DS.BN.6.110.1	0.841202
							a.4.5.21	DS.HE.3.25.10	0.841202
							a.4.5.21	DS.HH.3.1.12	0.841202
							a.5.3.1	DS.HG.1.1.22	0.841202
							b.29.1.6	DS.BN.4.39.2	0.841202
							b.29.1.6	DS.EH.5.123.1	0.841202
							d.3.1.3	DS.EG.0.11.2	0.841202
							d.3.1.3	DS.EG.2.4.3	0.841202
							d.3.1.3	DS.HE.4.39.2	0.841202
							g.44.1.2	DS.BN.6.87.1	0.841202
							a.7.8.2	DS.GH.3.3.14	0.845494
							c.15.1.5	DS.HG.6.1.1	0.845494
							c.45.1.3	DS.BN.6.1.5	0.845494
							c.45.1.3	DS.HG.1.2.34	0.845494
							c.46.1.1	DS.EH.2.34.2	0.845494
							c.46.1.1	DS.EH.3.14.2	0.845494
							d.169.1.4	DS.BN.4.56.1	0.845494
							d.169.1.4	DS.HE.2.22.1	0.845494
							b.11.1.1	DS.BK.2.19.3	0.849785
							b.11.1.1	DS.BK.3.48.1	0.849785
							b.11.1.1	DS.BN.3.105.1	0.849785
							b.11.1.1	DS.EG.0.24.1	0.849785
							b.22.1.1	DS.BK.3.56.2	0.858369
							b.22.1.1	DS.BK.3.98.1	0.858369
							b.22.1.1	DS.BK.4.1.16	0.858369
							b.22.1.1	DS.BK.4.14.1	0.858369
							b.22.1.1	DS.BN.2.20.2	0.858369
							b.22.1.1	DS.EG.2.15.5	0.858369
							b.34.14.1	DS.EG.2.10.6	0.858369
							b.34.14.1	DS.EG.3.5.4	0.858369
							b.34.14.1	DS.EH.2.5.15	0.858369
							b.69.12.1	DS.BN.2.18.2	0.858369
							b.69.12.1	DS.BN.2.34.4	0.858369
							b.69.12.1	DS.EH.4.58.1	0.858369
							b.69.12.1	DS.HE.2.13.3	0.858369
							c.55.3.10	DS.BN.2.11.28	0.858369
							c.55.3.10	DS.EH.4.77.1	0.858369
							d.23.1.1	DS.BK.3.181.1	0.858369
							d.23.1.1	DS.BN.2.6.54	0.858369
							g.16.2.1	DS.HE.5.47.2	0.858369
							g.80.1.1	DS.BK.3.40.2	0.858369
							g.80.1.1	DS.BN.8.18.1	0.858369
							a.217.1.1	DS.HG.4.13.2	0.862661
							b.1.14.1	DS.BK.10.12.1	0.862661
							b.1.14.1	DS.BK.5.112.1	0.862661
							b.1.14.1	DS.BK.5.63.1	0.862661
							b.1.14.1	DS.BK.6.44.1	0.862661
							b.1.14.1	DS.BN.6.155.1	0.862661
							b.1.14.1	DS.GE.0.1.20	0.862661
							a.26.1.1	DS.GH.0.1.91	0.871245
							a.26.1.1	DS.HG.4.36.1	0.871245
							a.26.1.1	DS.HH.2.1.94	0.871245
							a.26.1.1	DS.HH.4.23.2	0.871245
							a.48.2.1	DS.BN.2.74.1	0.871245
							a.48.2.1	DS.EH.1.13.2	0.871245
							a.65.1.1	DS.HH.2.3.20	0.871245
							a.65.1.1	DS.HH.4.2.11	0.871245
							b.34.9.3	DS.BK.3.24.1	0.871245
							b.34.9.3	DS.BN.7.2.1	0.871245
							c.56.5.5	DS.EG.2.28.2	0.871245
							c.56.5.5	DS.GH.2.19.1	0.871245
							c.68.1.15	DS.BK.4.150.1	0.871245
							c.68.1.15	DS.HE.4.13.4	0.871245
							c.68.1.15	DS.HH.3.51.1	0.871245
							g.27.1.2	DS.BN.5.20.4	0.871245
							a.14.1.1	DS.HH.4.2.1	0.875536
							c.68.1.10	DS.BN.2.1.72	0.875536
							c.68.1.10	DS.EH.3.1.20	0.875536
							c.68.1.10	DS.HE.3.80.1	0.875536
							c.68.1.10	DS.HG.2.19.1	0.875536
							d.17.1.2	DS.BN.2.75.1	0.875536
							d.17.1.2	DS.EG.0.2.15	0.875536
							d.170.1.1	DS.GE.2.5.1	0.875536
							d.3.1.7	DS.GG.1.4.4	0.875536
							d.3.1.7	DS.HG.0.1.174	0.875536
							d.3.1.7	DS.HH.3.18.5	0.875536
							a.123.1.1	DS.EH.1.3.19	0.879828
							a.123.1.1	DS.GH.0.1.102	0.879828
							a.123.1.1	DS.HG.4.37.1	0.879828
							a.123.1.1	DS.HH.10.5.1	0.879828
							a.123.1.1	DS.HH.3.14.8	0.879828
							a.123.1.1	DS.HH.5.10.3	0.879828
							a.123.1.1	DS.HH.6.21.1	0.879828
							a.20.1.2	DS.HH.10.3.1	0.879828
							a.42.1.1	DS.EH.2.32.2	0.879828
							a.91.1.1	DS.HH.1.1.17	0.879828
							b.1.18.1	DS.BK.3.18.5	0.879828
							b.1.18.1	DS.BN.2.11.10	0.879828
							b.1.18.1	DS.BN.2.15.6	0.879828
							g.39.1.2	DS.EH.2.4.8	0.879828
							g.39.1.2	DS.HH.2.1.72	0.879828
							b.8.1.1	DS.BK.3.10.1	0.88412
							b.8.1.1	DS.EH.1.38.1	0.88412
							b.8.1.1	DS.EH.2.46.1	0.88412
							d.15.1.4	DS.EH.5.1.7	0.88412
							d.15.1.4	DS.EH.5.120.1	0.88412
							d.15.1.4	DS.HG.4.10.3	0.88412
							d.151.1.2	DS.GE.1.40.1	0.88412
							d.151.1.2	DS.HG.3.35.1	0.88412
							d.151.1.2	DS.HH.3.7.15	0.88412
							g.44.1.3	DS.EH.1.2.6	0.88412
							g.44.1.3	DS.GH.3.50.1	0.88412
							a.118.7.1	DS.HH.5.96.1	0.888412
							d.10.1.3	DS.EH.2.1.23	0.888412
							d.10.1.3	DS.EH.2.1.55	0.888412
							d.109.1.1	DS.BK.3.52.2	0.892704
							d.109.1.1	DS.BN.6.99.1	0.892704
							d.109.1.1	DS.GE.2.59.1	0.892704
							d.109.1.1	DS.GE.5.24.1	0.892704
							d.76.1.1	DS.BN.5.49.1	0.892704
							d.76.1.1	DS.GG.2.1.5	0.892704
							a.26.1.3	DS.HH.2.1.121	0.896996
							a.26.1.3	DS.HH.3.24.5	0.896996
							a.26.1.3	DS.HH.4.16.3	0.896996
							d.15.1.5	DS.EH.4.8.4	0.901288
							d.15.1.5	DS.HE.5.114.1	0.901288
							a.238.1.2	DS.HH.1.1.183	0.905579
							b.23.1.1	DS.BK.1.31.1	0.905579
							c.10.2.6	DS.BK.17.1.1	0.905579
							c.55.3.12	DS.GH.1.2.40	0.905579
							c.55.3.12	DS.GH.2.1.23	0.905579
							c.55.3.12	DS.HG.3.3.8	0.905579
							c.55.3.12	DS.HH.1.3.42	0.905579
							c.55.3.12	DS.HH.2.1.34	0.905579
							d.129.3.2	DS.BK.1.3.1	0.905579
							d.129.3.2	DS.BK.2.86.1	0.905579
							d.129.3.2	DS.EH.3.71.1	0.905579
							d.83.1.1	DS.BN.2.34.1	0.905579
							d.83.1.1	DS.EH.0.1.65	0.905579
							b.12.1.3	DS.BN.4.3.2	0.909871
							d.15.2.2	DS.BN.2.16.6	0.909871
							d.15.2.2	DS.BN.6.148.1	0.909871
							d.15.2.2	DS.BN.7.49.1	0.909871
							d.15.2.2	DS.EH.3.4.11	0.909871
							d.15.2.2	DS.EH.5.111.1	0.909871
							d.15.2.2	DS.EH.5.39.1	0.909871
							d.3.1.1	DS.BN.11.1.1	0.909871
							d.3.1.1	DS.EG.4.26.1	0.909871
							d.3.1.1	DS.HE.2.21.4	0.909871
							d.3.1.1	DS.HE.7.64.1	0.909871
							d.88.1.1	DS.HE.4.46.2	0.909871
							b.34.9.2	DS.BN.4.141.1	0.914163
							b.34.9.2	DS.EG.2.7.2	0.914163
							b.34.9.2	DS.GE.0.1.23	0.914163
							b.50.1.1	DS.BK.2.18.3	0.914163
							b.50.1.1	DS.BK.9.5.1	0.914163
							b.50.1.1	DS.BN.2.3.45	0.914163
							b.50.1.1	DS.BN.2.9.14	0.914163
							b.50.1.1	DS.EH.1.3.15	0.914163
							c.60.1.2	DS.BN.6.112.1	0.918455
							c.60.1.2	DS.EG.3.26.1	0.918455
							c.60.1.2	DS.EH.1.2.17	0.918455
							c.60.1.2	DS.EH.2.1.86	0.918455
							c.60.1.2	DS.HH.6.10.2	0.918455
							g.18.1.1	DS.BK.3.34.3	0.918455
							d.58.34.1	DS.HH.1.3.30	0.922747
							a.118.1.22	DS.HH.3.3.4	0.927039
							a.159.2.1	DS.HH.3.7.24	0.927039
							a.207.1.1	DS.GH.4.15.1	0.927039
							a.207.1.1	DS.HG.1.1.48	0.927039
							a.207.1.1	DS.HH.2.1.129	0.927039
							a.160.1.2	DS.HG.3.5.9	0.93133
							a.4.5.31	DS.BN.4.95.1	0.93133
							a.7.1.1	DS.HH.1.1.132	0.93133
							a.7.1.1	DS.HH.5.64.1	0.93133
							g.45.1.1	DS.EH.1.1.19	0.93133
							b.1.6.1	DS.BN.3.33.1	0.935622
							b.34.10.1	DS.BN.2.2.60	0.935622
							b.34.10.1	DS.EG.1.1.28	0.935622
							g.49.1.1	DS.EH.1.2.8	0.935622
							b.34.13.2	DS.EG.4.5.1	0.939914
							b.34.13.2	DS.GH.1.1.61	0.939914
							a.118.1.23	DS.HH.5.78.1	0.944206
							b.1.18.10	DS.BK.5.102.1	0.944206
							b.1.18.10	DS.BK.5.25.1	0.944206
							b.1.18.10	DS.EG.1.8.4	0.944206
							b.1.18.10	DS.EH.1.16.4	0.944206
							b.1.18.11	DS.BN.6.4.3	0.944206
							d.93.1.1	DS.BN.2.97.1	0.944206
							d.93.1.1	DS.BN.7.14.2	0.944206
							d.93.1.1	DS.BN.7.26.1	0.944206
							d.93.1.1	DS.GE.3.60.1	0.944206
							c.13.1.1	DS.GG.2.9.1	0.948498
							c.13.1.1	DS.HE.1.13.2	0.948498
							c.13.1.1	DS.HE.1.30.1	0.948498
							c.45.1.2	DS.BK.4.34.2	0.948498
							c.45.1.2	DS.EG.4.7.2	0.948498
							c.45.1.2	DS.EH.7.36.1	0.948498
							g.3.11.1	DS.BK.4.189.1	0.948498
							g.3.11.1	DS.BN.2.79.1	0.948498
							g.3.11.1	DS.BN.6.6.1	0.948498
							g.3.11.1	DS.GE.1.49.1	0.948498
							a.238.1.1	DS.HH.1.1.23	0.95279
							a.238.1.1	DS.HH.3.17.5	0.95279
							a.5.2.1	DS.HH.3.35.1	0.95279
							a.5.2.1	DS.HH.3.42.1	0.95279
							a.5.2.1	DS.HH.4.40.1	0.95279
							a.5.2.1	DS.HH.5.9.3	0.95279
							d.189.1.1	DS.HH.1.3.40	0.95279
							d.189.1.1	DS.HH.2.2.30	0.95279
							d.189.1.1	DS.HH.4.2.16	0.95279
							a.40.1.1	DS.GH.3.1.9	0.957082
							a.40.1.1	DS.GH.3.16.2	0.957082
							a.40.1.1	DS.HH.3.22.1	0.957082
							a.40.1.1	DS.HH.3.40.1	0.957082
							a.40.1.1	DS.HH.8.4.1	0.957082
							a.60.1.2	DS.GH.0.1.12	0.957082
							a.60.1.2	DS.GH.2.1.55	0.957082
							a.60.1.2	DS.HG.1.2.39	0.957082
							a.60.1.2	DS.HH.3.26.4	0.957082
							a.60.1.2	DS.HH.4.19.3	0.957082
							a.60.1.2	DS.HH.4.2.18	0.957082
							a.60.1.2	DS.HH.4.22.4	0.957082
							a.60.1.2	DS.HH.4.9.8	0.957082
							a.60.1.2	DS.HH.6.68.1	0.957082
							a.38.1.1	DS.HG.3.5.1	0.965665
							b.118.1.1	DS.BN.2.3.27	0.965665
							h.1.3.1	DS.HH.2.1.124	0.965665
							d.42.1.1	DS.BN.3.73.1	0.969957
							d.42.1.1	DS.EH.4.39.2	0.969957
							d.42.1.1	DS.EH.6.52.1	0.969957
							d.42.1.1	DS.HE.6.97.1	0.969957
							d.42.1.1	DS.HH.9.11.1	0.969957
							c.66.1.6	DS.BN.7.42.1	0.974249
							c.66.1.6	DS.EG.3.8.4	0.974249
							c.66.1.6	DS.EH.2.11.6	0.974249
							c.66.1.6	DS.GE.1.2.19	0.974249
							c.66.1.6	DS.HG.1.2.27	0.974249
							d.20.1.1	DS.BN.10.1.1	0.974249
							d.20.1.1	DS.BN.10.2.1	0.974249
							d.20.1.1	DS.BN.2.25.7	0.974249
							d.20.1.1	DS.BN.2.6.61	0.974249
							d.20.1.1	DS.BN.6.149.1	0.974249
							d.20.1.1	DS.EG.17.1.1	0.974249
							d.20.1.1	DS.GH.3.1.12	0.974249
							d.20.1.1	DS.HE.3.149.1	0.974249
							d.20.1.1	DS.HG.3.6.5	0.974249
							a.118.1.14	DS.HG.3.3.4	0.978541
							a.118.1.14	DS.HH.4.8.10	0.978541
							a.118.1.14	DS.HH.5.1.14	0.978541
							a.118.1.14	DS.HH.5.11.4	0.978541
							a.69.2.1	DS.HG.2.1.22	0.978541
							a.69.2.1	DS.HH.1.1.52	0.978541
							b.6.1.3	DS.BK.2.105.1	0.978541
							b.6.1.3	DS.BK.4.186.1	0.978541
							b.6.1.3	DS.BK.4.2.2	0.978541
							b.6.1.3	DS.BK.4.37.1	0.978541
							b.6.1.3	DS.BK.4.47.1	0.978541
							b.6.1.3	DS.BK.4.91.1	0.978541
							b.6.1.3	DS.BK.8.6.1	0.978541
							b.6.1.3	DS.BN.2.47.3	0.978541
							b.6.1.3	DS.EG.7.1.1	0.978541
							c.10.1.3	DS.HE.4.3.28	0.978541
							c.10.1.3	DS.HE.5.16.2	0.978541
							c.10.1.1	DS.EG.7.7.1	0.982833
							c.10.1.1	DS.EH.6.24.2	0.982833
							c.10.1.1	DS.HE.2.2.24	0.982833
							c.10.1.1	DS.HE.4.11.14	0.982833
							c.10.1.1	DS.HE.5.3.8	0.982833
							c.37.1.9	DS.EH.4.74.1	0.982833
							c.37.1.9	DS.GH.1.3.6	0.982833
							c.37.1.9	DS.HE.6.58.1	0.982833
							b.55.1.1	DS.BN.2.10.11	0.987124
							b.55.1.1	DS.BN.9.3.1	0.987124
							b.55.1.1	DS.EG.0.2.5	0.987124
							b.55.1.1	DS.EH.3.1.1	0.987124
							c.10.2.7	DS.BK.12.6.1	0.987124
							c.10.2.7	DS.BK.21.2.1	0.987124
							c.10.2.7	DS.BK.21.3.1	0.987124
							c.10.2.7	DS.BK.7.1.1	0.987124
							c.10.2.7	DS.BK.7.1.2	0.987124
							c.10.2.7	DS.BK.7.23.1	0.987124
							c.10.2.7	DS.HE.7.44.1	0.987124
							d.15.1.1	DS.EH.5.25.1	0.987124
							d.15.1.1	DS.EH.6.32.1	0.987124
							d.15.1.1	DS.HE.5.151.1	0.987124
							d.15.1.1	DS.HE.5.178.1	0.987124
							a.118.1.1	DS.GH.0.1.16	0.991416
							a.118.1.1	DS.GH.0.1.48	0.991416
							a.118.1.1	DS.HG.0.2.8	0.991416
							a.118.1.1	DS.HH.3.8.6	0.991416
							a.118.1.1	DS.HH.5.17.2	0.991416
							g.44.1.1	DS.EH.1.8.4	0.995708
